# Supplementary material for: Biphasic CAPA-IVM Improves Equine Oocyte Quality and Subsequent Embryo Development Without Inducing Genetic Aberrations
Source: Int J Mol Sci. 2025 Jun 8;26(12):5495. doi: 10.3390/ijms26125495 (PMC12192595; doi:10.3390/ijms26125495)
Supplement: Supplementary file 1 [file ijms-26-05495-s001.zip]

Archive with 2 entries (2 files):
- supplementary.pdf
- Table S1_Supplementary_ comparison of single oocyte proteome from CAPA vs Control group.xlsx
