# Supplementary material for: Biphasic CAPA-IVM Improves Equine Oocyte Quality and Subsequent Embryo Development Without Inducing Genetic Aberrations
Source: Int J Mol Sci. 2025 Jun 8;26(12):5495. doi: 10.3390/ijms26125495 (PMC12192595; doi:10.3390/ijms26125495)
Supplement: Supplementary file 1 [file ijms-26-05495-s001.zip › Table S1_Supplementary_ comparison of single oocyte proteome from CAPA vs Control group.xlsx]

## Sheet: Sheet1
protein_group	logFC	se	df	t	pval	adjPval	Contrast	Genes	Protein.Names	Description
A0A0A1E3X3;A0A0A1E3X7;A0A0A1E493;A0A0A1E4B1;A0A0A1E6B2;A0A0A1E6H3;A0A0A1E6H7;A0A0A1E933;A0A0A1E938	-0.649371	0.358	30.7499	-1.81389	0.0794648	0.647423	Treatment vs Condition	IGL	A0A0A1E3X3_HORSE;A0A0A1E3X7_HORSE;A0A0A1E493_HORSE;A0A0A1E4B1_HORSE;A0A0A1E6B2_HORSE;A0A0A1E6H3_HORSE;A0A0A1E6H7_HORSE;A0A0A1E933_HORSE;A0A0A1E938_HORSE	Immmunoglobulin lambda light chain variable region (Fragment)
A0A0B4J1B8;A0A9L0S747;A0A5F5PGG8	0.187728	0.166128	45.5216	1.13001	0.264389	0.853305	Treatment vs Condition	SH3BGRL3	A0A0B4J1B8_HORSE;A0A5F5PGG8_HORSE;A0A9L0S747_HORSE	SH3 domain-binding glutamic acid-rich-like protein 3
A0A1P8DA98	0.016372	0.139494	45.4271	0.117367	0.907087	0.986286	Treatment vs Condition	GDF9	A0A1P8DA98_HORSE	Growth/differentiation factor 9
A0A1R3UDF4;A0A3Q2HWA1;A0A9L0R966;A0A9L0RAC4;A0A9L0RZV0;A0A9L0SP04;A0A9L0T5R5;F7B2A5	-0.225974	0.178533	43.7093	-1.26572	0.212317	0.824299	Treatment vs Condition	KLNB1;LOC100067532	A0A1R3UDF4_HORSE;A0A3Q2HWA1_HORSE;A0A9L0R966_HORSE;A0A9L0RAC4_HORSE;A0A9L0RZV0_HORSE;A0A9L0SP04_HORSE;A0A9L0T5R5_HORSE;F7B2A5_HORSE	Kallikrein B1
A0A1W1GCI9;F6SJQ9	0.0317246	0.108446	45.5022	0.292538	0.771205	0.969566	Treatment vs Condition	BRD2	A0A1W1GCI9_HORSE;F6SJQ9_HORSE	Bromodomain-containing protein 2
A0A3Q2GRM6;A0A3Q2GYQ3;A0A9L0TD02;A0A3Q2IJ62;A0A9L0RZC5;A0A9L0T5I8;F6YTF6	0.216277	0.134456	28.2958	1.60853	0.118821	0.715752	Treatment vs Condition	POMGNT1	A0A3Q2GRM6_HORSE;A0A3Q2GYQ3_HORSE;A0A3Q2IJ62_HORSE;A0A9L0RZC5_HORSE;A0A9L0T5I8_HORSE;A0A9L0TD02_HORSE;F6YTF6_HORSE	Protein O-linked-mannose beta-1,2-N-acetylglucosaminyltransferase 1
A0A3Q2GRS4;A0A3Q2GYM2;A0A3Q2H0W6;A0A3Q2HMW1;A0A3Q2L2G5;A0A9L0QWK5;A0A9L0QYU2;F6TWC1;F7B0G7	-0.0874438	0.0737869	46.8461	-1.18509	0.241961	0.843953	Treatment vs Condition	AAK1	A0A3Q2GRS4_HORSE;A0A3Q2GYM2_HORSE;A0A3Q2H0W6_HORSE;A0A3Q2HMW1_HORSE;A0A3Q2L2G5_HORSE;A0A9L0QWK5_HORSE;A0A9L0QYU2_HORSE;F6TWC1_HORSE;F7B0G7_HORSE	AP2 associated kinase 1
A0A3Q2GRU7	0.0796291	0.0700769	45.5464	1.13631	0.261771	0.853305	Treatment vs Condition	USP47	A0A3Q2GRU7_HORSE	Ubiquitin carboxyl-terminal hydrolase 47
A0A3Q2GS23;A0A3Q2GTH0;A0A3Q2H1I5;A0A3Q2I524;F6RJ33;A0A3Q2HD16;A0A3Q2HIP6;A0A3Q2HUS4;F6QJY9;F6WEN1	-0.112088	0.116478	43.4272	-0.962303	0.341225	0.878434	Treatment vs Condition	PCNT	A0A3Q2GS23_HORSE;A0A3Q2GTH0_HORSE;A0A3Q2H1I5_HORSE;A0A3Q2HD16_HORSE;A0A3Q2HIP6_HORSE;A0A3Q2HUS4_HORSE;A0A3Q2I524_HORSE;F6QJY9_HORSE;F6RJ33_HORSE;F6WEN1_HORSE	Pericentrin
A0A3Q2GS47;F6PWF8	0.157751	0.181687	40.4231	0.868255	0.390381	0.893923	Treatment vs Condition	GPC4	A0A3Q2GS47_HORSE;F6PWF8_HORSE	Glypican 4
A0A3Q2GS70;A0A3Q2H2W7;A0A3Q2HBN1;A0A3Q2L4B0;A0A3Q2LCK0	0.369725	0.198161	31.896	1.86578	0.0712925	0.625112	Treatment vs Condition	ART3	A0A3Q2GS70_HORSE;A0A3Q2H2W7_HORSE;A0A3Q2HBN1_HORSE;A0A3Q2L4B0_HORSE;A0A3Q2LCK0_HORSE	NAD(P)(+)--arginine ADP-ribosyltransferase
A0A3Q2GSD4;A0A3Q2I9Y7;A0A5F5PWF4;F7C1K6;A0A3Q2I3E0;A0A5F5PJY7	-0.160215	0.14065	42.5931	-1.1391	0.261026	0.853147	Treatment vs Condition	MBP	A0A3Q2GSD4_HORSE;A0A3Q2I3E0_HORSE;A0A3Q2I9Y7_HORSE;A0A5F5PJY7_HORSE;A0A5F5PWF4_HORSE;F7C1K6_HORSE	Myelin basic protein
A0A3Q2GSH4;A0A3Q2GXG6;A0A9L0R2P2;A0A9L0RX07;A0A9L0SRK5	-0.101748	0.10929	45.5807	-0.930989	0.356764	0.882973	Treatment vs Condition	HMGB3	A0A3Q2GSH4_HORSE;A0A3Q2GXG6_HORSE;A0A9L0R2P2_HORSE;A0A9L0RX07_HORSE;A0A9L0SRK5_HORSE	High mobility group box 3
A0A3Q2GSI6;A0A3Q2KRW2	-0.070622	0.135148	45.8909	-0.522554	0.603798	0.951533	Treatment vs Condition	MAGEB16	A0A3Q2GSI6_HORSE;A0A3Q2KRW2_HORSE	MAGE family member B16
A0A3Q2GSL5;F6WFQ1;A0A9L0SFE3	0.026531	0.0692745	45.5511	0.382984	0.703513	0.969566	Treatment vs Condition	EPS15	A0A3Q2GSL5_HORSE;A0A9L0SFE3_HORSE;F6WFQ1_HORSE	Epidermal growth factor receptor pathway substrate 15
A0A3Q2GSM1	0.260655	0.137048	45.4809	1.90192	0.0635262	0.605592	Treatment vs Condition	PRPS2	A0A3Q2GSM1_HORSE	Ribose-phosphate pyrophosphokinase 2
A0A3Q2GSM1;F6XCZ2	0.0843599	0.103211	45.3702	0.817354	0.417998	0.90204	Treatment vs Condition	PRPS2	A0A3Q2GSM1_HORSE;F6XCZ2_HORSE	Ribose-phosphate pyrophosphokinase 2
A0A3Q2GSP2;A0A9L0THQ0;F6VEQ6	0.0564614	0.119312	45.7346	0.473224	0.638305	0.957655	Treatment vs Condition	BCKDK	A0A3Q2GSP2_HORSE;A0A9L0THQ0_HORSE;F6VEQ6_HORSE	Protein-serine/threonine kinase
A0A3Q2GSQ7	0.0512625	0.117413	47.2958	0.436601	0.664387	0.962669	Treatment vs Condition	CHCHD6	A0A3Q2GSQ7_HORSE	Coiled-coil-helix-coiled-coil-helix domain containing 6
A0A3Q2GSQ9;F6XDL3;A0A5F5PXL7	-0.0811589	0.19354	41.7916	-0.419339	0.677116	0.967112	Treatment vs Condition	PDE3A	A0A3Q2GSQ9_HORSE;A0A5F5PXL7_HORSE;F6XDL3_HORSE	Phosphodiesterase
A0A3Q2GSV3;A0A9L0R9J3;F7BQG6;A0A3Q2H385;A0A3Q2I0K1;A0A3Q2IDF9;A0A9L0RJU0;A0A9L0S270;A0A9L0T118	0.0249688	0.10553	46.2958	0.236605	0.814007	0.974664	Treatment vs Condition	RHOT1	A0A3Q2GSV3_HORSE;A0A3Q2H385_HORSE;A0A3Q2I0K1_HORSE;A0A3Q2IDF9_HORSE;A0A9L0R9J3_HORSE;A0A9L0RJU0_HORSE;A0A9L0S270_HORSE;A0A9L0T118_HORSE;F7BQG6_HORSE	Ras homolog family member T1
A0A3Q2GSV3;A0A9L0R9J3;F7BQG6;A0A3Q2H385;A0A3Q2I0K1;A0A3Q2IDF9;A0A9L0RJU0;A0A9L0S270;A0A9L0T118;A0A3Q2HE92	0.140995	0.149083	46.3234	0.945745	0.349186	0.881311	Treatment vs Condition	RHOT1	A0A3Q2GSV3_HORSE;A0A3Q2H385_HORSE;A0A3Q2HE92_HORSE;A0A3Q2I0K1_HORSE;A0A3Q2IDF9_HORSE;A0A9L0R9J3_HORSE;A0A9L0RJU0_HORSE;A0A9L0S270_HORSE;A0A9L0T118_HORSE;F7BQG6_HORSE	Ras homolog family member T1
A0A3Q2GSV3;A0A9L0R9J3;F7BQG6;A0A3Q2H385;A0A3Q2I0K1;A0A3Q2IDF9;A0A9L0RJU0;A0A9L0S270;A0A9L0T118;A0A3Q2HE92;A0A3Q2HQY9;F6SXK8;A0A9L0R4M3	0.163612	0.172737	46.2958	0.947173	0.348468	0.881311	Treatment vs Condition	RHOT1;RHOT2	A0A3Q2GSV3_HORSE;A0A3Q2H385_HORSE;A0A3Q2HE92_HORSE;A0A3Q2HQY9_HORSE;A0A3Q2I0K1_HORSE;A0A3Q2IDF9_HORSE;A0A9L0R4M3_HORSE;A0A9L0R9J3_HORSE;A0A9L0RJU0_HORSE;A0A9L0S270_HORSE;A0A9L0T118_HORSE;F6SXK8_HORSE;F7BQG6_HORSE	Ras homolog family member T1
A0A3Q2GSY8;A0A3Q2I8G2;F7B8T0	0.0927331	0.105263	45.6692	0.880967	0.382949	0.893923	Treatment vs Condition	NPEPL1	A0A3Q2GSY8_HORSE;A0A3Q2I8G2_HORSE;F7B8T0_HORSE	Aminopeptidase like 1
A0A3Q2GT38	-0.0137526	0.0912148	47.2958	-0.150772	0.880797	0.983932	Treatment vs Condition	ECT2	A0A3Q2GT38_HORSE	Epithelial cell transforming 2
A0A3Q2GT55;A0A9L0STK5;F7DG19	-0.0192348	0.129497	43.4474	-0.148535	0.882608	0.984255	Treatment vs Condition	NCBP1	A0A3Q2GT55_HORSE;A0A9L0STK5_HORSE;F7DG19_HORSE	Nuclear cap binding protein subunit 1
A0A3Q2GT59;F6RNY9	0.330157	0.182474	31.1534	1.80934	0.0800569	0.648116	Treatment vs Condition	HDDC2	A0A3Q2GT59_HORSE;F6RNY9_HORSE	5'-deoxynucleotidase HDDC2
A0A3Q2GT82;A0A3Q2H3Q3;A0A3Q2IBW1;A0A3Q2L136;A0A5F5PGI8	-0.112085	0.146052	44.6518	-0.767432	0.446864	0.902308	Treatment vs Condition	NFATC1	A0A3Q2GT82_HORSE;A0A3Q2H3Q3_HORSE;A0A3Q2IBW1_HORSE;A0A3Q2L136_HORSE;A0A5F5PGI8_HORSE	Nuclear factor of activated T cells 1
A0A3Q2GTA1;F7BP52	0.0642547	0.0947542	45.5449	0.67812	0.501127	0.919449	Treatment vs Condition	USP33	A0A3Q2GTA1_HORSE;F7BP52_HORSE	Ubiquitin carboxyl-terminal hydrolase
A0A3Q2GTB2;F6S1Q2	0.189257	0.0946826	45.4447	1.99885	0.0516262	0.581259	Treatment vs Condition	FAM234A	A0A3Q2GTB2_HORSE;F6S1Q2_HORSE	Family with sequence similarity 234 member A
A0A3Q2GTB7;A0A3Q2KP45	0.113453	0.0713858	45.7583	1.5893	0.11888	0.715752	Treatment vs Condition	UBR4	A0A3Q2GTB7_HORSE;A0A3Q2KP45_HORSE	Ubiquitin protein ligase E3 component n-recognin 4
A0A3Q2GTC2;A0A3Q2IAZ3;A0A3Q2ICJ7;F6U620	-0.119728	0.110149	41.5815	-1.08696	0.283314	0.858459	Treatment vs Condition	GPCPD1	A0A3Q2GTC2_HORSE;A0A3Q2IAZ3_HORSE;A0A3Q2ICJ7_HORSE;F6U620_HORSE	Glycerophosphocholine phosphodiesterase 1
A0A3Q2GTD4	-0.0533377	0.156529	45.8188	-0.340752	0.734848	0.969566	Treatment vs Condition	FXR1	A0A3Q2GTD4_HORSE	RNA-binding protein FXR1
A0A3Q2GTD4;A0A9L0SMK0;A0A5F5PE67;F7BZ50;A0A3Q2HY70	-0.188972	0.298973	42.4965	-0.632069	0.530728	0.929529	Treatment vs Condition	FMR1;FXR1;FXR2	A0A3Q2GTD4_HORSE;A0A3Q2HY70_HORSE;A0A5F5PE67_HORSE;A0A9L0SMK0_HORSE;F7BZ50_HORSE	RNA-binding protein FXR1
A0A3Q2GTD4;F7BZ50	-0.00219861	0.187623	46.1242	-0.0117182	0.990701	0.997482	Treatment vs Condition	FXR1;FXR2	A0A3Q2GTD4_HORSE;F7BZ50_HORSE	RNA-binding protein FXR1
A0A3Q2GTD9;A0A3Q2HAZ9;A0A3Q2HQV7;A0A9L0RT89;F6X982	0.178493	0.12021	45.5752	1.48484	0.14447	0.7572	Treatment vs Condition	PRPF40A	A0A3Q2GTD9_HORSE;A0A3Q2HAZ9_HORSE;A0A3Q2HQV7_HORSE;A0A9L0RT89_HORSE;F6X982_HORSE	Pre-mRNA processing factor 40 homolog A
A0A3Q2GTF3;A0A3Q2I4H0	-0.036363	0.113233	42.4134	-0.321133	0.749687	0.969566	Treatment vs Condition	BCLAF1	A0A3Q2GTF3_HORSE;A0A3Q2I4H0_HORSE	BCL2 associated transcription factor 1
A0A3Q2GTG1;A0A3Q2GW07;A0A3Q2H384;F7CC77;A0A3Q2GSF8;A0A3Q2KM86;K9K228;A0A3Q2HB79	0.0440773	0.181129	44.3931	0.243348	0.808857	0.974664	Treatment vs Condition	NAP1L1	A0A3Q2GSF8_HORSE;A0A3Q2GTG1_HORSE;A0A3Q2GW07_HORSE;A0A3Q2H384_HORSE;A0A3Q2HB79_HORSE;A0A3Q2KM86_HORSE;F7CC77_HORSE;K9K228_HORSE	Nucleosome assembly protein 1 like 1
A0A3Q2GTG2;A0A9L0SP31	-0.0412483	0.122307	46.4106	-0.337252	0.737447	0.969566	Treatment vs Condition	BSDC1	A0A3Q2GTG2_HORSE;A0A9L0SP31_HORSE	BSD domain containing 1
A0A3Q2GTG5;A0A9L0RSS3;A0A9L0SKG8	0.0499714	0.21905	45.461	0.228128	0.82057	0.975152	Treatment vs Condition	DYNLL2	A0A3Q2GTG5_HORSE;A0A9L0RSS3_HORSE;A0A9L0SKG8_HORSE	Dynein light chain
A0A3Q2GTH6;A0A3Q2HZ35;A0A3Q2HZK3;A0A3Q2ICZ2;A0A3Q2L504;A0A3Q2LSJ6;A0A9R1SPE9;F6R694	0.177601	0.123426	45.4765	1.43893	0.157018	0.776254	Treatment vs Condition	ASPH	A0A3Q2GTH6_HORSE;A0A3Q2HZ35_HORSE;A0A3Q2HZK3_HORSE;A0A3Q2ICZ2_HORSE;A0A3Q2L504_HORSE;A0A3Q2LSJ6_HORSE;A0A9R1SPE9_HORSE;F6R694_HORSE	Aspartate beta-hydroxylase
A0A3Q2GTJ5;A0A3Q2HQD8	-0.0805335	0.0952	47.2958	-0.84594	0.401846	0.894426	Treatment vs Condition	WDR18	A0A3Q2GTJ5_HORSE;A0A3Q2HQD8_HORSE	WD repeat-containing protein 18
A0A3Q2GTK6	0.2225	0.125171	43.6123	1.77756	0.0824492	0.648908	Treatment vs Condition	CCDC88C	A0A3Q2GTK6_HORSE	Coiled-coil domain containing 88C
A0A3Q2GTM2;F6SI74	-0.00100796	0.107432	36.8756	-0.00938233	0.992565	0.997482	Treatment vs Condition	NOP58	A0A3Q2GTM2_HORSE;F6SI74_HORSE	NOP58 ribonucleoprotein
A0A3Q2GTM3;A0A3Q2H1B7;H1ADS7;A0A3Q2KKY4;A0A9L0TTT2;F7A396	0.346281	0.266124	36.6439	1.3012	0.201312	0.814779	Treatment vs Condition	OXCT1	A0A3Q2GTM3_HORSE;A0A3Q2H1B7_HORSE;A0A3Q2KKY4_HORSE;A0A9L0TTT2_HORSE;F7A396_HORSE;H1ADS7_HORSE	Succinyl-CoA:3-ketoacid-coenzyme A transferase
A0A3Q2GTM7;A0A3Q2I3C5;A0A5F5PLH3;A0A9L0R180;A0A9L0R7S5;A0A9L0TA00;A0A9L0TG95;F7D1J3	0.17175	0.132598	47.2958	1.29527	0.201514	0.814779	Treatment vs Condition	CTH	A0A3Q2GTM7_HORSE;A0A3Q2I3C5_HORSE;A0A5F5PLH3_HORSE;A0A9L0R180_HORSE;A0A9L0R7S5_HORSE;A0A9L0TA00_HORSE;A0A9L0TG95_HORSE;F7D1J3_HORSE	Cystathionine gamma-lyase
A0A3Q2GTP1;A0A3Q2LT62;A0A5F5PLR3;F6YRF3;K9K3V2	-0.131242	0.0815899	45.6316	-1.60856	0.11461	0.709001	Treatment vs Condition	SH3GLB1	A0A3Q2GTP1_HORSE;A0A3Q2LT62_HORSE;A0A5F5PLR3_HORSE;F6YRF3_HORSE;K9K3V2_HORSE	Endophilin-B1
A0A3Q2GTT7;A0A3Q2H1B3;A0A3Q2HCG3;A0A3Q2HG70;A0A3Q2HSR8;A0A3Q2LJD4;F7BYH5;A0A3Q2I5D1	0.037313	0.14241	30.7102	0.262011	0.795062	0.972138	Treatment vs Condition	EML1	A0A3Q2GTT7_HORSE;A0A3Q2H1B3_HORSE;A0A3Q2HCG3_HORSE;A0A3Q2HG70_HORSE;A0A3Q2HSR8_HORSE;A0A3Q2I5D1_HORSE;A0A3Q2LJD4_HORSE;F7BYH5_HORSE	EMAP like 1
A0A3Q2GTU4;A0A3Q2L254;A0A3Q2HN78;A0A9L0TF67;cRAP-P00883	0.269108	0.114308	45.7692	2.35424	0.0229089	0.500384	Treatment vs Condition	ALDOA;cRAP-ALDOA	A0A3Q2GTU4_HORSE;A0A3Q2HN78_HORSE;A0A3Q2L254_HORSE;A0A9L0TF67_HORSE;cRAP-ALDOA_RABIT	Fructose-bisphosphate aldolase
A0A3Q2GTW6;A0A3Q2HG29;A0A3Q2HXJ7;A0A3Q2I225;F6QL65;K9K9T5	-0.166418	0.119536	45.6695	-1.3922	0.170603	0.786573	Treatment vs Condition	DNAJC8	A0A3Q2GTW6_HORSE;A0A3Q2HG29_HORSE;A0A3Q2HXJ7_HORSE;A0A3Q2I225_HORSE;F6QL65_HORSE;K9K9T5_HORSE	DnaJ heat shock protein family (Hsp40) member C8
A0A3Q2GTY0;A0A3Q2HVJ0	-0.366448	0.255867	23.2958	-1.43218	0.165374	0.783304	Treatment vs Condition	ECI2	A0A3Q2GTY0_HORSE;A0A3Q2HVJ0_HORSE	Enoyl-CoA delta isomerase 2
A0A3Q2GTY7;A0A9L0RNR5	0.0490943	0.0538973	45.7571	0.910886	0.367129	0.886731	Treatment vs Condition	PSMD1	A0A3Q2GTY7_HORSE;A0A9L0RNR5_HORSE	26S proteasome non-ATPase regulatory subunit 1
A0A3Q2GU15;F7DJN7;A0A9L0RAK7	0.0130905	0.145978	36.8418	0.0896746	0.929032	0.992475	Treatment vs Condition	KIF5C	A0A3Q2GU15_HORSE;A0A9L0RAK7_HORSE;F7DJN7_HORSE	Kinesin-like protein
A0A3Q2GU45;A0A9L0RXB1;F7B7S1	0.0274401	0.123466	46.0324	0.222248	0.825104	0.975808	Treatment vs Condition	NDUFV2	A0A3Q2GU45_HORSE;A0A9L0RXB1_HORSE;F7B7S1_HORSE	NADH dehydrogenase [ubiquinone] flavoprotein 2, mitochondrial
A0A3Q2GU68;A0A9L0RL08;A0A3Q2H048;F6WP12	0.0383072	0.116279	45.921	0.329442	0.743319	0.969566	Treatment vs Condition	LARP1	A0A3Q2GU68_HORSE;A0A3Q2H048_HORSE;A0A9L0RL08_HORSE;F6WP12_HORSE	La ribonucleoprotein 1, translational regulator
A0A3Q2GU71;A0A9L0RMB2;A0A9L0SNJ4;A0A9L0SST1;A0A9L0TBV9;A0A9L0TQY4;F7BR48	0.0544355	0.110405	45.698	0.493052	0.624337	0.955542	Treatment vs Condition	DPCD	A0A3Q2GU71_HORSE;A0A9L0RMB2_HORSE;A0A9L0SNJ4_HORSE;A0A9L0SST1_HORSE;A0A9L0TBV9_HORSE;A0A9L0TQY4_HORSE;F7BR48_HORSE	Protein DPCD
A0A3Q2GU88;A0A3Q2I9A9;A0A5F5PKH0;F6YVH9	-0.0245948	0.12723	37.7903	-0.193309	0.847752	0.979519	Treatment vs Condition	FHIP1B	A0A3Q2GU88_HORSE;A0A3Q2I9A9_HORSE;A0A5F5PKH0_HORSE;F6YVH9_HORSE	FHF complex subunit HOOK-interacting protein 1B
A0A3Q2GUB0;A0A9L0R921;A0A9L0R9L0;F6TSD6	0.207252	0.117913	46.0783	1.75767	0.085446	0.652653	Treatment vs Condition	PDCL3	A0A3Q2GUB0_HORSE;A0A9L0R921_HORSE;A0A9L0R9L0_HORSE;F6TSD6_HORSE	Phosducin-like protein 3
A0A3Q2GUB1;A0A3Q2HCE0;A0A5F5PTH6;A0A9L0RVA1;A0A9L0SUR0;F6WBL0	-0.0252921	0.09261	44.4058	-0.273104	0.78604	0.971213	Treatment vs Condition	PPHLN1	A0A3Q2GUB1_HORSE;A0A3Q2HCE0_HORSE;A0A5F5PTH6_HORSE;A0A9L0RVA1_HORSE;A0A9L0SUR0_HORSE;F6WBL0_HORSE	Periphilin 1
A0A3Q2GUB1;A0A3Q2HCE0;A0A5F5PTH6;A0A9L0RVA1;A0A9L0SUR0;F6WBL0;L7MS20	0.0950967	0.135667	45.4645	0.700956	0.486903	0.915261	Treatment vs Condition	PPHLN1	A0A3Q2GUB1_HORSE;A0A3Q2HCE0_HORSE;A0A5F5PTH6_HORSE;A0A9L0RVA1_HORSE;A0A9L0SUR0_HORSE;F6WBL0_HORSE;L7MS20_HORSE	Periphilin 1
A0A3Q2GUB9;A0A9L0SS35	0.0515262	0.0969097	47.2958	0.531693	0.597427	0.94951	Treatment vs Condition	DYNLT1	A0A3Q2GUB9_HORSE;A0A9L0SS35_HORSE	Dynein light chain Tctex-type 1
A0A3Q2GUF4;A0A9L0SIJ8;A0A3Q2GXY3;F6Z9L6	-0.0673867	0.0617809	45.9398	-1.09074	0.281077	0.857309	Treatment vs Condition	RNF20	A0A3Q2GUF4_HORSE;A0A3Q2GXY3_HORSE;A0A9L0SIJ8_HORSE;F6Z9L6_HORSE	E3 ubiquitin protein ligase
A0A3Q2GUF4;A0A9L0SIJ8;A0A3Q2GXY3;F6Z9L6;A0A5F5PI08;A0A5F5PYZ4;A0A9L0SR35;A0A5F5PS57	-0.121504	0.110268	45.6335	-1.1019	0.276284	0.854206	Treatment vs Condition	RNF20;RNF40	A0A3Q2GUF4_HORSE;A0A3Q2GXY3_HORSE;A0A5F5PI08_HORSE;A0A5F5PS57_HORSE;A0A5F5PYZ4_HORSE;A0A9L0SIJ8_HORSE;A0A9L0SR35_HORSE;F6Z9L6_HORSE	E3 ubiquitin protein ligase
A0A3Q2GUF9;A0A3Q2H5V3	0.30741	0.156045	28.0443	1.97001	0.0587852	0.595523	Treatment vs Condition	AOC2	A0A3Q2GUF9_HORSE;A0A3Q2H5V3_HORSE	Proteasome activator complex subunit 3
A0A3Q2GUH6;A0A9L0R7B3;A0A9L0SR25	-0.0917547	0.0762806	45.7062	-1.20286	0.235226	0.83423	Treatment vs Condition	GPX4	A0A3Q2GUH6_HORSE;A0A9L0R7B3_HORSE;A0A9L0SR25_HORSE	Glutathione peroxidase
A0A3Q2GUH8	0.0619892	0.0819675	46.1065	0.756266	0.453337	0.904763	Treatment vs Condition	MYO6	A0A3Q2GUH8_HORSE	Unconventional myosin-VI
A0A3Q2GUI1;A0A9L0SZ40;F7C780;A0A3Q2GTB3;A0A9L0S3I1	0.0363163	0.148486	46.0538	0.244578	0.80787	0.974664	Treatment vs Condition	PYCR2	A0A3Q2GTB3_HORSE;A0A3Q2GUI1_HORSE;A0A9L0S3I1_HORSE;A0A9L0SZ40_HORSE;F7C780_HORSE	Pyrroline-5-carboxylate reductase 2
A0A3Q2GUK3;A0A9L0SG49;A0A9L0T846;F6SNU4;A0A9L0T112	-0.0112334	0.206172	39.2958	-0.0544856	0.956824	0.994781	Treatment vs Condition	GRAMD2B	A0A3Q2GUK3_HORSE;A0A9L0SG49_HORSE;A0A9L0T112_HORSE;A0A9L0T846_HORSE;F6SNU4_HORSE	GRAM domain containing 2B
A0A3Q2GUK6;A0A5F5Q2H4;A0A9L0RI98;A0A9L0S3I0;F7AJF9	0.0760703	0.167349	44.0853	0.454561	0.651655	0.960303	Treatment vs Condition	TSPAN3	A0A3Q2GUK6_HORSE;A0A5F5Q2H4_HORSE;A0A9L0RI98_HORSE;A0A9L0S3I0_HORSE;F7AJF9_HORSE	Tetraspanin
A0A3Q2GUM7;A0A3Q2KXE1;A0A9L0RSI4;A0A9L0S8Q1;A0A9L0TJG9;A0A9L0TU22;K9K3M7	-0.119103	0.106392	45.7084	-1.11948	0.268786	0.853305	Treatment vs Condition	SUCLG1	A0A3Q2GUM7_HORSE;A0A3Q2KXE1_HORSE;A0A9L0RSI4_HORSE;A0A9L0S8Q1_HORSE;A0A9L0TJG9_HORSE;A0A9L0TU22_HORSE;K9K3M7_HORSE	Succinate--CoA ligase [ADP/GDP-forming] subunit alpha, mitochondrial
A0A3Q2GUN3;A0A3Q2HDF6	0.0286902	0.0657829	45.73	0.436135	0.664791	0.962669	Treatment vs Condition	ASH2L	A0A3Q2GUN3_HORSE;A0A3Q2HDF6_HORSE	ASH2 like, histone lysine methyltransferase complex subunit
A0A3Q2GUN9;A0A3Q2L3N8;A0A9L0RDW7;A0A9L0RPK9;A0A3Q2HE22;A0A3Q2L2F8;F6Z4L6;K9KEE8	0.0792201	0.123762	43.8181	0.640099	0.525441	0.928034	Treatment vs Condition	ERO1B	A0A3Q2GUN9_HORSE;A0A3Q2HE22_HORSE;A0A3Q2L2F8_HORSE;A0A3Q2L3N8_HORSE;A0A9L0RDW7_HORSE;A0A9L0RPK9_HORSE;F6Z4L6_HORSE;K9KEE8_HORSE	Endoplasmic reticulum oxidoreductase 1 beta
A0A3Q2GUV3;A0A3Q2GVU0;A0A3Q2I7B6;F6T688;A0A3Q2KSQ0;A0A9L0R872;A0A9L0TN48	-0.117707	0.140104	45.7549	-0.840139	0.405199	0.897019	Treatment vs Condition	PTPN5	A0A3Q2GUV3_HORSE;A0A3Q2GVU0_HORSE;A0A3Q2I7B6_HORSE;A0A3Q2KSQ0_HORSE;A0A9L0R872_HORSE;A0A9L0TN48_HORSE;F6T688_HORSE	protein-tyrosine-phosphatase
A0A3Q2GUY5;A0A5F5PYY5	-0.00600739	0.0679342	45.4325	-0.0884296	0.929924	0.992475	Treatment vs Condition	PRKAR2A	A0A3Q2GUY5_HORSE;A0A5F5PYY5_HORSE	cAMP-dependent protein kinase type II-alpha regulatory subunit
A0A3Q2GUZ9;A0A3Q2H2P6;A0A3Q2HMW2	-0.000515989	0.0701433	45.8233	-0.0073562	0.994163	0.99749	Treatment vs Condition	NCLN	A0A3Q2GUZ9_HORSE;A0A3Q2H2P6_HORSE;A0A3Q2HMW2_HORSE	BOS complex subunit NCLN
A0A3Q2GV00;A0A9L0R9V6;A0A9L0TAL9;F6SH38	0.0685637	0.121135	45.5713	0.566012	0.574163	0.943007	Treatment vs Condition	LAMP1	A0A3Q2GV00_HORSE;A0A9L0R9V6_HORSE;A0A9L0TAL9_HORSE;F6SH38_HORSE	Lysosomal associated membrane protein 1
A0A3Q2GV14;A0A9L0TKF0;F6QDG2	0.105626	0.101584	45.7652	1.03979	0.303899	0.869582	Treatment vs Condition	SKIC3	A0A3Q2GV14_HORSE;A0A9L0TKF0_HORSE;F6QDG2_HORSE	SKI3 subunit of superkiller complex
A0A3Q2GV25	0.0219517	0.0913032	47.2958	0.240427	0.811039	0.974664	Treatment vs Condition	NARS1	A0A3Q2GV25_HORSE	Asparagine--tRNA ligase, cytoplasmic
A0A3Q2GV76;F6QYF7;F6SCX8;A0A9L0RMF7	0.0741826	0.0782092	45.4642	0.948516	0.347882	0.881311	Treatment vs Condition	EIF4G1	A0A3Q2GV76_HORSE;A0A9L0RMF7_HORSE;F6QYF7_HORSE;F6SCX8_HORSE	Eukaryotic translation initiation factor 4 gamma 1
A0A3Q2GV76;F6QYF7;F6SCX8;A0A9L0RMF7;A0A3Q2HD95;F6U301;A0A3Q2HXR3;A0A3Q2I8X6;A0A3Q2IAZ8;A0A5F5PG57;A0A5F5Q1R9;A0A9L0RGC3;A0A9L0SN08	0.152084	0.128461	45.704	1.18389	0.242577	0.843953	Treatment vs Condition	EIF4G1;EIF4G3	A0A3Q2GV76_HORSE;A0A3Q2HD95_HORSE;A0A3Q2HXR3_HORSE;A0A3Q2I8X6_HORSE;A0A3Q2IAZ8_HORSE;A0A5F5PG57_HORSE;A0A5F5Q1R9_HORSE;A0A9L0RGC3_HORSE;A0A9L0RMF7_HORSE;A0A9L0SN08_HORSE;F6QYF7_HORSE;F6SCX8_HORSE;F6U301_HORSE	Eukaryotic translation initiation factor 4 gamma 1
A0A3Q2GV97;A0A3Q2HZ17;A0A3Q2I7N3;A0A3Q2KPC1;A0A3Q2KVZ1;A0A9L0QYW5	0.0999532	0.15237	43.7039	0.655992	0.515268	0.925304	Treatment vs Condition	NPTN	A0A3Q2GV97_HORSE;A0A3Q2HZ17_HORSE;A0A3Q2I7N3_HORSE;A0A3Q2KPC1_HORSE;A0A3Q2KVZ1_HORSE;A0A9L0QYW5_HORSE	Neuroplastin
A0A3Q2GVA8;A0A9L0SU36;F7CS17	-0.0701271	0.135209	42.7318	-0.518657	0.606675	0.951606	Treatment vs Condition	HAUS6	A0A3Q2GVA8_HORSE;A0A9L0SU36_HORSE;F7CS17_HORSE	HAUS augmin like complex subunit 6
A0A3Q2GVB6;A0A9L0R9C6;F6UFH2	-0.027046	0.147362	43.541	-0.183534	0.855231	0.979574	Treatment vs Condition	CPD	A0A3Q2GVB6_HORSE;A0A9L0R9C6_HORSE;F6UFH2_HORSE	Carboxypeptidase D
A0A3Q2GVC4;F7BTP3	-0.116331	0.123734	45.6334	-0.940166	0.352083	0.881788	Treatment vs Condition	SARS1	A0A3Q2GVC4_HORSE;F7BTP3_HORSE	serine--tRNA ligase
A0A3Q2GVE1;A0A3Q2H759;H9GZY0;A0A3Q2HUL0	0.0897426	0.104172	46.5344	0.861484	0.393389	0.893923	Treatment vs Condition	CNOT2	A0A3Q2GVE1_HORSE;A0A3Q2H759_HORSE;A0A3Q2HUL0_HORSE;H9GZY0_HORSE	CCR4-NOT transcription complex subunit 2
A0A3Q2GVF1	-0.0636955	0.0940381	45.7299	-0.677337	0.501605	0.919789	Treatment vs Condition	MDM1	A0A3Q2GVF1_HORSE	Nuclear protein MDM1
A0A3Q2GVL4;A0A3Q2HYD4	0.0198993	0.0990936	46.1028	0.200813	0.841728	0.978377	Treatment vs Condition	UCHL1	A0A3Q2GVL4_HORSE;A0A3Q2HYD4_HORSE	Ubiquitin carboxyl-terminal hydrolase isozyme L1
A0A3Q2GVM5;A0A5F5PKD0	0.095231	0.123845	46.0729	0.768954	0.445845	0.902308	Treatment vs Condition	STRADB	A0A3Q2GVM5_HORSE;A0A5F5PKD0_HORSE	STE20 related adaptor beta
A0A3Q2GVN3;A0A3Q2H493;A0A3Q2HAX4;A0A3Q2HLT6;A0A9L0TMG2;F6PPT4	0.147165	0.114826	45.2656	1.28164	0.206497	0.819306	Treatment vs Condition	PFKFB2	A0A3Q2GVN3_HORSE;A0A3Q2H493_HORSE;A0A3Q2HAX4_HORSE;A0A3Q2HLT6_HORSE;A0A9L0TMG2_HORSE;F6PPT4_HORSE	6-phosphofructo-2-kinase/fructose-2,6-bisphosphatase 2
A0A3Q2GVQ0;A0A3Q2L557;F7ARL6;A0A3Q2HRR3;A0A5F5PSA2;A0A3Q2KPJ0;K9KGG7	0.0505529	0.123114	40.8436	0.410619	0.683498	0.968923	Treatment vs Condition	ZC3H14	A0A3Q2GVQ0_HORSE;A0A3Q2HRR3_HORSE;A0A3Q2KPJ0_HORSE;A0A3Q2L557_HORSE;A0A5F5PSA2_HORSE;F7ARL6_HORSE;K9KGG7_HORSE	Zinc finger CCCH domain-containing protein 14
A0A3Q2GVQ6;A0A3Q2LQA3	0.09618	0.117893	43.5921	0.815823	0.419037	0.90204	Treatment vs Condition	NUDT11	A0A3Q2GVQ6_HORSE;A0A3Q2LQA3_HORSE	diphosphoinositol-polyphosphate diphosphatase
A0A3Q2GVQ6;A0A3Q2LQA3;F7A2L7	0.0969595	0.204695	36.2958	0.473678	0.638567	0.957655	Treatment vs Condition	NUDT11;NUDT4	A0A3Q2GVQ6_HORSE;A0A3Q2LQA3_HORSE;F7A2L7_HORSE	diphosphoinositol-polyphosphate diphosphatase
A0A3Q2GVR4	-0.0679027	0.18434	46.2958	-0.368356	0.714287	0.969566	Treatment vs Condition	MARCKSL1	A0A3Q2GVR4_HORSE	MARCKS-related protein
A0A3Q2GVR9;H9GZX4;A5JST8	0.0953424	0.154069	45.5554	0.618829	0.539112	0.930861	Treatment vs Condition	BSG	A0A3Q2GVR9_HORSE;A5JST8_HORSE;H9GZX4_HORSE	Basigin
A0A3Q2GVS5	0.115319	0.122705	45.3379	0.939808	0.352296	0.881788	Treatment vs Condition	AP3S1	A0A3Q2GVS5_HORSE	Adaptor related protein complex 3 subunit sigma 1
A0A3Q2GVS5;A0A9L0TP16	0.147218	0.104356	44.7135	1.41073	0.165243	0.783304	Treatment vs Condition	AP3S1	A0A3Q2GVS5_HORSE;A0A9L0TP16_HORSE	Adaptor related protein complex 3 subunit sigma 1
A0A3Q2GVS7;A0A3Q2H0K6;F7E1E4;Q0NXS1	0.172979	0.106825	45.983	1.61928	0.112226	0.707161	Treatment vs Condition	ABCC1	A0A3Q2GVS7_HORSE;A0A3Q2H0K6_HORSE;F7E1E4_HORSE;Q0NXS1_HORSE	Multidrug resistance-associated protein 1
A0A3Q2GVT0;A0A3Q2HK28;A0A5F5Q2E4;F6ZIH8	-0.080425	0.184451	29.6195	-0.436023	0.665982	0.963037	Treatment vs Condition	MTHFD2L	A0A3Q2GVT0_HORSE;A0A3Q2HK28_HORSE;A0A5F5Q2E4_HORSE;F6ZIH8_HORSE	Methylenetetrahydrofolate dehydrogenase (NADP+ dependent) 2 like
A0A3Q2GVU7;A0A3Q2H710;A0A3Q2HJS1;A0A9L0R208;A0A9L0T2H5;F6WDZ7	-0.0695872	0.0926416	47.2958	-0.751145	0.456287	0.905182	Treatment vs Condition	WNK2	A0A3Q2GVU7_HORSE;A0A3Q2H710_HORSE;A0A3Q2HJS1_HORSE;A0A9L0R208_HORSE;A0A9L0T2H5_HORSE;F6WDZ7_HORSE	non-specific serine/threonine protein kinase
A0A3Q2GVX9	0.26032	0.0944335	45.6168	2.75665	0.00836743	0.441753	Treatment vs Condition	ERLIN1	A0A3Q2GVX9_HORSE	Erlin
A0A3Q2GW13;A0A3Q2H0L3;A0A3Q2HWB8;A0A3Q2KVA7;A0A3Q2LNJ8;A0A9L0TAJ6;F6U1I2;F6U2D8;F6U2G2;F6U2I2	0.0299916	0.0883208	45.4616	0.339576	0.73574	0.969566	Treatment vs Condition	ENAH	A0A3Q2GW13_HORSE;A0A3Q2H0L3_HORSE;A0A3Q2HWB8_HORSE;A0A3Q2KVA7_HORSE;A0A3Q2LNJ8_HORSE;A0A9L0TAJ6_HORSE;F6U1I2_HORSE;F6U2D8_HORSE;F6U2G2_HORSE;F6U2I2_HORSE	ENAH actin regulator
A0A3Q2GW16;F7DSU8;A0A9R1SRM0	0.084605	0.153377	45.8676	0.551614	0.58389	0.948298	Treatment vs Condition	CETN2	A0A3Q2GW16_HORSE;A0A9R1SRM0_HORSE;F7DSU8_HORSE	Centrin 2
A0A3Q2GW35;A0A3Q2H0G5;A0A3Q2H1M4;A0A3Q2HIJ4;A0A9L0SY59;A0A9L0TAH0;A0A9L0RHF0	-0.124746	0.111548	45.6959	-1.11832	0.269276	0.853305	Treatment vs Condition	AGFG1	A0A3Q2GW35_HORSE;A0A3Q2H0G5_HORSE;A0A3Q2H1M4_HORSE;A0A3Q2HIJ4_HORSE;A0A9L0RHF0_HORSE;A0A9L0SY59_HORSE;A0A9L0TAH0_HORSE	ArfGAP with FG repeats 1
A0A3Q2GW35;A0A3Q2H0G5;A0A3Q2H1M4;A0A3Q2HIJ4;A0A9L0SY59;A0A9L0TAH0;A0A9L0RHF0;K9KCQ4	0.120677	0.0967683	45.64	1.24707	0.218732	0.828203	Treatment vs Condition	AGFG1	A0A3Q2GW35_HORSE;A0A3Q2H0G5_HORSE;A0A3Q2H1M4_HORSE;A0A3Q2HIJ4_HORSE;A0A9L0RHF0_HORSE;A0A9L0SY59_HORSE;A0A9L0TAH0_HORSE;K9KCQ4_HORSE	ArfGAP with FG repeats 1
A0A3Q2GW51;A0A9L0SIV3;A0A9L0RHS1	0.167855	0.10755	47.2958	1.56072	0.125256	0.732518	Treatment vs Condition	RNH1	A0A3Q2GW51_HORSE;A0A9L0RHS1_HORSE;A0A9L0SIV3_HORSE	Ribonuclease inhibitor
A0A3Q2GW55	-0.08145	0.117058	47.2958	-0.695809	0.489954	0.915261	Treatment vs Condition	PIR	A0A3Q2GW55_HORSE	Pirin
A0A3Q2GW58;A0A3Q2HYE8;A0A3Q2H6H5;A0A3Q2HFB5;A0A3Q2HWA7;A0A3Q2I6H8;A0A3Q2I769;A0A3Q2KYX0;F6YNZ3	0.0363307	0.149127	22.2958	0.243623	0.80975	0.974664	Treatment vs Condition	IQSEC1	A0A3Q2GW58_HORSE;A0A3Q2H6H5_HORSE;A0A3Q2HFB5_HORSE;A0A3Q2HWA7_HORSE;A0A3Q2HYE8_HORSE;A0A3Q2I6H8_HORSE;A0A3Q2I769_HORSE;A0A3Q2KYX0_HORSE;F6YNZ3_HORSE	IQ motif and Sec7 domain ArfGEF 1
A0A3Q2GW71;A0A3Q2H895;F7DBU3;F7E408;A0A3Q2GYN6;A0A3Q2HL90;A0A3Q2HTT0	0.237835	0.164552	33.2958	1.44535	0.157707	0.777316	Treatment vs Condition	BIRC6	A0A3Q2GW71_HORSE;A0A3Q2GYN6_HORSE;A0A3Q2H895_HORSE;A0A3Q2HL90_HORSE;A0A3Q2HTT0_HORSE;F7DBU3_HORSE;F7E408_HORSE	Baculoviral IAP repeat containing 6
A0A3Q2GW74;A0A9L0SNA2;F7AGZ6;A0A9L0SWY8;A0A9L0RJ10	0.0213169	0.0992978	32.0994	0.214676	0.831378	0.975808	Treatment vs Condition	PEX5	A0A3Q2GW74_HORSE;A0A9L0RJ10_HORSE;A0A9L0SNA2_HORSE;A0A9L0SWY8_HORSE;F7AGZ6_HORSE	Peroxisomal targeting signal 1 receptor
A0A3Q2GW96;F6TZQ5	0.195514	0.106278	44.6151	1.83965	0.0724783	0.628784	Treatment vs Condition	CALCOCO2	A0A3Q2GW96_HORSE;F6TZQ5_HORSE	Calcium-binding and coiled-coil domain-containing protein 2
A0A3Q2GWA2	0.0857906	0.174245	30.2958	0.492356	0.626017	0.955542	Treatment vs Condition	TXNIP	A0A3Q2GWA2_HORSE	Thioredoxin-interacting protein
A0A3Q2GWB7;A0A9L0T1E1;A0A9L0TKU7;A0A9R1SDH0;F6V5I0;A0A9L0REZ7;F6T937	0.139398	0.122812	45.4352	1.13505	0.262306	0.853305	Treatment vs Condition	SUMO2	A0A3Q2GWB7_HORSE;A0A9L0REZ7_HORSE;A0A9L0T1E1_HORSE;A0A9L0TKU7_HORSE;A0A9R1SDH0_HORSE;F6T937_HORSE;F6V5I0_HORSE	Rad60/SUMO-like domain-containing protein
A0A3Q2GWD9;A0A3Q2H9P0;F7D685	0.041865	0.139449	46.7119	0.300217	0.765344	0.969566	Treatment vs Condition	NUP37	A0A3Q2GWD9_HORSE;A0A3Q2H9P0_HORSE;F7D685_HORSE	Nucleoporin 37
A0A3Q2GWF7;A0A3Q2H612;A0A3Q2HXG2;A0A3Q2HYW3;F7ARP6	0.127328	0.104085	45.7979	1.22332	0.227467	0.831523	Treatment vs Condition	PIK3R4	A0A3Q2GWF7_HORSE;A0A3Q2H612_HORSE;A0A3Q2HXG2_HORSE;A0A3Q2HYW3_HORSE;F7ARP6_HORSE	non-specific serine/threonine protein kinase
A0A3Q2GWH5	0.0837388	0.0965544	45.4868	0.867271	0.390346	0.893923	Treatment vs Condition	EIF4G2	A0A3Q2GWH5_HORSE	Eukaryotic translation initiation factor 4 gamma 2
A0A3Q2GWI8	0.152955	0.10083	47.2958	1.51697	0.135931	0.739651	Treatment vs Condition	PGM2	A0A3Q2GWI8_HORSE	Phosphoglucomutase 2
A0A3Q2GWN1;A0A5F5PPU6;F6X8C3	-0.0233581	0.117213	45.7178	-0.199279	0.842928	0.978377	Treatment vs Condition	RCC2	A0A3Q2GWN1_HORSE;A0A5F5PPU6_HORSE;F6X8C3_HORSE	Regulator of chromosome condensation 2
A0A3Q2GWN3;A0A9L0R4U8;A0A9L0TAI7	-0.123476	0.148261	45.4424	-0.832831	0.409296	0.900226	Treatment vs Condition	COA1	A0A3Q2GWN3_HORSE;A0A9L0R4U8_HORSE;A0A9L0TAI7_HORSE	Cytochrome c oxidase assembly factor 1
A0A3Q2GWN6;A0A3Q2L9U6;A0A9L0SAK2;F7B7L7	-0.0110761	0.0612089	45.9202	-0.180955	0.857199	0.979574	Treatment vs Condition	USP7	A0A3Q2GWN6_HORSE;A0A3Q2L9U6_HORSE;A0A9L0SAK2_HORSE;F7B7L7_HORSE	Ubiquitin carboxyl-terminal hydrolase 7
A0A3Q2GWQ7	0.00170994	0.167615	40.5284	0.0102016	0.991911	0.997482	Treatment vs Condition	SEC63	A0A3Q2GWQ7_HORSE	SEC63 homolog, protein translocation regulator
A0A3Q2GWQ7;K9KDM9	0.181116	0.100095	47.2958	1.80944	0.0767408	0.640717	Treatment vs Condition	SEC63	A0A3Q2GWQ7_HORSE;K9KDM9_HORSE	SEC63 homolog, protein translocation regulator
A0A3Q2GWR3	0.301595	0.284397	43.7989	1.06047	0.294743	0.864503	Treatment vs Condition		A0A3Q2GWR3_HORSE	ZP domain-containing protein
A0A3Q2GWU2;A0A5F5PJF4;A0A5F5PSJ8	-0.0656024	0.145949	45.7162	-0.449489	0.655203	0.961082	Treatment vs Condition	LAMTOR1	A0A3Q2GWU2_HORSE;A0A5F5PJF4_HORSE;A0A5F5PSJ8_HORSE	Ragulator complex protein LAMTOR1
A0A3Q2GWV9;A0A9L0R2R6	0.0290613	0.194592	36.2958	0.149344	0.882109	0.984169	Treatment vs Condition	PCK2	A0A3Q2GWV9_HORSE;A0A9L0R2R6_HORSE	phosphoenolpyruvate carboxykinase (GTP)
A0A3Q2GWX9;A0A9L0RLH2;F7AEU3	0.332498	0.0892775	45.3414	3.72432	0.00054005	0.18975	Treatment vs Condition	LBR	A0A3Q2GWX9_HORSE;A0A9L0RLH2_HORSE;F7AEU3_HORSE	Delta(14)-sterol reductase LBR
A0A3Q2GWY0;A0A3Q2HCT8;A0A9L0SCR1;F6ZAT6;A0A3Q2H0M1;A0A3Q2H8U6;A0A3Q2HG26	-0.0558973	0.133786	46.0742	-0.417812	0.678026	0.967773	Treatment vs Condition	LAMP2	A0A3Q2GWY0_HORSE;A0A3Q2H0M1_HORSE;A0A3Q2H8U6_HORSE;A0A3Q2HCT8_HORSE;A0A3Q2HG26_HORSE;A0A9L0SCR1_HORSE;F6ZAT6_HORSE	Lysosomal associated membrane protein 2
A0A3Q2GWY6;A0A9L0RBK9;F6Z5G9	-0.0885891	0.101606	47.2958	-0.871885	0.387676	0.893923	Treatment vs Condition	METAP1D	A0A3Q2GWY6_HORSE;A0A9L0RBK9_HORSE;F6Z5G9_HORSE	Methionine aminopeptidase
A0A3Q2GX03;A0A3Q2HV10;A0A3Q2IAA7;A0A9L0R7D0	-0.0948839	0.218495	31.1449	-0.434262	0.667092	0.963432	Treatment vs Condition	LOC111772880	A0A3Q2GX03_HORSE;A0A3Q2HV10_HORSE;A0A3Q2IAA7_HORSE;A0A9L0R7D0_HORSE	Large ribosomal subunit protein uL1m
A0A3Q2GX08;F6PHV3	-0.134785	0.0782822	45.8928	-1.72178	0.0918437	0.670106	Treatment vs Condition	FCHSD1	A0A3Q2GX08_HORSE;F6PHV3_HORSE	FCH and double SH3 domains 1
A0A3Q2GX26;A0A3Q2HQE5;A0A5F5PQC1;A0A9L0SNU5;F6RPR5	-0.0977742	0.125421	40.7662	-0.779567	0.440148	0.90204	Treatment vs Condition	SZT2	A0A3Q2GX26_HORSE;A0A3Q2HQE5_HORSE;A0A5F5PQC1_HORSE;A0A9L0SNU5_HORSE;F6RPR5_HORSE	SZT2 subunit of KICSTOR complex
A0A3Q2GX34;A0A3Q2HXY9;F7CSR1	0.10679	0.150735	43.4789	0.708464	0.482438	0.914882	Treatment vs Condition	DDHD1	A0A3Q2GX34_HORSE;A0A3Q2HXY9_HORSE;F7CSR1_HORSE	DDHD domain containing 1
A0A3Q2GX41;A0A3Q2HM58;A0A9L0S460;A0A9L0TVJ4;F6YTK4	0.0998345	0.063634	45.6959	1.56889	0.123574	0.728746	Treatment vs Condition	LARS1	A0A3Q2GX41_HORSE;A0A3Q2HM58_HORSE;A0A9L0S460_HORSE;A0A9L0TVJ4_HORSE;F6YTK4_HORSE	leucine--tRNA ligase
A0A3Q2GX59	-0.02084	0.116588	46.6386	-0.178748	0.85891	0.979574	Treatment vs Condition	LCP1	A0A3Q2GX59_HORSE	Lymphocyte cytosolic protein 1
A0A3Q2GX59;A0A9L0SZ69;A0A3Q2ICA0;F7AGA5	0.170345	0.257708	34.2958	0.661	0.513028	0.923714	Treatment vs Condition	LCP1;PLS3	A0A3Q2GX59_HORSE;A0A3Q2ICA0_HORSE;A0A9L0SZ69_HORSE;F7AGA5_HORSE	Lymphocyte cytosolic protein 1
A0A3Q2GX65	-0.0570727	0.0678453	47.2958	-0.841219	0.404459	0.896484	Treatment vs Condition	UCKL1	A0A3Q2GX65_HORSE	Uridine-cytidine kinase
A0A3Q2GX84	-0.0699245	0.0856107	45.6281	-0.816772	0.418303	0.90204	Treatment vs Condition	TPM1	A0A3Q2GX84_HORSE	Tropomyosin alpha-1 chain
A0A3Q2GX84;F6ZTR4;A0A5F5PGV6;A0A3Q2ID93;F7A281;A0A5F5PP35;P02561;F6ZBW3	-0.299697	0.199753	33.681	-1.50033	0.142845	0.7572	Treatment vs Condition	NUP210L;TPM1;TPM2;TPM4	A0A3Q2GX84_HORSE;A0A3Q2ID93_HORSE;A0A5F5PGV6_HORSE;A0A5F5PP35_HORSE;F6ZBW3_HORSE;F6ZTR4_HORSE;F7A281_HORSE;TPM4_HORSE	Tropomyosin alpha-1 chain
A0A3Q2GX84;F6ZTR4;A0A5F5PGV6;A0A3Q2ID93;F7A281;P02561;A0A3Q2HP30;F6ZBW3	0.120587	0.12113	47.2958	0.995518	0.324551	0.877659	Treatment vs Condition	NUP210L;TPM1;TPM2;TPM4	A0A3Q2GX84_HORSE;A0A3Q2HP30_HORSE;A0A3Q2ID93_HORSE;A0A5F5PGV6_HORSE;F6ZBW3_HORSE;F6ZTR4_HORSE;F7A281_HORSE;TPM4_HORSE	Tropomyosin alpha-1 chain
A0A3Q2GXA0;A0A3Q2ICG0	0.0218193	0.14109	39.396	0.154649	0.877888	0.982569	Treatment vs Condition	ARFGAP1	A0A3Q2GXA0_HORSE;A0A3Q2ICG0_HORSE	ADP ribosylation factor GTPase activating protein 1
A0A3Q2GXB8;A0A9L0R930;A0A9L0RA41;A0A9L0S1L1;A0A9L0T275;F7BWX2;K9KCX9	0.069986	0.108756	45.4585	0.643515	0.523123	0.92783	Treatment vs Condition	YTHDF3	A0A3Q2GXB8_HORSE;A0A9L0R930_HORSE;A0A9L0RA41_HORSE;A0A9L0S1L1_HORSE;A0A9L0T275_HORSE;F7BWX2_HORSE;K9KCX9_HORSE	YTH domain-containing family protein
A0A3Q2GXB8;A0A9L0R930;A0A9L0RA41;A0A9L0S1L1;A0A9L0T275;F7BWX2;K9KCX9;A0A3Q2IBJ7;A0A3Q2I9Q7;A0A3Q2KWB0;A0A9L0T7I4;F7BVQ8;A0A5F5PMK3;A0A9L0RMA5;A0A9L0T8D4	0.0791935	0.162306	45.6561	0.487926	0.627937	0.955542	Treatment vs Condition	YTHDF1;YTHDF2;YTHDF3	A0A3Q2GXB8_HORSE;A0A3Q2I9Q7_HORSE;A0A3Q2IBJ7_HORSE;A0A3Q2KWB0_HORSE;A0A5F5PMK3_HORSE;A0A9L0R930_HORSE;A0A9L0RA41_HORSE;A0A9L0RMA5_HORSE;A0A9L0S1L1_HORSE;A0A9L0T275_HORSE;A0A9L0T7I4_HORSE;A0A9L0T8D4_HORSE;F7BVQ8_HORSE;F7BWX2_HORSE;K9KCX9_HORSE	YTH domain-containing family protein
A0A3Q2GXG5	-0.271451	0.129044	45.7813	-2.10356	0.0409413	0.554407	Treatment vs Condition	NTAN1	A0A3Q2GXG5_HORSE	N-terminal asparagine amidase
A0A3Q2GXG5;F6Y4M6	-0.0373073	0.125152	42.3593	-0.298096	0.767087	0.969566	Treatment vs Condition	NTAN1	A0A3Q2GXG5_HORSE;F6Y4M6_HORSE	N-terminal asparagine amidase
A0A3Q2GXG8;A0A9L0T0E5;F6QUD4	0.0608626	0.119395	45.978	0.509758	0.612659	0.954674	Treatment vs Condition	WASF2	A0A3Q2GXG8_HORSE;A0A9L0T0E5_HORSE;F6QUD4_HORSE	Wiskott-Aldrich syndrome protein family member
A0A3Q2GXH5	0.277562	0.789955	34.2958	0.351364	0.727465	0.969566	Treatment vs Condition	KRT42	A0A3Q2GXH5_HORSE	Keratin 42
A0A3Q2GXI1;F6T8H1;A0A3Q2HT16	0.16428	0.174825	46.1007	0.939683	0.352278	0.881788	Treatment vs Condition	YAP1	A0A3Q2GXI1_HORSE;A0A3Q2HT16_HORSE;F6T8H1_HORSE	Yes1 associated transcriptional regulator
A0A3Q2GXK7;A0A5F5PV32;H9H006	0.0554259	0.132506	46.5539	0.418289	0.677659	0.967606	Treatment vs Condition	SLC41A3	A0A3Q2GXK7_HORSE;A0A5F5PV32_HORSE;H9H006_HORSE	Solute carrier family 41 member
A0A3Q2GXN7;A0A3Q2HDA9;A0A3Q2I7E7;A0A9L0SNA3;A0A9L0T431;A0A9L0TH16;A0A9L0TTN2;F6QD46	0.0914384	0.115842	43.562	0.78934	0.434189	0.90204	Treatment vs Condition	SNX6	A0A3Q2GXN7_HORSE;A0A3Q2HDA9_HORSE;A0A3Q2I7E7_HORSE;A0A9L0SNA3_HORSE;A0A9L0T431_HORSE;A0A9L0TH16_HORSE;A0A9L0TTN2_HORSE;F6QD46_HORSE	Sorting nexin
A0A3Q2GXN7;A0A3Q2HDA9;A0A3Q2I7E7;A0A9L0SNA3;A0A9L0T431;A0A9L0TH16;A0A9L0TTN2;F6QD46;A0A3Q2GZ78	0.103314	0.133502	47.2958	0.773875	0.442856	0.90204	Treatment vs Condition	SNX6	A0A3Q2GXN7_HORSE;A0A3Q2GZ78_HORSE;A0A3Q2HDA9_HORSE;A0A3Q2I7E7_HORSE;A0A9L0SNA3_HORSE;A0A9L0T431_HORSE;A0A9L0TH16_HORSE;A0A9L0TTN2_HORSE;F6QD46_HORSE	Sorting nexin
A0A3Q2GXP8;A0A5F5PXC0;A0A9L0TKH6	-0.164628	0.0935287	47.2958	-1.76018	0.084843	0.650897	Treatment vs Condition	PDIA5	A0A3Q2GXP8_HORSE;A0A5F5PXC0_HORSE;A0A9L0TKH6_HORSE	Protein disulfide isomerase family A member 5
A0A3Q2GXQ4;A0A9L0TPH0	-0.126621	0.161599	41.2958	-0.783555	0.437772	0.90204	Treatment vs Condition	ALKBH7	A0A3Q2GXQ4_HORSE;A0A9L0TPH0_HORSE	AlkB homolog 7
A0A3Q2GXR2	0.0513803	0.0549751	45.4832	0.93461	0.354925	0.881788	Treatment vs Condition	CCT2	A0A3Q2GXR2_HORSE	T-complex protein 1 subunit beta
A0A3Q2GXS0;A0A3Q2H001;F6X2S3	-0.0820468	0.117115	47.2355	-0.700568	0.487009	0.915261	Treatment vs Condition	PPFIBP1	A0A3Q2GXS0_HORSE;A0A3Q2H001_HORSE;F6X2S3_HORSE	PPFIA binding protein 1
A0A3Q2GXS6	0.0486627	0.173916	45.9885	0.279805	0.780882	0.970324	Treatment vs Condition	GSTA4	A0A3Q2GXS6_HORSE	glutathione transferase
A0A3Q2GXT9;F6QLI6	0.0345168	0.0795737	45.7232	0.433772	0.666494	0.963236	Treatment vs Condition	RNF214	A0A3Q2GXT9_HORSE;F6QLI6_HORSE	Ring finger protein 214
A0A3Q2GXY2;A0A3Q2LMX0;F7AQH1;F7BID9	-0.0196622	0.133718	45.9815	-0.147043	0.883741	0.984521	Treatment vs Condition	EPB41L2	A0A3Q2GXY2_HORSE;A0A3Q2LMX0_HORSE;F7AQH1_HORSE;F7BID9_HORSE	Erythrocyte membrane protein band 4.1 like 2
A0A3Q2GXY2;A0A3Q2LMX0;F7AQH1;F7BID9;F7AQJ9	0.168038	0.117532	45.4161	1.42972	0.15964	0.780614	Treatment vs Condition	EPB41L2	A0A3Q2GXY2_HORSE;A0A3Q2LMX0_HORSE;F7AQH1_HORSE;F7AQJ9_HORSE;F7BID9_HORSE	Erythrocyte membrane protein band 4.1 like 2
A0A3Q2GXY2;A0A3Q2LMX0;F7AQH1;F7BID9;F7AQJ9;A0A3Q2I0N2	0.061453	0.0752479	46.1666	0.816673	0.41831	0.90204	Treatment vs Condition	EPB41L2	A0A3Q2GXY2_HORSE;A0A3Q2I0N2_HORSE;A0A3Q2LMX0_HORSE;F7AQH1_HORSE;F7AQJ9_HORSE;F7BID9_HORSE	Erythrocyte membrane protein band 4.1 like 2
A0A3Q2GXY5;A0A3Q2H2J5;A0A3Q2HMJ5;A0A5F5PW38;A0A9L0RAH8;A0A9L0TF38;F7CR40	0.145507	0.13235	45.9422	1.0994	0.277319	0.855257	Treatment vs Condition	ATP6AP2	A0A3Q2GXY5_HORSE;A0A3Q2H2J5_HORSE;A0A3Q2HMJ5_HORSE;A0A5F5PW38_HORSE;A0A9L0RAH8_HORSE;A0A9L0TF38_HORSE;F7CR40_HORSE	Renin receptor
A0A3Q2GY37;A0A3Q2L014;A0A9L0T6V9;F7AUQ1	-0.128879	0.164511	43.1137	-0.783406	0.437672	0.90204	Treatment vs Condition	TIGAR	A0A3Q2GY37_HORSE;A0A3Q2L014_HORSE;A0A9L0T6V9_HORSE;F7AUQ1_HORSE	TP53 induced glycolysis regulatory phosphatase
A0A3Q2GY40;A0A3Q2HAX3;A0A3Q2HXF1;A0A3Q2I0E1;A0A3Q2ICQ3;A0A9L0RPX2;A0A9L0S4Y6;A0A9L0SN62;A0A3Q2HZV7;A0A3Q2HUM9	0.191041	0.100131	42.5216	1.90791	0.063171	0.604788	Treatment vs Condition	RALGAPA2	A0A3Q2GY40_HORSE;A0A3Q2HAX3_HORSE;A0A3Q2HUM9_HORSE;A0A3Q2HXF1_HORSE;A0A3Q2HZV7_HORSE;A0A3Q2I0E1_HORSE;A0A3Q2ICQ3_HORSE;A0A9L0RPX2_HORSE;A0A9L0S4Y6_HORSE;A0A9L0SN62_HORSE	Ral GTPase activating protein catalytic subunit alpha 2
A0A3Q2GY42;A0A3Q2HY60	-0.126611	0.105103	46.1117	-1.20463	0.234492	0.832829	Treatment vs Condition	MPRIP	A0A3Q2GY42_HORSE;A0A3Q2HY60_HORSE	Myosin phosphatase Rho interacting protein
A0A3Q2GY52;A0A9L0T322;A0A9L0RRA4;A0A9L0SAF0	-0.0476131	0.109166	46.965	-0.436152	0.664725	0.962669	Treatment vs Condition	TBCD	A0A3Q2GY52_HORSE;A0A9L0RRA4_HORSE;A0A9L0SAF0_HORSE;A0A9L0T322_HORSE	Tubulin-specific chaperone D
A0A3Q2GY60;L7MRH8;L7MSC9;A0A9L0RDV0;F7BE95;A0A9L0TE60;A0A5F5PKP9	-0.0738198	0.106603	46.5125	-0.692474	0.492083	0.916607	Treatment vs Condition	UBE2V1;UBE2V2	A0A3Q2GY60_HORSE;A0A5F5PKP9_HORSE;A0A9L0RDV0_HORSE;A0A9L0TE60_HORSE;F7BE95_HORSE;L7MRH8_HORSE;L7MSC9_HORSE	Ubiquitin-conjugating enzyme E2 variant 2
A0A3Q2GY60;L7MRH8;L7MSC9;L7MRD2;K9KES8	-0.0138129	0.114369	45.6831	-0.120776	0.904398	0.986017	Treatment vs Condition	UBE2V2	A0A3Q2GY60_HORSE;K9KES8_HORSE;L7MRD2_HORSE;L7MRH8_HORSE;L7MSC9_HORSE	Ubiquitin-conjugating enzyme E2 variant 2
A0A3Q2GY63;F7CQ19	0.116352	0.0886665	42.5583	1.31225	0.196471	0.814013	Treatment vs Condition	ATAD2B	A0A3Q2GY63_HORSE;F7CQ19_HORSE	ATPase family AAA domain containing 2B
A0A3Q2GY77;A0A3Q2L951;A0A5F5PY43	0.115353	0.0824062	47.2958	1.39981	0.168096	0.786164	Treatment vs Condition	NBAS	A0A3Q2GY77_HORSE;A0A3Q2L951_HORSE;A0A5F5PY43_HORSE	NBAS subunit of NRZ tethering complex
A0A3Q2GY95;F6RAR8;F6RJG8	0.263423	0.0877589	45.7897	3.00167	0.00433697	0.383586	Treatment vs Condition	SUN1	A0A3Q2GY95_HORSE;F6RAR8_HORSE;F6RJG8_HORSE	Sad1 and UNC84 domain containing 1
A0A3Q2GYA3;A0A9L0S554;F6Y6N2	-0.00359089	0.156739	46.2958	-0.0229101	0.98182	0.995946	Treatment vs Condition	PLCG1	A0A3Q2GYA3_HORSE;A0A9L0S554_HORSE;F6Y6N2_HORSE	1-phosphatidylinositol 4,5-bisphosphate phosphodiesterase gamma
A0A3Q2GYG4;F6XTW3;A0A3Q2GZ08;A0A9L0TTD6	0.097135	0.102125	45.4188	0.951139	0.346568	0.88123	Treatment vs Condition	SEC24C	A0A3Q2GYG4_HORSE;A0A3Q2GZ08_HORSE;A0A9L0TTD6_HORSE;F6XTW3_HORSE	SEC24 homolog C, COPII coat complex component
A0A3Q2GYG4;F6XTW3;A0A3Q2GZ08;A0A9L0TTD6;K9KCV9	-0.00269757	0.183924	39.7409	-0.0146667	0.988371	0.997482	Treatment vs Condition	SEC24C	A0A3Q2GYG4_HORSE;A0A3Q2GZ08_HORSE;A0A9L0TTD6_HORSE;F6XTW3_HORSE;K9KCV9_HORSE	SEC24 homolog C, COPII coat complex component
A0A3Q2GYN0	0.391785	0.169971	36.7802	2.30501	0.0269118	0.521178	Treatment vs Condition	ALYREF	A0A3Q2GYN0_HORSE	Aly/REF export factor
A0A3Q2GYQ4;A0A9L0R9U7;A0A9L0TDA2	0.190437	0.21644	41.4222	0.87986	0.384012	0.893923	Treatment vs Condition	CLTC	A0A3Q2GYQ4_HORSE;A0A9L0R9U7_HORSE;A0A9L0TDA2_HORSE	Clathrin heavy chain
A0A3Q2GYQ4;A0A9L0R9U7;A0A9L0TDA2;F7BV85	0.124397	0.0754473	45.4784	1.6488	0.106081	0.698367	Treatment vs Condition	CLTC	A0A3Q2GYQ4_HORSE;A0A9L0R9U7_HORSE;A0A9L0TDA2_HORSE;F7BV85_HORSE	Clathrin heavy chain
A0A3Q2GYQ4;A0A9L0R9U7;A0A9L0TDA2;F7BV85;A0A3Q2HY86	0.0872426	0.154539	45.592	0.564534	0.575158	0.943696	Treatment vs Condition	CLTC;CLTCL1	A0A3Q2GYQ4_HORSE;A0A3Q2HY86_HORSE;A0A9L0R9U7_HORSE;A0A9L0TDA2_HORSE;F7BV85_HORSE	Clathrin heavy chain
A0A3Q2GYQ9;A0A3Q2H3I3;A0A3Q2HMY8;A0A3Q2ID30;A0A3Q2L656;F6ZFQ6;F6ZG21	-0.0514597	0.0837164	45.482	-0.61469	0.541822	0.931564	Treatment vs Condition	TACC2	A0A3Q2GYQ9_HORSE;A0A3Q2H3I3_HORSE;A0A3Q2HMY8_HORSE;A0A3Q2ID30_HORSE;A0A3Q2L656_HORSE;F6ZFQ6_HORSE;F6ZG21_HORSE	Transforming acidic coiled-coil containing protein 2
A0A3Q2GYS5;F7DCX4	0.0499838	0.0991303	47.2958	0.504223	0.616446	0.955215	Treatment vs Condition	SLC25A20	A0A3Q2GYS5_HORSE;F7DCX4_HORSE	Solute carrier family 25 member 20
A0A3Q2GYW8;F6PQW4	0.128964	0.182729	45.6915	0.705767	0.483916	0.914882	Treatment vs Condition	P4HA2	A0A3Q2GYW8_HORSE;F6PQW4_HORSE	procollagen-proline 4-dioxygenase
A0A3Q2GZ16;A0A3Q2HFZ5;A0A3Q2IBA9;A0A3Q2HSX0;F7CS92;A0A3Q2IF30;A0A5F5PRH5	-0.0867127	0.154463	38.1761	-0.561381	0.577819	0.944578	Treatment vs Condition	MAX	A0A3Q2GZ16_HORSE;A0A3Q2HFZ5_HORSE;A0A3Q2HSX0_HORSE;A0A3Q2IBA9_HORSE;A0A3Q2IF30_HORSE;A0A5F5PRH5_HORSE;F7CS92_HORSE	Protein max
A0A3Q2GZ39;A0A9L0RRE9;F6VEH6;F7CI38	-0.154755	0.123881	45.5029	-1.24923	0.217969	0.828203	Treatment vs Condition	SNRPB;SNRPN	A0A3Q2GZ39_HORSE;A0A9L0RRE9_HORSE;F6VEH6_HORSE;F7CI38_HORSE	Small nuclear ribonucleoprotein-associated protein
A0A3Q2GZ45;A0A3Q2I6Z7;A0A9L0S1D0;F7DN46;A0A9L0RJ81;A0A9L0RLS9;A0A9L0SNW0;A0A9L0SZJ7;A0A9L0TFZ9;A0A9L0TH25	-0.0933345	0.141368	45.516	-0.660225	0.512437	0.923664	Treatment vs Condition	CCDC50	A0A3Q2GZ45_HORSE;A0A3Q2I6Z7_HORSE;A0A9L0RJ81_HORSE;A0A9L0RLS9_HORSE;A0A9L0S1D0_HORSE;A0A9L0SNW0_HORSE;A0A9L0SZJ7_HORSE;A0A9L0TFZ9_HORSE;A0A9L0TH25_HORSE;F7DN46_HORSE	Coiled-coil domain containing 50
A0A3Q2GZ59;A0A3Q2HQM9;A0A3Q2IC78;A0A3Q2KPR4;A0A3Q2LJ82;F6WYR4;A0A3Q2HZ38	0.0909361	0.140502	41.5615	0.647223	0.521047	0.92783	Treatment vs Condition	EHBP1	A0A3Q2GZ59_HORSE;A0A3Q2HQM9_HORSE;A0A3Q2HZ38_HORSE;A0A3Q2IC78_HORSE;A0A3Q2KPR4_HORSE;A0A3Q2LJ82_HORSE;F6WYR4_HORSE	EH domain binding protein 1
A0A3Q2GZ74	0.0132115	0.158039	25.3306	0.0835965	0.934034	0.992475	Treatment vs Condition	MOS	A0A3Q2GZ74_HORSE	Proto-oncogene serine/threonine-protein kinase mos
A0A3Q2GZ75;A0A3Q2H2L4;A0A3Q2H2N8;F7AG66;A0A3Q2GSH5;A0A3Q2GSW7;A0A3Q2H560;A0A3Q2HF02;A0A3Q2HTL4;A0A9L0R3G2	0.390894	0.184046	45.5705	2.1239	0.0391386	0.548328	Treatment vs Condition	LIMCH1	A0A3Q2GSH5_HORSE;A0A3Q2GSW7_HORSE;A0A3Q2GZ75_HORSE;A0A3Q2H2L4_HORSE;A0A3Q2H2N8_HORSE;A0A3Q2H560_HORSE;A0A3Q2HF02_HORSE;A0A3Q2HTL4_HORSE;A0A9L0R3G2_HORSE;F7AG66_HORSE	LIM and calponin homology domains 1
A0A3Q2GZC0;A0A9L0TMP0;F6SS57	0.142982	0.1867	20.2848	0.765837	0.452593	0.904763	Treatment vs Condition	CRISPLD2	A0A3Q2GZC0_HORSE;A0A9L0TMP0_HORSE;F6SS57_HORSE	Cysteine rich secretory protein LCCL domain containing 2
A0A3Q2GZD1;F7AJF1	-0.00657649	0.104017	45.8366	-0.0632249	0.949862	0.994781	Treatment vs Condition	TMEM30A	A0A3Q2GZD1_HORSE;F7AJF1_HORSE	Cell cycle control protein 50A
A0A3Q2GZD6;A0A9L0RKK1;A0A9L0RYD0;A0A9L0SIA6;A0A9L0T7Z8;A0A9L0TG61;F7CB87	0.324508	0.0872951	46.7871	3.71737	0.000537195	0.18975	Treatment vs Condition	PMPCB	A0A3Q2GZD6_HORSE;A0A9L0RKK1_HORSE;A0A9L0RYD0_HORSE;A0A9L0SIA6_HORSE;A0A9L0T7Z8_HORSE;A0A9L0TG61_HORSE;F7CB87_HORSE	Mitochondrial-processing peptidase subunit beta
A0A3Q2GZD7;A0A3Q2H270;A0A3Q2IJC8	0.0592796	0.0831911	45.4805	0.712571	0.479751	0.914265	Treatment vs Condition	GAPVD1	A0A3Q2GZD7_HORSE;A0A3Q2H270_HORSE;A0A3Q2IJC8_HORSE	GTPase activating protein and VPS9 domains 1
A0A3Q2GZE3;A0A9L0RLK9;A0A9L0TPG7;F6Z5U0	0.109357	0.105596	46.6161	1.03562	0.305722	0.870821	Treatment vs Condition	COG7	A0A3Q2GZE3_HORSE;A0A9L0RLK9_HORSE;A0A9L0TPG7_HORSE;F6Z5U0_HORSE	Conserved oligomeric Golgi complex subunit 7
A0A3Q2GZF3;A0A3Q2H9G9;A0A9L0SBV6;F6RUC6;A0A9L0RXL4	0.0676409	0.20673	40.2958	0.327194	0.745215	0.969566	Treatment vs Condition	DDAH1	A0A3Q2GZF3_HORSE;A0A3Q2H9G9_HORSE;A0A9L0RXL4_HORSE;A0A9L0SBV6_HORSE;F6RUC6_HORSE	Dimethylarginine dimethylaminohydrolase 1
A0A3Q2GZI1;A0A3Q2KML3;A0A5F5PHJ6;A0A5F5PL53;A0A5F5Q021;F7DW93;A0A3Q2I2U5;F7DWA2	-0.124925	0.133548	45.7338	-0.935429	0.354481	0.881788	Treatment vs Condition	EPB41L3	A0A3Q2GZI1_HORSE;A0A3Q2I2U5_HORSE;A0A3Q2KML3_HORSE;A0A5F5PHJ6_HORSE;A0A5F5PL53_HORSE;A0A5F5Q021_HORSE;F7DW93_HORSE;F7DWA2_HORSE	Erythrocyte membrane protein band 4.1 like 3
A0A3Q2GZJ0;A0A3Q2HJM5;A0A9L0TLP3	0.216221	0.124293	43.3808	1.7396	0.0890213	0.662475	Treatment vs Condition	CFAP300	A0A3Q2GZJ0_HORSE;A0A3Q2HJM5_HORSE;A0A9L0TLP3_HORSE	Cilia- and flagella-associated protein 300
A0A3Q2GZM7;F6YK00;F6YFM9;A0A3Q2HIJ5;A0A3Q2I5V7;A0A3Q2HQW5;A0A3Q2HKP8;A0A3Q2KSZ6;A0A3Q2GRX0;A0A9L0SBX5	-0.1999	0.151595	39.5208	-1.31865	0.194878	0.814013	Treatment vs Condition	CADPS2	A0A3Q2GRX0_HORSE;A0A3Q2GZM7_HORSE;A0A3Q2HIJ5_HORSE;A0A3Q2HKP8_HORSE;A0A3Q2HQW5_HORSE;A0A3Q2I5V7_HORSE;A0A3Q2KSZ6_HORSE;A0A9L0SBX5_HORSE;F6YFM9_HORSE;F6YK00_HORSE	Calcium dependent secretion activator 2
A0A3Q2GZM7;F6YK00;F6YFM9;A0A3Q2HIJ5;A0A3Q2I5V7;A0A3Q2HQW5;A0A3Q2HKP8;A0A3Q2KSZ6;A0A9L0SBX5	0.179174	0.144044	41.6404	1.24389	0.220497	0.828711	Treatment vs Condition	CADPS2	A0A3Q2GZM7_HORSE;A0A3Q2HIJ5_HORSE;A0A3Q2HKP8_HORSE;A0A3Q2HQW5_HORSE;A0A3Q2I5V7_HORSE;A0A3Q2KSZ6_HORSE;A0A9L0SBX5_HORSE;F6YFM9_HORSE;F6YK00_HORSE	Calcium dependent secretion activator 2
A0A3Q2GZM7;F6YK00;F6YFM9;A0A3Q2I5V7;A0A3Q2HQW5;A0A3Q2GRX0	-0.0151557	0.172257	36.8425	-0.0879829	0.930367	0.992475	Treatment vs Condition	CADPS2	A0A3Q2GRX0_HORSE;A0A3Q2GZM7_HORSE;A0A3Q2HQW5_HORSE;A0A3Q2I5V7_HORSE;F6YFM9_HORSE;F6YK00_HORSE	Calcium dependent secretion activator 2
A0A3Q2GZP6;A0A3Q2HN42;F7DZD7	0.199878	0.0826098	45.4465	2.41954	0.0196017	0.496822	Treatment vs Condition	ACTR1B	A0A3Q2GZP6_HORSE;A0A3Q2HN42_HORSE;F7DZD7_HORSE	Actin related protein 1B
A0A3Q2GZP6;A0A3Q2HN42;F7DZD7;K9K3P7	0.0580836	0.0821859	45.4673	0.706734	0.483338	0.914882	Treatment vs Condition	ACTR1B	A0A3Q2GZP6_HORSE;A0A3Q2HN42_HORSE;F7DZD7_HORSE;K9K3P7_HORSE	Actin related protein 1B
A0A3Q2GZQ1;F6RV24;A0A3Q2HJA4	0.176312	0.160257	45.472	1.10018	0.277044	0.854944	Treatment vs Condition	IGF2BP1	A0A3Q2GZQ1_HORSE;A0A3Q2HJA4_HORSE;F6RV24_HORSE	Insulin-like growth factor 2 mRNA-binding protein 1
A0A3Q2GZQ4	0.120802	0.124982	42.4679	0.966548	0.339242	0.878434	Treatment vs Condition	DAGLB	A0A3Q2GZQ4_HORSE	sn-1-specific diacylglycerol lipase
A0A3Q2GZQ5;A0A3Q2HZF1;A0A9L0SEX6	0.0162205	0.1619	38.6689	0.100189	0.920712	0.991064	Treatment vs Condition	PARD3	A0A3Q2GZQ5_HORSE;A0A3Q2HZF1_HORSE;A0A9L0SEX6_HORSE	Par-3 family cell polarity regulator
A0A3Q2GZV7;A0A5F5PYS8;A0A9L0RPF3;A0A9L0S9P5;A0A5F5PVW9	0.173455	0.122203	47.2958	1.4194	0.162339	0.782888	Treatment vs Condition	ZNG1	A0A3Q2GZV7_HORSE;A0A5F5PVW9_HORSE;A0A5F5PYS8_HORSE;A0A9L0RPF3_HORSE;A0A9L0S9P5_HORSE	CobW C-terminal domain-containing protein
A0A3Q2GZW8	0.20045	0.0874636	47.2958	2.2918	0.0264134	0.518459	Treatment vs Condition	GFER	A0A3Q2GZW8_HORSE	Sulfhydryl oxidase
A0A3Q2GZZ8;A0A3Q2H1E8;A0A3Q2HVK7;A0A3Q2LPY1;A0A9L0REW1;A0A9L0SI04;A0A9L0SP99;A0A9L0T2B4;F7AJN5;F2Y8R7	-0.0713223	0.279568	31.2958	-0.255116	0.800302	0.973415	Treatment vs Condition	TMCC3;Tmcc3	A0A3Q2GZZ8_HORSE;A0A3Q2H1E8_HORSE;A0A3Q2HVK7_HORSE;A0A3Q2LPY1_HORSE;A0A9L0REW1_HORSE;A0A9L0SI04_HORSE;A0A9L0SP99_HORSE;A0A9L0T2B4_HORSE;F2Y8R7_HORSE;F7AJN5_HORSE	Transmembrane and coiled-coil domain family 3
A0A3Q2H021	0.0752393	0.096531	45.6837	0.779431	0.439745	0.90204	Treatment vs Condition	ACADS	A0A3Q2H021_HORSE	Short-chain specific acyl-CoA dehydrogenase, mitochondrial
A0A3Q2H033;A0A9L0RFJ9	0.195556	0.093632	45.5854	2.08856	0.0423613	0.558981	Treatment vs Condition	NXN	A0A3Q2H033_HORSE;A0A9L0RFJ9_HORSE	Nucleoredoxin
A0A3Q2H045	0.821305	0.237886	45.4819	3.45252	0.00121135	0.252141	Treatment vs Condition	OOSP1	A0A3Q2H045_HORSE	Oocyte secreted protein 1
A0A3Q2H051;A0A3Q2I696	-0.0261319	0.111814	46.0729	-0.233709	0.816246	0.974664	Treatment vs Condition	CIT	A0A3Q2H051_HORSE;A0A3Q2I696_HORSE	Citron Rho-interacting kinase
A0A3Q2H056;A0A3Q2GYR1;A0A9L0RHQ6;A0A9L0S6K8;A0A9L0SWU1;A0A9L0T7F2;F7C0A5;F7C5U0;A0A9L0SY28;A0A5F5PRH3	-0.295893	0.119263	42.2023	-2.48102	0.0171688	0.496822	Treatment vs Condition	ATXN2	A0A3Q2GYR1_HORSE;A0A3Q2H056_HORSE;A0A5F5PRH3_HORSE;A0A9L0RHQ6_HORSE;A0A9L0S6K8_HORSE;A0A9L0SWU1_HORSE;A0A9L0SY28_HORSE;A0A9L0T7F2_HORSE;F7C0A5_HORSE;F7C5U0_HORSE	Ataxin 2
A0A3Q2H069;A0A3Q2H5I9;A0A3Q2HWA0;A0A5F5PNY8;F6PSB8;A0A3Q2HUC3	-0.184087	0.101782	45.5473	-1.80865	0.0771101	0.640717	Treatment vs Condition	LASP1	A0A3Q2H069_HORSE;A0A3Q2H5I9_HORSE;A0A3Q2HUC3_HORSE;A0A3Q2HWA0_HORSE;A0A5F5PNY8_HORSE;F6PSB8_HORSE	LIM and SH3 domain protein 1
A0A3Q2H077;A0A3Q2I247;A0A3Q2L458;A0A3Q2L554	0.247941	0.106842	45.9048	2.32063	0.0248039	0.515515	Treatment vs Condition	KIDINS220	A0A3Q2H077_HORSE;A0A3Q2I247_HORSE;A0A3Q2L458_HORSE;A0A3Q2L554_HORSE	Kinase D interacting substrate 220
A0A3Q2H085;A0A9L0RCF8	0.156295	0.130479	42.5858	1.19785	0.237598	0.839616	Treatment vs Condition	AARS2	A0A3Q2H085_HORSE;A0A9L0RCF8_HORSE	Alanine--tRNA ligase
A0A3Q2H097	0.371907	0.134905	45.3589	2.7568	0.0083797	0.441753	Treatment vs Condition	RPL13A	A0A3Q2H097_HORSE	Large ribosomal subunit protein uL13
A0A3Q2H097;A0A9L0TAF8	0.170054	0.17649	47.2958	0.963533	0.340181	0.878434	Treatment vs Condition	RPL13A	A0A3Q2H097_HORSE;A0A9L0TAF8_HORSE	Large ribosomal subunit protein uL13
A0A3Q2H0A1;A0A3Q2HX70;A0A3Q2GVD1;A0A3Q2HUY9;A0A3Q2HYU4;A0A3Q2I7C7;A0A9L0SMA0;F6ZX21;A0A3Q2H7G8;F6ZXD3	0.0522463	0.109292	42.3378	0.478044	0.635078	0.956924	Treatment vs Condition	ANK3	A0A3Q2GVD1_HORSE;A0A3Q2H0A1_HORSE;A0A3Q2H7G8_HORSE;A0A3Q2HUY9_HORSE;A0A3Q2HX70_HORSE;A0A3Q2HYU4_HORSE;A0A3Q2I7C7_HORSE;A0A9L0SMA0_HORSE;F6ZX21_HORSE;F6ZXD3_HORSE	Ankyrin 3
A0A3Q2H0F6;A0A9L0R7T7;A0A9L0SSI5;F6WQI0	0.120915	0.186947	41.4807	0.646789	0.521332	0.92783	Treatment vs Condition	BCL2L1	A0A3Q2H0F6_HORSE;A0A9L0R7T7_HORSE;A0A9L0SSI5_HORSE;F6WQI0_HORSE	Bcl-2-like protein 1
A0A3Q2H0J2;A0A9L0RRU8;A0A9L0S7C4;A0A9L0SEA9;A0A9L0T064;A0A9L0T2T1;F7DV03;A0A3Q2KTR5	-0.190525	0.123855	43.2365	-1.53829	0.131266	0.734748	Treatment vs Condition	YLPM1	A0A3Q2H0J2_HORSE;A0A3Q2KTR5_HORSE;A0A9L0RRU8_HORSE;A0A9L0S7C4_HORSE;A0A9L0SEA9_HORSE;A0A9L0T064_HORSE;A0A9L0T2T1_HORSE;F7DV03_HORSE	YLP motif containing 1
A0A3Q2H0K4;A0A9L0SCX5	0.179253	0.121247	44.2958	1.47841	0.146373	0.7572	Treatment vs Condition	ABHD12	A0A3Q2H0K4_HORSE;A0A9L0SCX5_HORSE	Lysophosphatidylserine lipase ABHD12
A0A3Q2H0M6;A0A3Q2HFZ9	-0.100541	0.0973118	47.2958	-1.03319	0.306771	0.870821	Treatment vs Condition	FIP1L1	A0A3Q2H0M6_HORSE;A0A3Q2HFZ9_HORSE	Pre-mRNA 3'-end-processing factor FIP1
A0A3Q2H0P3;A0A3Q2H6D6;A0A3Q2L941;A0A3Q2HIC7	0.00712286	0.12006	40.5385	0.0593273	0.952983	0.994781	Treatment vs Condition	KNL1	A0A3Q2H0P3_HORSE;A0A3Q2H6D6_HORSE;A0A3Q2HIC7_HORSE;A0A3Q2L941_HORSE	Kinetochore scaffold 1
A0A3Q2H0T8	0.0980076	0.0873419	45.6847	1.12211	0.267677	0.853305	Treatment vs Condition	EIF4ENIF1	A0A3Q2H0T8_HORSE	Eukaryotic translation initiation factor 4E nuclear import factor 1
A0A3Q2H0V9;A0A9L0RUE3;A0A9L0RWZ5;A0A9L0SBW3;A0A9L0SR05;A0A9L0TGH4;F6XN42	0.0430208	0.125904	41.4326	0.341696	0.734307	0.969566	Treatment vs Condition	AQR	A0A3Q2H0V9_HORSE;A0A9L0RUE3_HORSE;A0A9L0RWZ5_HORSE;A0A9L0SBW3_HORSE;A0A9L0SR05_HORSE;A0A9L0TGH4_HORSE;F6XN42_HORSE	RNA helicase aquarius
A0A3Q2H0W1;A0A3Q2IEN4	0.0504774	0.134241	45.4152	0.376019	0.708653	0.969566	Treatment vs Condition	MPV17	A0A3Q2H0W1_HORSE;A0A3Q2IEN4_HORSE	Protein Mpv17
A0A3Q2H0X3;A0A3Q2KZ23;A0A3Q2LH57;A0A9L0RI60;F6R0E4	0.176312	0.137842	46.0411	1.27909	0.207275	0.819306	Treatment vs Condition	TNPO3	A0A3Q2H0X3_HORSE;A0A3Q2KZ23_HORSE;A0A3Q2LH57_HORSE;A0A9L0RI60_HORSE;F6R0E4_HORSE	Transportin 3
A0A3Q2H0Y6;A0A3Q2HQP3	0.068128	0.11211	43.8807	0.60769	0.546525	0.933296	Treatment vs Condition	MATR3	A0A3Q2H0Y6_HORSE;A0A3Q2HQP3_HORSE	Matrin 3
A0A3Q2H0Y7;F6PJI9	0.137968	0.0880101	45.379	1.56764	0.123912	0.728746	Treatment vs Condition	MTCH1	A0A3Q2H0Y7_HORSE;F6PJI9_HORSE	Mitochondrial carrier 1
A0A3Q2H0Z7;A0A9L0TUY1;F6WA67	-0.0745958	0.120505	45.6642	-0.619027	0.538975	0.930861	Treatment vs Condition	ABRAXAS2	A0A3Q2H0Z7_HORSE;A0A9L0TUY1_HORSE;F6WA67_HORSE	Abraxas 2, BRISC complex subunit
A0A3Q2H105;A0A9L0REP5;A0A9L0SBE1;A0A9L0SEF2;F7DQR5	-0.01578	0.143976	40.4688	-0.109601	0.913267	0.988473	Treatment vs Condition	LOC100055965	A0A3Q2H105_HORSE;A0A9L0REP5_HORSE;A0A9L0SBE1_HORSE;A0A9L0SEF2_HORSE;F7DQR5_HORSE	Myotubularin phosphatase domain-containing protein
A0A3Q2H146;A0A3Q2I0A7;A0A3Q2I1C5;A0A9L0RGI1;F7D407	0.126202	0.109556	46.8981	1.15194	0.255183	0.848137	Treatment vs Condition	DLST	A0A3Q2H146_HORSE;A0A3Q2I0A7_HORSE;A0A3Q2I1C5_HORSE;A0A9L0RGI1_HORSE;F7D407_HORSE	Dihydrolipoyllysine-residue succinyltransferase component of 2-oxoglutarate dehydrogenase complex, mitochondrial
A0A3Q2H177	0.182109	0.114098	45.5584	1.59607	0.117388	0.712041	Treatment vs Condition	FPGT	A0A3Q2H177_HORSE	Fucose-1-phosphate guanylyltransferase
A0A3Q2H196	0.281228	0.101984	47.2958	2.75757	0.00825096	0.441753	Treatment vs Condition	PTGFRN	A0A3Q2H196_HORSE	Prostaglandin F2 receptor inhibitor
A0A3Q2H1C8;A0A3Q2I9Q1	0.0204497	0.115733	46.3242	0.176696	0.860517	0.979574	Treatment vs Condition	NUDCD3	A0A3Q2H1C8_HORSE;A0A3Q2I9Q1_HORSE	NudC domain containing 3
A0A3Q2H1H3;A0A3Q2I8A5;A0A3Q2IC51;A0A9L0RP83;A0A9L0SSS2;A0A9L0T2D1;A0A9L0T5R3;F7C871;A0A3Q2GX35	0.11158	0.116477	45.4543	0.957963	0.343149	0.879141	Treatment vs Condition	CYRIB	A0A3Q2GX35_HORSE;A0A3Q2H1H3_HORSE;A0A3Q2I8A5_HORSE;A0A3Q2IC51_HORSE;A0A9L0RP83_HORSE;A0A9L0SSS2_HORSE;A0A9L0T2D1_HORSE;A0A9L0T5R3_HORSE;F7C871_HORSE	CYFIP related Rac1 interactor B
A0A3Q2H1H3;A0A3Q2I8A5;A0A3Q2IC51;A0A9L0RP83;A0A9L0SSS2;A0A9L0T2D1;A0A9L0T5R3;F7C871;A0A3Q2GX35;A0A9L0RFR1;L7MRV6	0.037677	0.102302	41.2958	0.368291	0.714537	0.969566	Treatment vs Condition	CYRIB;FAM49B	A0A3Q2GX35_HORSE;A0A3Q2H1H3_HORSE;A0A3Q2I8A5_HORSE;A0A3Q2IC51_HORSE;A0A9L0RFR1_HORSE;A0A9L0RP83_HORSE;A0A9L0SSS2_HORSE;A0A9L0T2D1_HORSE;A0A9L0T5R3_HORSE;F7C871_HORSE;L7MRV6_HORSE	CYFIP related Rac1 interactor B
A0A3Q2H1I0;A0A9L0RKB3;A0A3Q2HFB0	0.374813	0.121376	47.2958	3.08804	0.00336706	0.383586	Treatment vs Condition	PRMT1	A0A3Q2H1I0_HORSE;A0A3Q2HFB0_HORSE;A0A9L0RKB3_HORSE	type I protein arginine methyltransferase
A0A3Q2H1I0;A0A9L0RKB3;A0A3Q2HFB0;A0A5F5PLU6	0.118698	0.12076	47.2958	0.982927	0.330645	0.877659	Treatment vs Condition	PRMT1	A0A3Q2H1I0_HORSE;A0A3Q2HFB0_HORSE;A0A5F5PLU6_HORSE;A0A9L0RKB3_HORSE	type I protein arginine methyltransferase
A0A3Q2H1I1;A0A9L0T077	-0.0224875	0.115913	40.664	-0.194003	0.84714	0.979347	Treatment vs Condition	SFXN5	A0A3Q2H1I1_HORSE;A0A9L0T077_HORSE	Sidoreflexin
A0A3Q2H1L9;A0A3Q2H6V0	0.030834	0.0908979	45.3514	0.339215	0.736013	0.969566	Treatment vs Condition	VAPA	A0A3Q2H1L9_HORSE;A0A3Q2H6V0_HORSE	Vesicle-associated membrane protein-associated protein A
A0A3Q2H1M2;A0A9L0R096;A0A9L0R297;A0A9L0SHM1;A0A3Q2GYL1	-0.0899201	0.133613	46.3585	-0.672991	0.504294	0.920113	Treatment vs Condition	CDC34	A0A3Q2GYL1_HORSE;A0A3Q2H1M2_HORSE;A0A9L0R096_HORSE;A0A9L0R297_HORSE;A0A9L0SHM1_HORSE	Cell division cycle 34, ubiqiutin conjugating enzyme
A0A3Q2H1N3	-0.0803599	0.120899	47.2958	-0.664686	0.50948	0.921371	Treatment vs Condition	ACBD7	A0A3Q2H1N3_HORSE	Acyl-CoA binding domain containing 7
A0A3Q2H1S0;A0A5F5Q1D6	-0.0614564	0.156688	45.4105	-0.392222	0.696729	0.969566	Treatment vs Condition	ABHD11	A0A3Q2H1S0_HORSE;A0A5F5Q1D6_HORSE	sn-1-specific diacylglycerol lipase ABHD11
A0A3Q2H1S0;A0A5F5Q1D6;F6XA70	0.0976809	0.140394	46.1274	0.695763	0.490068	0.915261	Treatment vs Condition	ABHD11	A0A3Q2H1S0_HORSE;A0A5F5Q1D6_HORSE;F6XA70_HORSE	sn-1-specific diacylglycerol lipase ABHD11
A0A3Q2H1S0;A0A5F5Q1D6;F6XA70;A0A5F5PXU4	0.0179747	0.0840447	45.3554	0.213871	0.831607	0.975808	Treatment vs Condition	ABHD11	A0A3Q2H1S0_HORSE;A0A5F5PXU4_HORSE;A0A5F5Q1D6_HORSE;F6XA70_HORSE	sn-1-specific diacylglycerol lipase ABHD11
A0A3Q2H1S8;A0A5F5PVA4;F6XT77	-0.00972231	0.0640772	45.8702	-0.151728	0.880067	0.983651	Treatment vs Condition	FLNB	A0A3Q2H1S8_HORSE;A0A5F5PVA4_HORSE;F6XT77_HORSE	Filamin B
A0A3Q2H1S8;A0A5F5PVA4;F6XT77;A0A3Q2HZB0;A0A5F5PPS0;A0A3Q2GSY3;A0A5F5PG69;F6ZWZ3	-0.0742926	0.118959	45.9593	-0.62452	0.535374	0.930861	Treatment vs Condition	FLNB;FLNC	A0A3Q2GSY3_HORSE;A0A3Q2H1S8_HORSE;A0A3Q2HZB0_HORSE;A0A5F5PG69_HORSE;A0A5F5PPS0_HORSE;A0A5F5PVA4_HORSE;F6XT77_HORSE;F6ZWZ3_HORSE	Filamin C
A0A3Q2H1S8;A0A5F5PVA4;F6XT77;F7BH02;F7BGS8;A0A3Q2IAR3	0.0253781	0.212028	45.4471	0.119692	0.905255	0.986017	Treatment vs Condition	FLNA;FLNB	A0A3Q2H1S8_HORSE;A0A3Q2IAR3_HORSE;A0A5F5PVA4_HORSE;F6XT77_HORSE;F7BGS8_HORSE;F7BH02_HORSE	Filamin B
A0A3Q2H1S8;A0A5F5PVA4;F6XT77;F7BH02;F7BGS8;A0A3Q2IAR3;A0A3Q2HZB0;A0A5F5PPS0;A0A3Q2GSY3;A0A5F5PG69;F6ZWZ3	0.0188418	0.0940632	45.375	0.20031	0.842134	0.978377	Treatment vs Condition	FLNA;FLNB;FLNC	A0A3Q2GSY3_HORSE;A0A3Q2H1S8_HORSE;A0A3Q2HZB0_HORSE;A0A3Q2IAR3_HORSE;A0A5F5PG69_HORSE;A0A5F5PPS0_HORSE;A0A5F5PVA4_HORSE;F6XT77_HORSE;F6ZWZ3_HORSE;F7BGS8_HORSE;F7BH02_HORSE	Filamin C
A0A3Q2H1T6;A0A3Q2HXV4;F6VVR4	-0.469601	0.124548	45.4043	-3.77044	0.000468896	0.18975	Treatment vs Condition	LRCH4	A0A3Q2H1T6_HORSE;A0A3Q2HXV4_HORSE;F6VVR4_HORSE	Leucine rich repeats and calponin homology domain containing 4
A0A3Q2H1Z5;F7BY97;A0A3Q2LB84	0.0136405	0.0997924	45.2958	0.136689	0.891883	0.986017	Treatment vs Condition	CHUK	A0A3Q2H1Z5_HORSE;A0A3Q2LB84_HORSE;F7BY97_HORSE	Inhibitor of nuclear factor kappa-B kinase subunit alpha
A0A3Q2H202	-0.205082	0.127799	35.5434	-1.60472	0.117405	0.712041	Treatment vs Condition	HAUS2	A0A3Q2H202_HORSE	HAUS augmin like complex subunit 2
A0A3Q2H238;A0A3Q2I7X0;A0A3Q2L820;A0A9L0RZP5;F7B173	-0.0213192	0.16583	44.376	-0.12856	0.898287	0.986017	Treatment vs Condition	CD47	A0A3Q2H238_HORSE;A0A3Q2I7X0_HORSE;A0A3Q2L820_HORSE;A0A9L0RZP5_HORSE;F7B173_HORSE	Leukocyte surface antigen CD47
A0A3Q2H239;A0A3Q2IA89;A0A3Q2LTI9;F7C673	-0.451301	0.132129	39.2958	-3.41562	0.00149132	0.271697	Treatment vs Condition	ARHGAP12	A0A3Q2H239_HORSE;A0A3Q2IA89_HORSE;A0A3Q2LTI9_HORSE;F7C673_HORSE	Rho GTPase activating protein 12
A0A3Q2H246;F7A730;K9KC06	-0.0537995	0.108124	45.3742	-0.497574	0.621187	0.955542	Treatment vs Condition	CASP3	A0A3Q2H246_HORSE;F7A730_HORSE;K9KC06_HORSE	Caspase-3
A0A3Q2H292;A0A9L0R0H0;A0A9L0RW55;A0A9L0TAQ0;F7A7G2	0.200283	0.102942	44.6175	1.94559	0.0580209	0.595523	Treatment vs Condition	SFXN1	A0A3Q2H292_HORSE;A0A9L0R0H0_HORSE;A0A9L0RW55_HORSE;A0A9L0TAQ0_HORSE;F7A7G2_HORSE	Sideroflexin-1
A0A3Q2H2A1;A0A3Q2H6D4;F6UC73	-0.0347066	0.115935	45.2958	-0.299364	0.766032	0.969566	Treatment vs Condition	HABP4	A0A3Q2H2A1_HORSE;A0A3Q2H6D4_HORSE;F6UC73_HORSE	Hyaluronan binding protein 4
A0A3Q2H2A3;A0A9L0RG56;A0A9L0S319;A0A9L0SR76;A0A9L0TQA3	0.108986	0.112174	47.2958	0.971578	0.336203	0.878434	Treatment vs Condition	WDR70	A0A3Q2H2A3_HORSE;A0A9L0RG56_HORSE;A0A9L0S319_HORSE;A0A9L0SR76_HORSE;A0A9L0TQA3_HORSE	WD repeat-containing protein 70
A0A3Q2H2A3;A0A9L0RG56;A0A9L0S319;A0A9L0SR76;A0A9L0TQA3;K9KDK6	0.295449	0.117729	47.2958	2.50957	0.0155685	0.496822	Treatment vs Condition	WDR70	A0A3Q2H2A3_HORSE;A0A9L0RG56_HORSE;A0A9L0S319_HORSE;A0A9L0SR76_HORSE;A0A9L0TQA3_HORSE;K9KDK6_HORSE	WD repeat-containing protein 70
A0A3Q2H2B2;A0A3Q2HRS1;A0A3Q2I0E8	0.0752445	0.125231	40.9615	0.600844	0.551254	0.934804	Treatment vs Condition	MYLK	A0A3Q2H2B2_HORSE;A0A3Q2HRS1_HORSE;A0A3Q2I0E8_HORSE	Myosin light chain kinase, smooth muscle
A0A3Q2H2D8;A0A5F5PSW5;A0A3Q2GZY1;A0A3Q2HGR6;A0A5F5PZG5;A0A5F5Q2I7;A0A9L0SKA1;A0A9L0T8X2;F6T2M7;K9K3N1	0.257844	0.162241	41.6766	1.58926	0.119559	0.717148	Treatment vs Condition	NDEL1	A0A3Q2GZY1_HORSE;A0A3Q2H2D8_HORSE;A0A3Q2HGR6_HORSE;A0A5F5PSW5_HORSE;A0A5F5PZG5_HORSE;A0A5F5Q2I7_HORSE;A0A9L0SKA1_HORSE;A0A9L0T8X2_HORSE;F6T2M7_HORSE;K9K3N1_HORSE	Nuclear distribution protein nudE-like 1
A0A3Q2H2D8;A0A5F5PSW5;A0A3Q2GZY1;A0A3Q2HGR6;A0A5F5PZG5;A0A5F5Q2I7;A0A9L0SKA1;A0A9L0T8X2;F6T2M7;K9K3N1;A0A9L0TA36;A0A3Q2HSQ5;A0A5F5PZY1;A0A9L0R312;A0A9L0S6W7;A0A9L0SA89;A0A9L0SSJ5;F6WM97;A0A3Q2KLE7	0.071733	0.120021	45.2958	0.597668	0.553038	0.934843	Treatment vs Condition	NDE1;NDEL1	A0A3Q2GZY1_HORSE;A0A3Q2H2D8_HORSE;A0A3Q2HGR6_HORSE;A0A3Q2HSQ5_HORSE;A0A3Q2KLE7_HORSE;A0A5F5PSW5_HORSE;A0A5F5PZG5_HORSE;A0A5F5PZY1_HORSE;A0A5F5Q2I7_HORSE;A0A9L0R312_HORSE;A0A9L0S6W7_HORSE;A0A9L0SA89_HORSE;A0A9L0SKA1_HORSE;A0A9L0SSJ5_HORSE;A0A9L0T8X2_HORSE;A0A9L0TA36_HORSE;F6T2M7_HORSE;F6WM97_HORSE;K9K3N1_HORSE	Nuclear distribution protein nudE-like 1
A0A3Q2H2E6;A0A3Q2I3I4	0.0929029	0.124667	45.5099	0.745211	0.459976	0.907225	Treatment vs Condition	SRRM1	A0A3Q2H2E6_HORSE;A0A3Q2I3I4_HORSE	Serine and arginine repetitive matrix 1
A0A3Q2H2G2;A0A3Q2HL88;A0A3Q2I7V5;A0A9L0RGC2;A0A9L0S8N1;A0A9L0S9N7;A0A9L0SL38;A0A9L0SM69;F7ALF1	0.0148866	0.11781	43.2995	0.126361	0.900031	0.986017	Treatment vs Condition	GOLGA4	A0A3Q2H2G2_HORSE;A0A3Q2HL88_HORSE;A0A3Q2I7V5_HORSE;A0A9L0RGC2_HORSE;A0A9L0S8N1_HORSE;A0A9L0S9N7_HORSE;A0A9L0SL38_HORSE;A0A9L0SM69_HORSE;F7ALF1_HORSE	Golgin A4
A0A3Q2H2I1;A0A3Q2H506;A0A9L0S5C4	0.0190501	0.084095	45.6957	0.226531	0.821799	0.975254	Treatment vs Condition	HMBS	A0A3Q2H2I1_HORSE;A0A3Q2H506_HORSE;A0A9L0S5C4_HORSE	hydroxymethylbilane synthase
A0A3Q2H2J1;A0A5F5PZQ2;F6PJ47	0.0820825	0.179691	45.3718	0.456798	0.649996	0.959582	Treatment vs Condition	ACADVL	A0A3Q2H2J1_HORSE;A0A5F5PZQ2_HORSE;F6PJ47_HORSE	Very long-chain specific acyl-CoA dehydrogenase, mitochondrial
A0A3Q2H2J3;A0A3Q2H3H9;A0A3Q2HHW3;A0A3Q2LI33	0.0623447	0.127372	45.7441	0.489471	0.626847	0.955542	Treatment vs Condition	PRRC2C	A0A3Q2H2J3_HORSE;A0A3Q2H3H9_HORSE;A0A3Q2HHW3_HORSE;A0A3Q2LI33_HORSE	Proline rich coiled-coil 2C
A0A3Q2H2J8;A0A9L0TAC1;F6VCJ2	-0.0841614	0.138174	45.5363	-0.609097	0.545487	0.932656	Treatment vs Condition	CDV3	A0A3Q2H2J8_HORSE;A0A9L0TAC1_HORSE;F6VCJ2_HORSE	CDV3 homolog
A0A3Q2H2K6;A0A3Q2IB05	0.075761	0.162942	42.5874	0.464955	0.644332	0.959582	Treatment vs Condition	SNX12	A0A3Q2H2K6_HORSE;A0A3Q2IB05_HORSE	Sorting nexin 12
A0A3Q2H2K6;A0A3Q2IB05;A0A3Q2HIT8;A0A9L0QYN9;A0A9L0S1J4	-0.0942709	0.0945085	46.5807	-0.997485	0.323683	0.877659	Treatment vs Condition	SNX12	A0A3Q2H2K6_HORSE;A0A3Q2HIT8_HORSE;A0A3Q2IB05_HORSE;A0A9L0QYN9_HORSE;A0A9L0S1J4_HORSE	Sorting nexin 12
A0A3Q2H2K6;A0A3Q2IB05;A0A3Q2HIT8;A0A9L0QYN9;A0A9L0S1J4;A0A9L0TNP9;F6VUD7;K9K3L8	0.0343577	0.186692	46.2958	0.184034	0.85479	0.979574	Treatment vs Condition	SNX12;SNX3	A0A3Q2H2K6_HORSE;A0A3Q2HIT8_HORSE;A0A3Q2IB05_HORSE;A0A9L0QYN9_HORSE;A0A9L0S1J4_HORSE;A0A9L0TNP9_HORSE;F6VUD7_HORSE;K9K3L8_HORSE	Sorting nexin 12
A0A3Q2H2K9;A0A9L0RCF3;A0A9L0SQ18;A0A9L0T6Q1;A0A9L0TIQ8;A0A3Q2HHB1;A0A3Q2I9Y4;A0A9L0SDE4;F6UC95;A0A9L0T7I0	0.235192	0.164627	26.1094	1.42864	0.164964	0.783304	Treatment vs Condition	SNX7	A0A3Q2H2K9_HORSE;A0A3Q2HHB1_HORSE;A0A3Q2I9Y4_HORSE;A0A9L0RCF3_HORSE;A0A9L0SDE4_HORSE;A0A9L0SQ18_HORSE;A0A9L0T6Q1_HORSE;A0A9L0T7I0_HORSE;A0A9L0TIQ8_HORSE;F6UC95_HORSE	Sorting nexin 7
A0A3Q2H2M7;A0A5F5PLY4	-0.247631	0.140118	47.2958	-1.76731	0.0836287	0.649193	Treatment vs Condition	SMTNL2	A0A3Q2H2M7_HORSE;A0A5F5PLY4_HORSE	Smoothelin like 2
A0A3Q2H2Q6;A0A3Q2HND6	-0.0341523	0.0581377	45.3402	-0.587439	0.559823	0.935702	Treatment vs Condition	USO1	A0A3Q2H2Q6_HORSE;A0A3Q2HND6_HORSE	General vesicular transport factor p115
A0A3Q2H2R8;A0A9L0RAD2;F6SRD4;A0A9L0SLJ2;A0A9L0SSV4;A0A9L0SZQ6;A0A9L0TE70;A0A9L0TPL2;A0A9L0TRV6	0.174844	0.134725	47.2958	1.29778	0.200656	0.814779	Treatment vs Condition	CDS2	A0A3Q2H2R8_HORSE;A0A9L0RAD2_HORSE;A0A9L0SLJ2_HORSE;A0A9L0SSV4_HORSE;A0A9L0SZQ6_HORSE;A0A9L0TE70_HORSE;A0A9L0TPL2_HORSE;A0A9L0TRV6_HORSE;F6SRD4_HORSE	Phosphatidate cytidylyltransferase
A0A3Q2H2S0;A0A9L0RLJ1;F6RMQ1	-0.0478424	0.144008	40.4994	-0.332222	0.741435	0.969566	Treatment vs Condition	GLIPR2	A0A3Q2H2S0_HORSE;A0A9L0RLJ1_HORSE;F6RMQ1_HORSE	GLI pathosis related 2
A0A3Q2H2S3;F6WBT3	0.103589	0.119692	45.6988	0.865459	0.391308	0.893923	Treatment vs Condition	DUT;LOC106782180	A0A3Q2H2S3_HORSE;F6WBT3_HORSE	Deoxyuridine 5'-triphosphate nucleotidohydrolase
A0A3Q2H2T3;A0A5F5PPR7;F7D355	-0.0999809	0.19122	40.2958	-0.522859	0.603936	0.951533	Treatment vs Condition	RFWD3	A0A3Q2H2T3_HORSE;A0A5F5PPR7_HORSE;F7D355_HORSE	Ring finger and WD repeat domain 3
A0A3Q2H2U3;A0A5F5PKR6;A0A9L0RA84;A0A9L0RBC9;A0A9L0S4I0;F7DU75	0.0984904	0.109016	43.3743	0.903448	0.371279	0.887544	Treatment vs Condition	CDC37L1	A0A3Q2H2U3_HORSE;A0A5F5PKR6_HORSE;A0A9L0RA84_HORSE;A0A9L0RBC9_HORSE;A0A9L0S4I0_HORSE;F7DU75_HORSE	Hsp90 co-chaperone Cdc37-like 1
A0A3Q2H2U8;A0A3Q2H7Q9;A0A5F5PGR8;A0A5F5Q0B5;A0A3Q2HNN2;A0A5F5PS50;F7DY79;F7E2T8	-0.328658	0.232694	32.0466	-1.4124	0.167469	0.785301	Treatment vs Condition	DGKZ	A0A3Q2H2U8_HORSE;A0A3Q2H7Q9_HORSE;A0A3Q2HNN2_HORSE;A0A5F5PGR8_HORSE;A0A5F5PS50_HORSE;A0A5F5Q0B5_HORSE;F7DY79_HORSE;F7E2T8_HORSE	Diacylglycerol kinase
A0A3Q2H2W1;A0A5F5PL30;F6ZZG3	-0.0441033	0.0730417	45.3598	-0.60381	0.548978	0.934509	Treatment vs Condition	GGA1	A0A3Q2H2W1_HORSE;A0A5F5PL30_HORSE;F6ZZG3_HORSE	Golgi associated, gamma adaptin ear containing, ARF binding protein 1
A0A3Q2H2X1;A0A9L0RFF5;A0A9L0T1R7;A0A9L0TCB7	-0.0346412	0.11724	36.601	-0.295472	0.769303	0.969566	Treatment vs Condition	DCAF1	A0A3Q2H2X1_HORSE;A0A9L0RFF5_HORSE;A0A9L0T1R7_HORSE;A0A9L0TCB7_HORSE	DDB1 and CUL4 associated factor 1
A0A3Q2H2Y3;A0A3Q2H2Y9;F7ASH2;F7AN09;A0A3Q2GW87	-0.131393	0.133597	31.4457	-0.9835	0.332868	0.878434	Treatment vs Condition	ZFYVE26	A0A3Q2GW87_HORSE;A0A3Q2H2Y3_HORSE;A0A3Q2H2Y9_HORSE;F7AN09_HORSE;F7ASH2_HORSE	Zinc finger FYVE domain-containing protein 26
A0A3Q2H2Y4;F6RNH9;A0A3Q2HWV4;A0A9L0SXN5;A0A3Q2GYA1;A0A3Q2H9S1;A0A3Q2HHY6;A0A5F5PGZ6	-0.0446769	0.115971	45.7545	-0.385241	0.701844	0.969566	Treatment vs Condition	VPS13A	A0A3Q2GYA1_HORSE;A0A3Q2H2Y4_HORSE;A0A3Q2H9S1_HORSE;A0A3Q2HHY6_HORSE;A0A3Q2HWV4_HORSE;A0A5F5PGZ6_HORSE;A0A9L0SXN5_HORSE;F6RNH9_HORSE	Vacuolar protein sorting 13 homolog A
A0A3Q2H2Y4;F6RNH9;A0A3Q2HWV4;A0A9L0SXN5;A0A3Q2GYA1;A0A3Q2H9S1;A0A3Q2HHY6;A0A5F5PGZ6;A0A9L0TH34	-0.00951211	0.0894744	47.074	-0.106311	0.915787	0.988473	Treatment vs Condition	VPS13A	A0A3Q2GYA1_HORSE;A0A3Q2H2Y4_HORSE;A0A3Q2H9S1_HORSE;A0A3Q2HHY6_HORSE;A0A3Q2HWV4_HORSE;A0A5F5PGZ6_HORSE;A0A9L0SXN5_HORSE;A0A9L0TH34_HORSE;F6RNH9_HORSE	Vacuolar protein sorting 13 homolog A
A0A3Q2H2Z5;A0A3Q2HRP7;A0A9L0SZX3;A0A9L0T3J4;A0A9L0TSM6;F6XW20	0.0374548	0.136551	32.5108	0.274291	0.785596	0.971213	Treatment vs Condition	PLCD1	A0A3Q2H2Z5_HORSE;A0A3Q2HRP7_HORSE;A0A9L0SZX3_HORSE;A0A9L0T3J4_HORSE;A0A9L0TSM6_HORSE;F6XW20_HORSE	Phosphoinositide phospholipase C
A0A3Q2H337;A0A9L0SGL5;A0A9L0T0I2	-0.0229072	0.103829	45.4968	-0.220625	0.826371	0.975808	Treatment vs Condition	GALNT6	A0A3Q2H337_HORSE;A0A9L0SGL5_HORSE;A0A9L0T0I2_HORSE	Polypeptide N-acetylgalactosaminyltransferase
A0A3Q2H352;A0A3Q2H370;A0A5F5PZR6;F6ZUC9;F7BC79	0.0779907	0.0942712	45.4653	0.827302	0.412387	0.90204	Treatment vs Condition	STX3	A0A3Q2H352_HORSE;A0A3Q2H370_HORSE;A0A5F5PZR6_HORSE;F6ZUC9_HORSE;F7BC79_HORSE	Syntaxin 3
A0A3Q2H363;A0A9L0SPS8;A0A9L0SRL9	-0.339167	0.289895	37.7676	-1.16997	0.249345	0.844663	Treatment vs Condition	DPYSL2	A0A3Q2H363_HORSE;A0A9L0SPS8_HORSE;A0A9L0SRL9_HORSE	Dihydropyrimidinase-related protein 2
A0A3Q2H363;A0A9L0SPS8;A0A9L0SRL9;F7B320	-0.158156	0.0893094	45.9868	-1.77088	0.083209	0.649193	Treatment vs Condition	DPYSL2	A0A3Q2H363_HORSE;A0A9L0SPS8_HORSE;A0A9L0SRL9_HORSE;F7B320_HORSE	Dihydropyrimidinase-related protein 2
A0A3Q2H3A0;A0A9L0T6P8;A0A5F5PEI6;A0A5F5PUE8;A0A9L0R8Q3;A0A9L0RQB4;A0A9L0SFS7;A0A9L0SLG0;A0A9L0SWB2;F7DLQ7	-0.00698388	0.219251	39.7203	-0.0318534	0.974748	0.995662	Treatment vs Condition	ERGIC1	A0A3Q2H3A0_HORSE;A0A5F5PEI6_HORSE;A0A5F5PUE8_HORSE;A0A9L0R8Q3_HORSE;A0A9L0RQB4_HORSE;A0A9L0SFS7_HORSE;A0A9L0SLG0_HORSE;A0A9L0SWB2_HORSE;A0A9L0T6P8_HORSE;F7DLQ7_HORSE	Endoplasmic reticulum-Golgi intermediate compartment protein
A0A3Q2H3A3	0.041722	0.185997	42.4635	0.224316	0.823588	0.975808	Treatment vs Condition	CCDC3	A0A3Q2H3A3_HORSE	Coiled-coil domain containing 3
A0A3Q2H3B9;A0A3Q2IDG5	0.162501	0.0693929	46.12	2.34176	0.0235672	0.503367	Treatment vs Condition	NLRP14	A0A3Q2H3B9_HORSE;A0A3Q2IDG5_HORSE	NLR family pyrin domain containing 14
A0A3Q2H3D4;A0A3Q2I490;A0A3Q2I7Y3;A0A9L0T5B3;F6VD06	0.0703971	0.125346	45.9516	0.561622	0.577103	0.944054	Treatment vs Condition	WDHD1	A0A3Q2H3D4_HORSE;A0A3Q2I490_HORSE;A0A3Q2I7Y3_HORSE;A0A9L0T5B3_HORSE;F6VD06_HORSE	WD repeat and HMG-box DNA binding protein 1
A0A3Q2H3I7;A0A3Q2L844;A0A9L0S5H7;F7AX96	-0.0515681	0.100479	45.4861	-0.513221	0.61028	0.954334	Treatment vs Condition	GGA3	A0A3Q2H3I7_HORSE;A0A3Q2L844_HORSE;A0A9L0S5H7_HORSE;F7AX96_HORSE	Golgi associated, gamma adaptin ear containing, ARF binding protein 3
A0A3Q2H3K4;A0A5F5PN82;F6W997	-0.0848221	0.0815723	47.2958	-1.03984	0.303701	0.869582	Treatment vs Condition	PDP1	A0A3Q2H3K4_HORSE;A0A5F5PN82_HORSE;F6W997_HORSE	[Pyruvate dehydrogenase [acetyl-transferring]]-phosphatase 1, mitochondrial
A0A3Q2H3K5;A0A9L0TT61;F6Z5W1;A0A3Q2HGD7	0.27088	0.154748	45.462	1.75046	0.0867853	0.65607	Treatment vs Condition	AGPS	A0A3Q2H3K5_HORSE;A0A3Q2HGD7_HORSE;A0A9L0TT61_HORSE;F6Z5W1_HORSE	Alkylglycerone-phosphate synthase
A0A3Q2H3K8;A0A3Q2HIW2;A0A9L0SB54;A0A9L0SHI5;A0A9L0TTD1	0.218418	0.134694	42.5278	1.62158	0.112284	0.707161	Treatment vs Condition	SMARCAL1	A0A3Q2H3K8_HORSE;A0A3Q2HIW2_HORSE;A0A9L0SB54_HORSE;A0A9L0SHI5_HORSE;A0A9L0TTD1_HORSE	SWI/SNF-related matrix-associated actin-dependent regulator of chromatin subfamily A-like protein 1
A0A3Q2H3P4;A0A9L0T701	0.0758176	0.141232	44.5357	0.536831	0.594057	0.94951	Treatment vs Condition	PRKAB1	A0A3Q2H3P4_HORSE;A0A9L0T701_HORSE	5'-AMP-activated protein kinase subunit beta-1
A0A3Q2H3R0;A0A9L0RUN7;F6VYV8	0.0219293	0.0914425	45.8318	0.239815	0.811543	0.974664	Treatment vs Condition	PRCC	A0A3Q2H3R0_HORSE;A0A9L0RUN7_HORSE;F6VYV8_HORSE	Proline rich mitotic checkpoint control factor
A0A3Q2H3R5;A0A5F5PM22;A0A3Q2HTD0;A0A9R1SR95	-0.0921454	0.211831	38.9866	-0.434996	0.665964	0.963037	Treatment vs Condition	TUBB;TUBB2B;TUBB4B	A0A3Q2H3R5_HORSE;A0A3Q2HTD0_HORSE;A0A5F5PM22_HORSE;A0A9R1SR95_HORSE	Tubulin beta chain
A0A3Q2H3S0;A0A3Q2HD89	0.0106058	0.117075	35.7799	0.0905899	0.928324	0.992475	Treatment vs Condition	DHX30	A0A3Q2H3S0_HORSE;A0A3Q2HD89_HORSE	ATP-dependent RNA helicase DHX30
A0A3Q2H3S9	-0.132053	0.179075	37.9903	-0.73742	0.465398	0.910979	Treatment vs Condition	NCK2	A0A3Q2H3S9_HORSE	Cytoplasmic protein
A0A3Q2H3U4;F7CHN8;A0A3Q2I0F5;A0A9L0RHR6;A0A9L0RN60;A0A9L0SIN7;A0A9L0SIW0;A0A9L0SJH2;A0A9L0T1Q0;A0A9L0TP01	0.233814	0.104906	45.4219	2.22878	0.0308193	0.526244	Treatment vs Condition	FAM107B	A0A3Q2H3U4_HORSE;A0A3Q2I0F5_HORSE;A0A9L0RHR6_HORSE;A0A9L0RN60_HORSE;A0A9L0SIN7_HORSE;A0A9L0SIW0_HORSE;A0A9L0SJH2_HORSE;A0A9L0T1Q0_HORSE;A0A9L0TP01_HORSE;F7CHN8_HORSE	Family with sequence similarity 107 member B
A0A3Q2H3Y3;A0A3Q2I6N2;A0A3Q2LNJ4;F7DGE2;K9K2D9;A0A3Q2KKA7;A0A9L0SQU3	0.0177021	0.157241	46.3053	0.11258	0.910851	0.987955	Treatment vs Condition	NSF	A0A3Q2H3Y3_HORSE;A0A3Q2I6N2_HORSE;A0A3Q2KKA7_HORSE;A0A3Q2LNJ4_HORSE;A0A9L0SQU3_HORSE;F7DGE2_HORSE;K9K2D9_HORSE	Vesicle-fusing ATPase
A0A3Q2H3Y3;A0A3Q2I6N2;A0A3Q2LNJ4;F7DGE2;K9K2D9;A0A3Q2KKA7;A0A9L0SQU3;A0A9L0T7C2	0.0776485	0.112854	47.1882	0.688046	0.494792	0.917035	Treatment vs Condition	NSF	A0A3Q2H3Y3_HORSE;A0A3Q2I6N2_HORSE;A0A3Q2KKA7_HORSE;A0A3Q2LNJ4_HORSE;A0A9L0SQU3_HORSE;A0A9L0T7C2_HORSE;F7DGE2_HORSE;K9K2D9_HORSE	Vesicle-fusing ATPase
A0A3Q2H3Y3;A0A3Q2I6N2;A0A3Q2LNJ4;F7DGE2;K9K2D9;A0A3Q2KKA7;A0A9L0SQU3;A0A9L0T7C2;A0A9L0TUR3;A0A3Q2HLQ2	0.0460008	0.0647242	45.4145	0.710721	0.480891	0.914739	Treatment vs Condition	NSF	A0A3Q2H3Y3_HORSE;A0A3Q2HLQ2_HORSE;A0A3Q2I6N2_HORSE;A0A3Q2KKA7_HORSE;A0A3Q2LNJ4_HORSE;A0A9L0SQU3_HORSE;A0A9L0T7C2_HORSE;A0A9L0TUR3_HORSE;F7DGE2_HORSE;K9K2D9_HORSE	Vesicle-fusing ATPase
A0A3Q2H3Y3;A0A3Q2I6N2;A0A3Q2LNJ4;F7DGE2;K9K2D9;A0A3Q2KKA7;A0A9L0SQU3;A0A9L0TUR3	-0.309701	0.332494	39.6619	-0.931448	0.357257	0.882973	Treatment vs Condition	NSF	A0A3Q2H3Y3_HORSE;A0A3Q2I6N2_HORSE;A0A3Q2KKA7_HORSE;A0A3Q2LNJ4_HORSE;A0A9L0SQU3_HORSE;A0A9L0TUR3_HORSE;F7DGE2_HORSE;K9K2D9_HORSE	Vesicle-fusing ATPase
A0A3Q2H3Y3;A0A3Q2I6N2;A0A3Q2LNJ4;F7DGE2;K9K2D9;A0A3Q2KKA7;A0A9L0T7C2;A0A9L0TUR3;A0A3Q2HLQ2	0.0418085	0.107288	45.3839	0.389686	0.698592	0.969566	Treatment vs Condition	NSF	A0A3Q2H3Y3_HORSE;A0A3Q2HLQ2_HORSE;A0A3Q2I6N2_HORSE;A0A3Q2KKA7_HORSE;A0A3Q2LNJ4_HORSE;A0A9L0T7C2_HORSE;A0A9L0TUR3_HORSE;F7DGE2_HORSE;K9K2D9_HORSE	Vesicle-fusing ATPase
A0A3Q2H3Z3	-0.0433222	0.116335	45.5583	-0.37239	0.711329	0.969566	Treatment vs Condition	SF3A2	A0A3Q2H3Z3_HORSE	Splicing factor 3a subunit 2
A0A3Q2H407;A0A3Q2GUW5;A0A3Q2H7H8;A0A3Q2HW33;A0A3Q2LMC6;F6SA59	0.0513765	0.159253	44.2958	0.322609	0.74851	0.969566	Treatment vs Condition	GLB1L2	A0A3Q2GUW5_HORSE;A0A3Q2H407_HORSE;A0A3Q2H7H8_HORSE;A0A3Q2HW33_HORSE;A0A3Q2LMC6_HORSE;F6SA59_HORSE	Beta-galactosidase
A0A3Q2H446;A0A9L0RX82;A0A9L0SUQ8;A0A9L0RSC1;A0A9L0SBE7;A0A3Q2KK28;A0A9L0QZS9;A0A9L0RPT3;A0A9L0SFQ8;A0A9L0T7W3;A0A9L0REG9	-0.0167698	0.134352	41.2958	-0.12482	0.901272	0.986017	Treatment vs Condition	APLP2	A0A3Q2H446_HORSE;A0A3Q2KK28_HORSE;A0A9L0QZS9_HORSE;A0A9L0REG9_HORSE;A0A9L0RPT3_HORSE;A0A9L0RSC1_HORSE;A0A9L0RX82_HORSE;A0A9L0SBE7_HORSE;A0A9L0SFQ8_HORSE;A0A9L0SUQ8_HORSE;A0A9L0T7W3_HORSE	Amyloid beta like protein 2
A0A3Q2H450;F6Z029;F6YTE7;A0A3Q2HZ22;A0A3Q2I048;F6YZT1	-0.0544528	0.122303	45.2958	-0.44523	0.658274	0.96243	Treatment vs Condition	KIF1B	A0A3Q2H450_HORSE;A0A3Q2HZ22_HORSE;A0A3Q2I048_HORSE;F6YTE7_HORSE;F6YZT1_HORSE;F6Z029_HORSE	Kinesin family member 1B
A0A3Q2H450;F6Z029;F6YTE7;A0A3Q2HZ22;A0A3Q2I048;F6YZT1;A0A3Q2HM75;A0A3Q2IF92;A0A3Q2KV39;A0A3Q2KYF6;F6TAM1	-0.0749076	0.140818	35.5215	-0.531946	0.598075	0.94951	Treatment vs Condition	KIF1A;KIF1B	A0A3Q2H450_HORSE;A0A3Q2HM75_HORSE;A0A3Q2HZ22_HORSE;A0A3Q2I048_HORSE;A0A3Q2IF92_HORSE;A0A3Q2KV39_HORSE;A0A3Q2KYF6_HORSE;F6TAM1_HORSE;F6YTE7_HORSE;F6YZT1_HORSE;F6Z029_HORSE	Kinesin family member 1B
A0A3Q2H468	-0.210882	0.111636	35.2958	-1.88902	0.067127	0.617788	Treatment vs Condition	TNIP1	A0A3Q2H468_HORSE	TNFAIP3 interacting protein 1
A0A3Q2H494;A0A3Q2H4A9;A0A3Q2LF65;A0A5F5PL66;A0A9L0RC01;F6S2H4	0.0924086	0.101209	45.7901	0.913049	0.365999	0.886731	Treatment vs Condition	MON2	A0A3Q2H494_HORSE;A0A3Q2H4A9_HORSE;A0A3Q2LF65_HORSE;A0A5F5PL66_HORSE;A0A9L0RC01_HORSE;F6S2H4_HORSE	Protein MON2 homolog
A0A3Q2H4A2;A0A3Q2I3X7;A0A3Q2I9Y1;A0A9L0R5A2;F6PMH6	-0.298598	0.1699	34.2958	-1.7575	0.0877572	0.658386	Treatment vs Condition	CEP152	A0A3Q2H4A2_HORSE;A0A3Q2I3X7_HORSE;A0A3Q2I9Y1_HORSE;A0A9L0R5A2_HORSE;F6PMH6_HORSE	Centrosomal protein 152
A0A3Q2H4B8;F7DRK3;A0A3Q2IBU7	-0.10617	0.168188	45.4181	-0.631259	0.531035	0.929529	Treatment vs Condition	MINDY3	A0A3Q2H4B8_HORSE;A0A3Q2IBU7_HORSE;F7DRK3_HORSE	Ubiquitin carboxyl-terminal hydrolase MINDY
A0A3Q2H4D9	-0.094276	0.125048	45.3558	-0.753918	0.454795	0.905182	Treatment vs Condition	GAS2	A0A3Q2H4D9_HORSE	Growth arrest specific 2
A0A3Q2H4F5;A0A5F5PFX3	0.00510529	0.1321	45.4829	0.0386472	0.969341	0.995238	Treatment vs Condition	BICC1	A0A3Q2H4F5_HORSE;A0A5F5PFX3_HORSE	Transcription factor A, mitochondrial
A0A3Q2H4F5;A0A5F5PFX3;K9KA70	-0.199771	0.0929244	45.9381	-2.14982	0.0368687	0.53079	Treatment vs Condition	BICC1	A0A3Q2H4F5_HORSE;A0A5F5PFX3_HORSE;K9KA70_HORSE	Transcription factor A, mitochondrial
A0A3Q2H4F7;A0A9L0SU38	-0.0284268	0.0903317	45.6692	-0.314693	0.754428	0.969566	Treatment vs Condition	PDHX	A0A3Q2H4F7_HORSE;A0A9L0SU38_HORSE	Dihydrolipoamide acetyltransferase component of pyruvate dehydrogenase complex
A0A3Q2H4G7;A0A3Q2H4I5;F6U4P2;A0A3Q2L2A5;A0A9L0SVK9	0.29824	0.095757	45.6859	3.11455	0.00317812	0.376805	Treatment vs Condition	PFKP	A0A3Q2H4G7_HORSE;A0A3Q2H4I5_HORSE;A0A3Q2L2A5_HORSE;A0A9L0SVK9_HORSE;F6U4P2_HORSE	ATP-dependent 6-phosphofructokinase
A0A3Q2H4I9;K9K267	0.0352115	0.119781	46.7531	0.293965	0.770086	0.969566	Treatment vs Condition	VDAC3	A0A3Q2H4I9_HORSE;K9K267_HORSE	Voltage-dependent anion-selective channel protein 3
A0A3Q2H4R3;A0A5F5Q0U0;A0A3Q2I1Z7;A0A3Q2KM20;A0A5F5PPZ2;A0A5F5PZ74;F7CC90;K9KDF1;A0A3Q2HWF4	0.308906	0.137475	32.6715	2.24699	0.0315192	0.526244	Treatment vs Condition	STAU2	A0A3Q2H4R3_HORSE;A0A3Q2HWF4_HORSE;A0A3Q2I1Z7_HORSE;A0A3Q2KM20_HORSE;A0A5F5PPZ2_HORSE;A0A5F5PZ74_HORSE;A0A5F5Q0U0_HORSE;F7CC90_HORSE;K9KDF1_HORSE	Double-stranded RNA-binding protein Staufen homolog 2
A0A3Q2H4W1;A0A3Q2HSV0;A0A3Q2LBF6;A0A3Q2LHA8;A0A3Q2LM77;F6U255	-0.136659	0.196926	36.2958	-0.693962	0.492124	0.916607	Treatment vs Condition	VLDLR	A0A3Q2H4W1_HORSE;A0A3Q2HSV0_HORSE;A0A3Q2LBF6_HORSE;A0A3Q2LHA8_HORSE;A0A3Q2LM77_HORSE;F6U255_HORSE	Very low density lipoprotein receptor
A0A3Q2H4Z9;A0A3Q2H5D9	0.00670256	0.161719	44.1024	0.0414457	0.967128	0.995101	Treatment vs Condition	LOC111767790;LOC111772123	A0A3Q2H4Z9_HORSE;A0A3Q2H5D9_HORSE	NADH dehydrogenase [ubiquinone] 1 alpha subcomplex subunit 2
A0A3Q2H514;A0A3Q2HEX5;F6QHY8	0.08331	0.221171	37.3833	0.376677	0.708543	0.969566	Treatment vs Condition	CLIC4	A0A3Q2H514_HORSE;A0A3Q2HEX5_HORSE;F6QHY8_HORSE	Chloride intracellular channel protein
A0A3Q2H514;A0A3Q2HEX5;F6QHY8;A0A3Q2I537;A0A9L0R0P0	0.0769171	0.11255	46.0254	0.683402	0.497779	0.917464	Treatment vs Condition	CLIC4	A0A3Q2H514_HORSE;A0A3Q2HEX5_HORSE;A0A3Q2I537_HORSE;A0A9L0R0P0_HORSE;F6QHY8_HORSE	Chloride intracellular channel protein
A0A3Q2H5A0;A0A9L0TNW4;A0A9L0RQJ7	0.00225653	0.118435	45.3517	0.0190529	0.984883	0.997312	Treatment vs Condition	AMPD2	A0A3Q2H5A0_HORSE;A0A9L0RQJ7_HORSE;A0A9L0TNW4_HORSE	AMP deaminase
A0A3Q2H5A0;A0A9L0TNW4;A0A9L0RQJ7;A0A3Q2H5I5	0.0293913	0.0858759	45.4988	0.342253	0.733736	0.969566	Treatment vs Condition	AMPD2	A0A3Q2H5A0_HORSE;A0A3Q2H5I5_HORSE;A0A9L0RQJ7_HORSE;A0A9L0TNW4_HORSE	AMP deaminase
A0A3Q2H5B1;A0A3Q2I931;A0A3Q2IBV0;A0A3Q2L759;A0A5F5PFQ7;A0A9L0RC79;F6V778;F7D9U2;F7DYD4;F7DYV5	0.0670789	0.0868663	44.6921	0.772209	0.444055	0.902308	Treatment vs Condition	RAPGEF1	A0A3Q2H5B1_HORSE;A0A3Q2I931_HORSE;A0A3Q2IBV0_HORSE;A0A3Q2L759_HORSE;A0A5F5PFQ7_HORSE;A0A9L0RC79_HORSE;F6V778_HORSE;F7D9U2_HORSE;F7DYD4_HORSE;F7DYV5_HORSE	Rap guanine nucleotide exchange factor 1
A0A3Q2H5B6;A0A9L0T0G6;K9KEA5	-0.135087	0.230262	31.5238	-0.586669	0.561604	0.936769	Treatment vs Condition	RIOK1	A0A3Q2H5B6_HORSE;A0A9L0T0G6_HORSE;K9KEA5_HORSE	Serine/threonine-protein kinase RIO1
A0A3Q2H5D3;A0A3Q2HLD9;A0A5F5PUG5;A9CS55;A9CS58;A9CS61	0.00600879	0.0965883	45.9283	0.0622104	0.950665	0.994781	Treatment vs Condition	PPP6R3;SAPS3	A0A3Q2H5D3_HORSE;A0A3Q2HLD9_HORSE;A0A5F5PUG5_HORSE;A9CS55_HORSE;A9CS58_HORSE;A9CS61_HORSE	Protein phosphatase 6 regulatory subunit 3
A0A3Q2H5D4;A0A3Q2KTI9;A0A9L0RNJ4;F6ZIU0	-0.185782	0.239799	45.2958	-0.77474	0.442519	0.90204	Treatment vs Condition	RAB27B	A0A3Q2H5D4_HORSE;A0A3Q2KTI9_HORSE;A0A9L0RNJ4_HORSE;F6ZIU0_HORSE	small monomeric GTPase
A0A3Q2H5D7;A0A3Q2HSC8;K9K3Y1	0.037966	0.0965569	45.3776	0.393198	0.696015	0.969566	Treatment vs Condition	ACADM	A0A3Q2H5D7_HORSE;A0A3Q2HSC8_HORSE;K9K3Y1_HORSE	Medium-chain specific acyl-CoA dehydrogenase, mitochondrial
A0A3Q2H5E4	-0.237279	0.0996849	42.767	-2.38029	0.0218277	0.496822	Treatment vs Condition	SMG9	A0A3Q2H5E4_HORSE	Nonsense-mediated mRNA decay factor SMG9
A0A3Q2H5E4;A0A9L0SE62;F7CLG6	-0.0294796	0.117886	45.7806	-0.250068	0.803653	0.973982	Treatment vs Condition	SMG9	A0A3Q2H5E4_HORSE;A0A9L0SE62_HORSE;F7CLG6_HORSE	Nonsense-mediated mRNA decay factor SMG9
A0A3Q2H5H2;A0A3Q2HT74;A0A3Q2L0Z6;A0A5F5Q1G3;A0A9L0S1C1;F7C0I7;A0A9L0RQP6;F7DMY7	-0.287328	0.204839	37.1136	-1.4027	0.169016	0.786573	Treatment vs Condition	HSPG2	A0A3Q2H5H2_HORSE;A0A3Q2HT74_HORSE;A0A3Q2L0Z6_HORSE;A0A5F5Q1G3_HORSE;A0A9L0RQP6_HORSE;A0A9L0S1C1_HORSE;F7C0I7_HORSE;F7DMY7_HORSE	Heparan sulfate proteoglycan 2
A0A3Q2H5I7;F6PIC7;A0A9L0R8Z0	0.249703	0.146825	29.2958	1.70069	0.0995952	0.687126	Treatment vs Condition	EPG5	A0A3Q2H5I7_HORSE;A0A9L0R8Z0_HORSE;F6PIC7_HORSE	Ectopic P-granules 5 autophagy tethering factor
A0A3Q2H5J5;A0A9L0TTF0	0.119992	0.072019	46.271	1.66612	0.102446	0.690728	Treatment vs Condition	RAB10	A0A3Q2H5J5_HORSE;A0A9L0TTF0_HORSE	Ras-related protein Rab-10
A0A3Q2H5M8;A0A3Q2IAL9;H9GZT7	0.00213717	0.0865256	45.6594	0.0246999	0.980402	0.995946	Treatment vs Condition	ESYT2	A0A3Q2H5M8_HORSE;A0A3Q2IAL9_HORSE;H9GZT7_HORSE	Extended synaptotagmin 2
A0A3Q2H5P5;A0A3Q2LUH6;A0A9L0S510;A0A9L0SJA6;A0A9L0S4C3	-0.0230299	0.126966	37.4398	-0.181386	0.857043	0.979574	Treatment vs Condition	ANOS1	A0A3Q2H5P5_HORSE;A0A3Q2LUH6_HORSE;A0A9L0S4C3_HORSE;A0A9L0S510_HORSE;A0A9L0SJA6_HORSE	Anosmin 1
A0A3Q2H5Q5;A0A5F5Q208;A0A9L0T0U2;F6Q638	-0.127846	0.108164	39.8716	-1.18196	0.244222	0.8444	Treatment vs Condition	SEC23B	A0A3Q2H5Q5_HORSE;A0A5F5Q208_HORSE;A0A9L0T0U2_HORSE;F6Q638_HORSE	Protein transport protein SEC23
A0A3Q2H5Q5;A0A5F5Q208;A0A9L0T0U2;F6Q638;A0A9L0RM13	0.156391	0.131899	42.2958	1.18569	0.242362	0.843953	Treatment vs Condition	SEC23B	A0A3Q2H5Q5_HORSE;A0A5F5Q208_HORSE;A0A9L0RM13_HORSE;A0A9L0T0U2_HORSE;F6Q638_HORSE	Protein transport protein SEC23
A0A3Q2H5R3;A0A5F5PQZ2	-0.103082	0.224381	40.2022	-0.459404	0.648419	0.959582	Treatment vs Condition	LOC100630589	A0A3Q2H5R3_HORSE;A0A5F5PQZ2_HORSE	L antigen family member 3
A0A3Q2H5S0	0.234095	0.127197	46.7703	1.84041	0.072058	0.626407	Treatment vs Condition	PSMD2	A0A3Q2H5S0_HORSE	26S proteasome non-ATPase regulatory subunit 2
A0A3Q2H5S7;A0A9L0RX38	-0.0729188	0.161802	44.4371	-0.450667	0.654421	0.961082	Treatment vs Condition	MRPL33	A0A3Q2H5S7_HORSE;A0A9L0RX38_HORSE	Large ribosomal subunit protein bL33m
A0A3Q2H5W0;A0A9L0RGI5;A0A9L0ST67	0.0563791	0.147414	39.2958	0.382454	0.704186	0.969566	Treatment vs Condition	DHX38	A0A3Q2H5W0_HORSE;A0A9L0RGI5_HORSE;A0A9L0ST67_HORSE	RNA helicase
A0A3Q2H5X4;A0A3Q2HRL4;A0A3Q2HYJ7;A0A3Q2HZQ8;F6WAZ9;A0A3Q2HE65;A0A9L0RY53;A0A9L0STD3	0.052639	0.150224	36.2083	0.350403	0.728067	0.969566	Treatment vs Condition	SIPA1L2	A0A3Q2H5X4_HORSE;A0A3Q2HE65_HORSE;A0A3Q2HRL4_HORSE;A0A3Q2HYJ7_HORSE;A0A3Q2HZQ8_HORSE;A0A9L0RY53_HORSE;A0A9L0STD3_HORSE;F6WAZ9_HORSE	Signal induced proliferation associated 1 like 2
A0A3Q2H5Z4	-0.0988116	0.142057	46.8021	-0.695576	0.490134	0.915261	Treatment vs Condition	KIAA1191	A0A3Q2H5Z4_HORSE	Putative monooxygenase p33MONOX
A0A3Q2H601	0.0255088	0.132398	44.6238	0.192667	0.848094	0.979519	Treatment vs Condition	F8A1	A0A3Q2H601_HORSE	Factor VIII intron 22 protein
A0A3Q2H610;A0A3Q2IHX3	0.0615287	0.0796668	45.4904	0.772326	0.443916	0.902308	Treatment vs Condition	PISD	A0A3Q2H610_HORSE;A0A3Q2IHX3_HORSE	Phosphatidylserine decarboxylase proenzyme, mitochondrial
A0A3Q2H611	0.369375	0.150129	45.2958	2.46038	0.0177562	0.496822	Treatment vs Condition	MGAT1	A0A3Q2H611_HORSE	Alpha-1,3-mannosyl-glycoprotein 2-beta-N-acetylglucosaminyltransferase
A0A3Q2H613;A0A9L0RT66	0.17971	0.147284	45.594	1.22016	0.228678	0.831523	Treatment vs Condition	LOC100051754	A0A3Q2H613_HORSE;A0A9L0RT66_HORSE	Prothymosin alpha
A0A3Q2H615;A0A3Q2HYE5;A0A3Q2GUK5;F7E1R0	0.0582581	0.124959	46.2958	0.466217	0.643247	0.959582	Treatment vs Condition	FNDC3B	A0A3Q2GUK5_HORSE;A0A3Q2H615_HORSE;A0A3Q2HYE5_HORSE;F7E1R0_HORSE	Fibronectin type III domain containing 3B
A0A3Q2H623;A0A9L0QZQ7;A0A9L0RK96;F6WGP5	0.0686272	0.128597	45.5967	0.533662	0.596168	0.94951	Treatment vs Condition	FAM221A	A0A3Q2H623_HORSE;A0A9L0QZQ7_HORSE;A0A9L0RK96_HORSE;F6WGP5_HORSE	Protein FAM221A
A0A3Q2H660;A0A9L0T2K9;A0A9L0THD6;F6PHB0	0.0927884	0.148132	44.7639	0.626389	0.534241	0.930571	Treatment vs Condition	ESCO2	A0A3Q2H660_HORSE;A0A9L0T2K9_HORSE;A0A9L0THD6_HORSE;F6PHB0_HORSE	Establishment of sister chromatid cohesion N-acetyltransferase 2
A0A3Q2H662;A0A5F5PPV3;A0A9L0REI5;F6QDD5;K9K2A5	0.225306	0.132764	45.5934	1.69703	0.096508	0.682533	Treatment vs Condition	MRRF	A0A3Q2H662_HORSE;A0A5F5PPV3_HORSE;A0A9L0REI5_HORSE;F6QDD5_HORSE;K9K2A5_HORSE	Mitochondrial ribosome recycling factor
A0A3Q2H663;F6PH48	0.0546023	0.155251	44.4397	0.351704	0.726722	0.969566	Treatment vs Condition	PABPN1	A0A3Q2H663_HORSE;F6PH48_HORSE	Poly(A) binding protein nuclear 1
A0A3Q2H698;A0A3Q2KYV5;A0A9L0RTD1;A0A9L0S881;A0A9L0STH5;A0A9L0TAN5;F6YHA4	0.112953	0.0890396	45.4371	1.26857	0.211054	0.822771	Treatment vs Condition	USP19	A0A3Q2H698_HORSE;A0A3Q2KYV5_HORSE;A0A9L0RTD1_HORSE;A0A9L0S881_HORSE;A0A9L0STH5_HORSE;A0A9L0TAN5_HORSE;F6YHA4_HORSE	Ubiquitin specific peptidase 19
A0A3Q2H6B2;A0A3Q2HR20;A0A9L0RS70;A0A9L0S1X3;A0A3Q2KNS6;F6RDZ1	-0.0853868	0.10975	45.688	-0.778009	0.440574	0.90204	Treatment vs Condition	ARFGAP2	A0A3Q2H6B2_HORSE;A0A3Q2HR20_HORSE;A0A3Q2KNS6_HORSE;A0A9L0RS70_HORSE;A0A9L0S1X3_HORSE;F6RDZ1_HORSE	ADP-ribosylation factor GTPase-activating protein 2
A0A3Q2H6E2;A0A9L0RF51;A0A9L0RI06;A0A9L0RIQ8	-0.152499	0.109437	45.8446	-1.39348	0.170195	0.786573	Treatment vs Condition	STBD1	A0A3Q2H6E2_HORSE;A0A9L0RF51_HORSE;A0A9L0RI06_HORSE;A0A9L0RIQ8_HORSE	Starch binding domain 1
A0A3Q2H6E4	0.171266	0.160353	45.707	1.06805	0.291106	0.864039	Treatment vs Condition	SFPQ	A0A3Q2H6E4_HORSE	Splicing factor proline and glutamine rich
A0A3Q2H6G1;A0A3Q2HYT6;A0A5F5PKW5	-0.159011	0.169853	47.2958	-0.936169	0.353942	0.881788	Treatment vs Condition	LSS	A0A3Q2H6G1_HORSE;A0A3Q2HYT6_HORSE;A0A5F5PKW5_HORSE	Terpene cyclase/mutase family member
A0A3Q2H6K4;A0A3Q2HBE4;A0A3Q2HFK0;A0A3Q2I929;A0A3Q2IB34;A0A3Q2KUR1;A0A3Q2LQ51;F7D8Z8	0.125127	0.181599	39.8291	0.689029	0.494799	0.917035	Treatment vs Condition	PICALM	A0A3Q2H6K4_HORSE;A0A3Q2HBE4_HORSE;A0A3Q2HFK0_HORSE;A0A3Q2I929_HORSE;A0A3Q2IB34_HORSE;A0A3Q2KUR1_HORSE;A0A3Q2LQ51_HORSE;F7D8Z8_HORSE	Phosphatidylinositol binding clathrin assembly protein
A0A3Q2H6K4;A0A3Q2HBE4;A0A3Q2HFK0;A0A3Q2I929;A0A3Q2IB34;A0A3Q2KUR1;A0A3Q2LQ51;F7D8Z8;A0A9L0RRZ3	0.0162665	0.0925837	45.4475	0.175695	0.861314	0.979574	Treatment vs Condition	PICALM	A0A3Q2H6K4_HORSE;A0A3Q2HBE4_HORSE;A0A3Q2HFK0_HORSE;A0A3Q2I929_HORSE;A0A3Q2IB34_HORSE;A0A3Q2KUR1_HORSE;A0A3Q2LQ51_HORSE;A0A9L0RRZ3_HORSE;F7D8Z8_HORSE	Phosphatidylinositol binding clathrin assembly protein
A0A3Q2H6M3;F6W225;F6W2N3;A0A3Q2HMY2	-0.261647	0.109682	45.5234	-2.38551	0.0212753	0.496822	Treatment vs Condition	AGFG2	A0A3Q2H6M3_HORSE;A0A3Q2HMY2_HORSE;F6W225_HORSE;F6W2N3_HORSE	ArfGAP with FG repeats 2
A0A3Q2H6N9;A0A3Q2HD36;A0A3Q2I2D6;A0A5F5PGP8;A0A9L0T3B3;F6Q4N3	-0.176106	0.116511	38.2452	-1.5115	0.138881	0.746886	Treatment vs Condition	NELL2	A0A3Q2H6N9_HORSE;A0A3Q2HD36_HORSE;A0A3Q2I2D6_HORSE;A0A5F5PGP8_HORSE;A0A9L0T3B3_HORSE;F6Q4N3_HORSE	Protein kinase C-binding protein NELL2
A0A3Q2H6T1;A0A3Q2HYN8;A0A9L0SFR6;F6YWU2	-0.00973906	0.25498	38.8171	-0.0381955	0.969728	0.995428	Treatment vs Condition	ADAD1	A0A3Q2H6T1_HORSE;A0A3Q2HYN8_HORSE;A0A9L0SFR6_HORSE;F6YWU2_HORSE	Adenosine deaminase domain containing 1
A0A3Q2H6U2;A0A9L0SJ03;A0A9L0T0C8;A0A9L0RBM3;A0A9L0TAS1	0.0380094	0.113091	45.4191	0.336096	0.738346	0.969566	Treatment vs Condition	STRN	A0A3Q2H6U2_HORSE;A0A9L0RBM3_HORSE;A0A9L0SJ03_HORSE;A0A9L0T0C8_HORSE;A0A9L0TAS1_HORSE	Striatin
A0A3Q2H6U2;A0A9L0SJ03;A0A9L0T0C8;A0A9L0RBM3;A0A9L0TAS1;A0A9L0SK09	0.16252	0.0690504	45.734	2.35364	0.0229452	0.500384	Treatment vs Condition	STRN	A0A3Q2H6U2_HORSE;A0A9L0RBM3_HORSE;A0A9L0SJ03_HORSE;A0A9L0SK09_HORSE;A0A9L0T0C8_HORSE;A0A9L0TAS1_HORSE	Striatin
A0A3Q2H6Z2;A0A3Q2HXG1;A0A3Q2KR50;A0A9L0QYA4;A0A9L0TTT0	0.0736812	0.126944	45.5817	0.580424	0.564487	0.938807	Treatment vs Condition	SEC24B	A0A3Q2H6Z2_HORSE;A0A3Q2HXG1_HORSE;A0A3Q2KR50_HORSE;A0A9L0QYA4_HORSE;A0A9L0TTT0_HORSE	SEC24 homolog B, COPII coat complex component
A0A3Q2H6Z9;A0A5F5PVR6;F6SQ60	-0.114802	0.104934	45.5696	-1.09404	0.279688	0.857309	Treatment vs Condition	SF3A3	A0A3Q2H6Z9_HORSE;A0A5F5PVR6_HORSE;F6SQ60_HORSE	Splicing factor 3a subunit 3
A0A3Q2H738;A0A3Q2I8I4;A0A3Q2LBZ7;A0A3Q2LHC4;F6YGF7;F6YMD9;A0A3Q2GXM0;A0A3Q2I0L2	-0.0247981	0.109361	45.2958	-0.226754	0.821635	0.975254	Treatment vs Condition	MACF1	A0A3Q2GXM0_HORSE;A0A3Q2H738_HORSE;A0A3Q2I0L2_HORSE;A0A3Q2I8I4_HORSE;A0A3Q2LBZ7_HORSE;A0A3Q2LHC4_HORSE;F6YGF7_HORSE;F6YMD9_HORSE	Microtubule actin crosslinking factor 1
A0A3Q2H738;A0A3Q2I8I4;A0A3Q2LBZ7;A0A3Q2LHC4;F6YGF7;F6YMD9;A0A3Q2GXM0;A0A3Q2I0L2;A0A3Q2KVN4;A0A5F5PTR0	0.0220797	0.0715119	45.6159	0.308756	0.758913	0.969566	Treatment vs Condition	MACF1	A0A3Q2GXM0_HORSE;A0A3Q2H738_HORSE;A0A3Q2I0L2_HORSE;A0A3Q2I8I4_HORSE;A0A3Q2KVN4_HORSE;A0A3Q2LBZ7_HORSE;A0A3Q2LHC4_HORSE;A0A5F5PTR0_HORSE;F6YGF7_HORSE;F6YMD9_HORSE	Microtubule actin crosslinking factor 1
A0A3Q2H7D9;A0A5F5PNM9	0.0534174	0.126791	45.371	0.421303	0.675523	0.966802	Treatment vs Condition		A0A3Q2H7D9_HORSE;A0A5F5PNM9_HORSE	GOLD domain-containing protein
A0A3Q2H7L7;A0A3Q2HNA9	-0.0600104	0.162946	43.6283	-0.368283	0.714443	0.969566	Treatment vs Condition		A0A3Q2H7L7_HORSE;A0A3Q2HNA9_HORSE	ribulose-phosphate 3-epimerase
A0A3Q2H7M7;F7DTP2	0.195979	0.122925	45.3759	1.5943	0.117812	0.712813	Treatment vs Condition	GSR	A0A3Q2H7M7_HORSE;F7DTP2_HORSE	glutathione-disulfide reductase
A0A3Q2H7N6	-0.0105611	0.0833535	45.5787	-0.126703	0.899733	0.986017	Treatment vs Condition	FIS1	A0A3Q2H7N6_HORSE	Mitochondrial fission 1 protein
A0A3Q2H7S2	-0.00730985	0.069258	46.025	-0.105545	0.916402	0.988514	Treatment vs Condition	PLA2G4A	A0A3Q2H7S2_HORSE	Phospholipase A2
A0A3Q2H7V0;F6SDW7	-0.134155	0.131256	40.579	-1.02208	0.312796	0.873237	Treatment vs Condition	ARMC2	A0A3Q2H7V0_HORSE;F6SDW7_HORSE	Armadillo repeat containing 2
A0A3Q2H7W3;A0A9L0T295;A0A9L0RAJ1;K9K2M5	0.024938	0.0713552	45.6911	0.349491	0.728326	0.969566	Treatment vs Condition	XRCC6	A0A3Q2H7W3_HORSE;A0A9L0RAJ1_HORSE;A0A9L0T295_HORSE;K9K2M5_HORSE	X-ray repair cross complementing 6
A0A3Q2H7W5;A0A3Q2HKP7;F6STY7;F7D521;A0A3Q2L810;F7CPC7	-0.179206	0.082647	47.2958	-2.16833	0.0351966	0.527563	Treatment vs Condition	EXOC2	A0A3Q2H7W5_HORSE;A0A3Q2HKP7_HORSE;A0A3Q2L810_HORSE;F6STY7_HORSE;F7CPC7_HORSE;F7D521_HORSE	Exocyst complex component 2
A0A3Q2H7Y4;A0A3Q2GVN7;A0A3Q2HCL3;A0A3Q2HKB4;A0A3Q2HL13;A0A9L0RQG4;A0A9L0S7M4;A0A9L0SQB2;F6R5R0	-0.0396761	0.0855224	47.2958	-0.463927	0.644828	0.959582	Treatment vs Condition	RANBP3	A0A3Q2GVN7_HORSE;A0A3Q2H7Y4_HORSE;A0A3Q2HCL3_HORSE;A0A3Q2HKB4_HORSE;A0A3Q2HL13_HORSE;A0A9L0RQG4_HORSE;A0A9L0S7M4_HORSE;A0A9L0SQB2_HORSE;F6R5R0_HORSE	RAN binding protein 3
A0A3Q2H806;A0A3Q2HCC0;A0A3Q2I1N1;A0A3Q2LN94;F6QBQ3	0.14368	0.0977559	47.2958	1.46979	0.148241	0.7572	Treatment vs Condition	PNPLA7	A0A3Q2H806_HORSE;A0A3Q2HCC0_HORSE;A0A3Q2I1N1_HORSE;A0A3Q2LN94_HORSE;F6QBQ3_HORSE	Patatin like phospholipase domain containing 7
A0A3Q2H810;A0A9L0T932	-0.0825083	0.0743921	45.5415	-1.1091	0.27321	0.853604	Treatment vs Condition	PFAS	A0A3Q2H810_HORSE;A0A9L0T932_HORSE	phosphoribosylformylglycinamidine synthase
A0A3Q2H832;A0A3Q2HGJ5	0.149076	0.0719019	45.4367	2.07333	0.0438396	0.563499	Treatment vs Condition	CLINT1	A0A3Q2H832_HORSE;A0A3Q2HGJ5_HORSE	Clathrin interactor 1
A0A3Q2H857;A0A9L0STQ4;F6SYR7;A0A9L0R5D9	0.0803671	0.0870498	45.5321	0.923231	0.360753	0.885944	Treatment vs Condition	SYNCRIP	A0A3Q2H857_HORSE;A0A9L0R5D9_HORSE;A0A9L0STQ4_HORSE;F6SYR7_HORSE	Synaptotagmin binding cytoplasmic RNA interacting protein
A0A3Q2H857;A0A9L0STQ4;F6SYR7;A0A9L0R5D9;A0A3Q2LLQ0;F7BA08;A0A5F5PJ33	0.581393	0.357194	38.1257	1.62767	0.111833	0.707161	Treatment vs Condition	HNRNPR;SYNCRIP	A0A3Q2H857_HORSE;A0A3Q2LLQ0_HORSE;A0A5F5PJ33_HORSE;A0A9L0R5D9_HORSE;A0A9L0STQ4_HORSE;F6SYR7_HORSE;F7BA08_HORSE	Synaptotagmin binding cytoplasmic RNA interacting protein
A0A3Q2H867;A0A9L0RNV8;A0A9L0S1R2;A0A9L0SJ58;A0A9L0TJD3;F6Y014	0.0266115	0.079291	45.485	0.335619	0.738702	0.969566	Treatment vs Condition	CAPZB	A0A3Q2H867_HORSE;A0A9L0RNV8_HORSE;A0A9L0S1R2_HORSE;A0A9L0SJ58_HORSE;A0A9L0TJD3_HORSE;F6Y014_HORSE	F-actin-capping protein subunit beta
A0A3Q2H876	-0.0423175	0.0882343	45.4519	-0.479604	0.633809	0.95683	Treatment vs Condition	ATG5	A0A3Q2H876_HORSE	Autophagy protein 5
A0A3Q2H882;A0A3Q2HZ43;A0A3Q2HKV5;A0A9L0RDW4;A0A9L0RWU3;F6Z7I5	-0.0168377	0.113144	47.2958	-0.148817	0.882331	0.984169	Treatment vs Condition	CCM2	A0A3Q2H882_HORSE;A0A3Q2HKV5_HORSE;A0A3Q2HZ43_HORSE;A0A9L0RDW4_HORSE;A0A9L0RWU3_HORSE;F6Z7I5_HORSE	CCM2 scaffold protein
A0A3Q2H887;F6PJY2	0.010706	0.10798	38.3645	0.0991476	0.921537	0.991187	Treatment vs Condition	LZTFL1	A0A3Q2H887_HORSE;F6PJY2_HORSE	Leucine zipper transcription factor-like protein 1
A0A3Q2H892;A0A9L0SVM1	-0.0123276	0.0798371	45.6705	-0.15441	0.877967	0.982569	Treatment vs Condition	STT3A	A0A3Q2H892_HORSE;A0A9L0SVM1_HORSE	Dolichyl-diphosphooligosaccharide--protein glycosyltransferase subunit STT3A
A0A3Q2H8C6;A0A3Q2LNL5;F6UQP3	0.015472	0.119991	44.8865	0.128943	0.897979	0.986017	Treatment vs Condition	PCBP2	A0A3Q2H8C6_HORSE;A0A3Q2LNL5_HORSE;F6UQP3_HORSE	K Homology domain-containing protein
A0A3Q2H8C6;A0A3Q2LNL5;F6UQP3;A0A3Q2H024	0.01789	0.162674	45.686	0.109975	0.912911	0.988473	Treatment vs Condition	PCBP2	A0A3Q2H024_HORSE;A0A3Q2H8C6_HORSE;A0A3Q2LNL5_HORSE;F6UQP3_HORSE	K Homology domain-containing protein
A0A3Q2H8D2;A0A9L0T2R6	-0.0658038	0.0994347	45.6176	-0.661779	0.511442	0.922885	Treatment vs Condition	DNAJC3	A0A3Q2H8D2_HORSE;A0A9L0T2R6_HORSE	DnaJ homolog subfamily C member 3
A0A3Q2H8H0;A0A9L0T920	0.278551	0.1067	44.067	2.61059	0.0123058	0.480414	Treatment vs Condition	SIRT1	A0A3Q2H8H0_HORSE;A0A9L0T920_HORSE	Sirtuin 1
A0A3Q2H8J2	-0.154079	0.100163	47.2958	-1.53828	0.130644	0.734748	Treatment vs Condition	EPN2	A0A3Q2H8J2_HORSE	Epsin 2
A0A3Q2H8R1;A0A9L0QWF0;A0A9L0S032	0.0860237	0.135105	36.1186	0.636716	0.528325	0.928034	Treatment vs Condition	TEX10	A0A3Q2H8R1_HORSE;A0A9L0QWF0_HORSE;A0A9L0S032_HORSE	Testis expressed 10
A0A3Q2H8V5;A0A9L0R637;A0A9L0SG72;A0A9L0TCS8;F6WGM7	0.29264	0.190197	36.2958	1.53861	0.132572	0.734748	Treatment vs Condition	RPH3AL	A0A3Q2H8V5_HORSE;A0A9L0R637_HORSE;A0A9L0SG72_HORSE;A0A9L0TCS8_HORSE;F6WGM7_HORSE	Rabphilin 3A like (without C2 domains)
A0A3Q2H8W5;F6QLI1	-0.110976	0.0797448	44.0107	-1.39164	0.171026	0.786573	Treatment vs Condition	EXOC3	A0A3Q2H8W5_HORSE;F6QLI1_HORSE	Exocyst complex component 3
A0A3Q2H8X0;A0A9L0RIQ0;A0A9L0TK04;F7C5R8	-0.0398785	0.114741	37.3591	-0.347551	0.730128	0.969566	Treatment vs Condition	WDR62	A0A3Q2H8X0_HORSE;A0A9L0RIQ0_HORSE;A0A9L0TK04_HORSE;F7C5R8_HORSE	WD repeat domain 62
A0A3Q2H8X1;F7A8H8	0.096918	0.122781	47.2958	0.789359	0.433842	0.90204	Treatment vs Condition	RRAGA;RRAGB	A0A3Q2H8X1_HORSE;F7A8H8_HORSE	Ras-related GTP-binding protein
A0A3Q2H8X1;K9KEX0;F7A8H8	0.213138	0.102779	47.2958	2.07374	0.0435728	0.563499	Treatment vs Condition	RRAGA;RRAGB	A0A3Q2H8X1_HORSE;F7A8H8_HORSE;K9KEX0_HORSE	Ras-related GTP-binding protein
A0A3Q2H8X4;A0A3Q2HS32;F6PY66;A0A9L0SWM3	0.061654	0.164911	37.5724	0.373862	0.710609	0.969566	Treatment vs Condition	DNAJC10	A0A3Q2H8X4_HORSE;A0A3Q2HS32_HORSE;A0A9L0SWM3_HORSE;F6PY66_HORSE	DnaJ homolog subfamily C member 10
A0A3Q2H8Y8	-0.122335	0.196878	25.6582	-0.621377	0.539834	0.930861	Treatment vs Condition	NT5E	A0A3Q2H8Y8_HORSE	5'-nucleotidase
A0A3Q2H912;A0A3Q2H9W2;A0A3Q2HW04	-0.0227211	0.0889645	45.4151	-0.255395	0.799571	0.973415	Treatment vs Condition	CCDC91	A0A3Q2H912_HORSE;A0A3Q2H9W2_HORSE;A0A3Q2HW04_HORSE	Coiled-coil domain containing 91
A0A3Q2H937;A0A5F5Q2R0;F6RV33;A0A3Q2GYI2	0.0101018	0.105048	45.2958	0.0961644	0.923814	0.992193	Treatment vs Condition	UBQLN4	A0A3Q2GYI2_HORSE;A0A3Q2H937_HORSE;A0A5F5Q2R0_HORSE;F6RV33_HORSE	Ubiquilin 4
A0A3Q2H969;A0A3Q2I5Q0;A0A3Q2ID46;A0A3Q2KT67;A0A9L0T1X9	0.145643	0.122328	44.4794	1.1906	0.240127	0.843673	Treatment vs Condition	FARS2	A0A3Q2H969_HORSE;A0A3Q2I5Q0_HORSE;A0A3Q2ID46_HORSE;A0A3Q2KT67_HORSE;A0A9L0T1X9_HORSE	phenylalanine--tRNA ligase
A0A3Q2H974;A0A3Q2HDM8;A0A3Q2HTP8;F6XCU4;F7C439	-0.012947	0.0828559	45.602	-0.156259	0.876519	0.982192	Treatment vs Condition	ATG16L1	A0A3Q2H974_HORSE;A0A3Q2HDM8_HORSE;A0A3Q2HTP8_HORSE;F6XCU4_HORSE;F7C439_HORSE	Autophagy related 16 like 1
A0A3Q2H981;F7DQ27	-0.0941369	0.0878836	46.2079	-1.07115	0.289663	0.864039	Treatment vs Condition	GLMN	A0A3Q2H981_HORSE;F7DQ27_HORSE	Glomulin, FKBP associated protein
A0A3Q2H9C5	0.238126	0.0973926	45.3529	2.44501	0.0184313	0.496822	Treatment vs Condition	DDX17	A0A3Q2H9C5_HORSE	RNA helicase
A0A3Q2H9C5;F6Q4L3	0.176771	0.0864192	47.2958	2.04551	0.0463894	0.564427	Treatment vs Condition	DDX17	A0A3Q2H9C5_HORSE;F6Q4L3_HORSE	RNA helicase
A0A3Q2H9D7;A0A5F5PLN5	-0.37792	0.15398	46.2958	-2.45434	0.017933	0.496822	Treatment vs Condition	EXOSC3	A0A3Q2H9D7_HORSE;A0A5F5PLN5_HORSE	Ribosomal RNA-processing protein 40
A0A3Q2H9H1;A0A9L0TDM6;F6U4Q8	-0.0118818	0.113081	46.2683	-0.105074	0.916772	0.988514	Treatment vs Condition	IGBP1	A0A3Q2H9H1_HORSE;A0A9L0TDM6_HORSE;F6U4Q8_HORSE	Immunoglobulin binding protein 1
A0A3Q2H9H7;A0A3Q2H4M2;A0A9L0RGJ2;F7ALA9	-0.188732	0.163904	39.2958	-1.15148	0.256492	0.850356	Treatment vs Condition	TMEM63B	A0A3Q2H4M2_HORSE;A0A3Q2H9H7_HORSE;A0A9L0RGJ2_HORSE;F7ALA9_HORSE	Transmembrane protein 63B
A0A3Q2H9H7;A0A3Q2H4M2;A0A9L0RGJ2;F7ALA9;A0A9L0TIA2	-0.0983972	0.117304	45.7578	-0.838822	0.40593	0.897425	Treatment vs Condition	TMEM63B	A0A3Q2H4M2_HORSE;A0A3Q2H9H7_HORSE;A0A9L0RGJ2_HORSE;A0A9L0TIA2_HORSE;F7ALA9_HORSE	Transmembrane protein 63B
A0A3Q2H9I2;A0A3Q2HVS2	-0.301132	0.141911	46.1544	-2.12198	0.039238	0.548328	Treatment vs Condition	RAB11FIP1	A0A3Q2H9I2_HORSE;A0A3Q2HVS2_HORSE	RAB11 family interacting protein 1
A0A3Q2H9I2;A0A3Q2HVS2;A0A3Q2GTJ6	-0.103393	0.130065	47.2958	-0.794936	0.430622	0.90204	Treatment vs Condition	RAB11FIP1	A0A3Q2GTJ6_HORSE;A0A3Q2H9I2_HORSE;A0A3Q2HVS2_HORSE	RAB11 family interacting protein 1
A0A3Q2H9J0;A0A5F5Q2M9;F7B0T3	0.153583	0.164086	40.0066	0.93599	0.354894	0.881788	Treatment vs Condition	INTS14	A0A3Q2H9J0_HORSE;A0A5F5Q2M9_HORSE;F7B0T3_HORSE	Integrator complex subunit 14
A0A3Q2H9N3;A0A3Q2HT91;F6PRV8;A0A3Q2I8T5;A0A3Q2H512	-0.290586	0.150701	30.0183	-1.92823	0.0633328	0.604921	Treatment vs Condition	EYA3	A0A3Q2H512_HORSE;A0A3Q2H9N3_HORSE;A0A3Q2HT91_HORSE;A0A3Q2I8T5_HORSE;F6PRV8_HORSE	Eyes absent homolog
A0A3Q2H9N9	-0.36642	0.219709	33.2958	-1.66775	0.104746	0.697007	Treatment vs Condition	CHGA	A0A3Q2H9N9_HORSE	Chromogranin-A
A0A3Q2H9Q8;A0A3Q2KX04;A0A9L0RVJ3;F7B812	0.5206	0.203706	46.1547	2.55564	0.0139572	0.496822	Treatment vs Condition	HTRA1	A0A3Q2H9Q8_HORSE;A0A3Q2KX04_HORSE;A0A9L0RVJ3_HORSE;F7B812_HORSE	HtrA serine peptidase 1
A0A3Q2H9S0;A0A9L0S959	-0.089629	0.134286	36.6146	-0.667451	0.508669	0.921371	Treatment vs Condition	MTX3	A0A3Q2H9S0_HORSE;A0A9L0S959_HORSE	Metaxin 3
A0A3Q2H9V8;A0A3Q2L305;A0A5F5PH24;F7CFF9	-0.0487775	0.142224	39.2958	-0.342963	0.733455	0.969566	Treatment vs Condition	PDS5B	A0A3Q2H9V8_HORSE;A0A3Q2L305_HORSE;A0A5F5PH24_HORSE;F7CFF9_HORSE	PDS5 cohesin associated factor B
A0A3Q2H9W5	0.00220715	0.0928155	45.4339	0.02378	0.981132	0.995946	Treatment vs Condition	PPA2	A0A3Q2H9W5_HORSE	inorganic diphosphatase
A0A3Q2H9W9	0.106374	0.146534	45.7847	0.725933	0.471575	0.913382	Treatment vs Condition	CPSF7	A0A3Q2H9W9_HORSE	Cleavage and polyadenylation specific factor 7
A0A3Q2H9Z6;A0A9L0RDS4;A0A9L0RXQ9;A0A9L0S8Z5;A0A9L0SCN8;A0A9L0STW9;A0A9L0TGZ0	0.188769	0.138142	35.3348	1.36649	0.180419	0.80494	Treatment vs Condition	NDFIP2	A0A3Q2H9Z6_HORSE;A0A9L0RDS4_HORSE;A0A9L0RXQ9_HORSE;A0A9L0S8Z5_HORSE;A0A9L0SCN8_HORSE;A0A9L0STW9_HORSE;A0A9L0TGZ0_HORSE	Nedd4 family interacting protein 2
A0A3Q2HA41;A0A9L0SAC9;F7CWU9	0.0513677	0.133376	34.479	0.385133	0.702504	0.969566	Treatment vs Condition		A0A3Q2HA41_HORSE;A0A9L0SAC9_HORSE;F7CWU9_HORSE	Golgi apparatus membrane protein TVP23 homolog
A0A3Q2HA47;A0A3Q2LKJ4;F6UB38	0.0978714	0.182683	33.2958	0.535745	0.595696	0.94951	Treatment vs Condition	C10H19orf12	A0A3Q2HA47_HORSE;A0A3Q2LKJ4_HORSE;F6UB38_HORSE	Chromosome 10 C19orf12 homolog
A0A3Q2HA49;F6U6V3	0.173764	0.114278	45.3891	1.52053	0.135313	0.737922	Treatment vs Condition	ADAM10	A0A3Q2HA49_HORSE;F6U6V3_HORSE	Disintegrin and metalloproteinase domain-containing protein 10
A0A3Q2HAB2;A0A9L0SMM4	0.0391335	0.123707	47.2958	0.316339	0.753137	0.969566	Treatment vs Condition	CCDC134	A0A3Q2HAB2_HORSE;A0A9L0SMM4_HORSE	Coiled-coil domain containing 134
A0A3Q2HAB9;A0A5F5PRK6;F6ZUJ7;A0A3Q2HAC6;F7AU37	0.166864	0.134468	46.2365	1.24092	0.220896	0.829455	Treatment vs Condition	NDUFS3	A0A3Q2HAB9_HORSE;A0A3Q2HAC6_HORSE;A0A5F5PRK6_HORSE;F6ZUJ7_HORSE;F7AU37_HORSE	NADH dehydrogenase [ubiquinone] iron-sulfur protein 3, mitochondrial
A0A3Q2HAG0;A0A3Q2LRF0;A0A9L0S5S8	-0.312195	0.129804	45.5314	-2.40513	0.0202902	0.496822	Treatment vs Condition	VASH1	A0A3Q2HAG0_HORSE;A0A3Q2LRF0_HORSE;A0A9L0S5S8_HORSE	Vasohibin 1
A0A3Q2HAH2;A0A3Q2LPE8;F6ZMX7;F7A081	-0.12597	0.131214	32.0039	-0.96004	0.344233	0.880083	Treatment vs Condition	POLA1	A0A3Q2HAH2_HORSE;A0A3Q2LPE8_HORSE;F6ZMX7_HORSE;F7A081_HORSE	DNA polymerase
A0A3Q2HAH9	-0.124881	0.138881	45.8807	-0.899196	0.373244	0.887544	Treatment vs Condition	GABARAPL1	A0A3Q2HAH9_HORSE	Gamma-aminobutyric acid receptor-associated protein-like 1
A0A3Q2HAK0	0.136627	0.132349	44.2958	1.03232	0.307525	0.870821	Treatment vs Condition	DOP1B	A0A3Q2HAK0_HORSE	DOP1 leucine zipper like protein B
A0A3Q2HAK8;A0A3Q2HU37;A0A3Q2LB21;A0A9L0RCT9;A0A9L0REW3;A0A9L0SJN8;F6YDY1;A0A3Q2IFA4;A0A9L0SJ94;K9KAC4	0.0122122	0.0940438	45.6068	0.129856	0.897251	0.986017	Treatment vs Condition	KYAT3	A0A3Q2HAK8_HORSE;A0A3Q2HU37_HORSE;A0A3Q2IFA4_HORSE;A0A3Q2LB21_HORSE;A0A9L0RCT9_HORSE;A0A9L0REW3_HORSE;A0A9L0SJ94_HORSE;A0A9L0SJN8_HORSE;F6YDY1_HORSE;K9KAC4_HORSE	Kynurenine--oxoglutarate transaminase 3
A0A3Q2HAQ1;A0A5F5PX62;F6YU31	-0.19834	0.119296	33.2958	-1.66259	0.105783	0.697946	Treatment vs Condition	TASOR	A0A3Q2HAQ1_HORSE;A0A5F5PX62_HORSE;F6YU31_HORSE	Transcription activation suppressor
A0A3Q2HAV4;F6WTL6	0.0203975	0.077436	45.5659	0.263412	0.793421	0.971242	Treatment vs Condition	PRKCSH	A0A3Q2HAV4_HORSE;F6WTL6_HORSE	Glucosidase 2 subunit beta
A0A3Q2HAX7;F6QQG2	-0.0176574	0.0825649	45.6485	-0.213861	0.831608	0.975808	Treatment vs Condition	CEP170	A0A3Q2HAX7_HORSE;F6QQG2_HORSE	Centrosomal protein 170
A0A3Q2HAZ4;A0A9L0TAQ7;A0A9L0TKK4	0.116932	0.110381	46.1008	1.05935	0.294959	0.864503	Treatment vs Condition	EXOC6	A0A3Q2HAZ4_HORSE;A0A9L0TAQ7_HORSE;A0A9L0TKK4_HORSE	Exocyst complex component
A0A3Q2HAZ6;A0A3Q2HSE0;A0A3Q2GZE7	0.00515943	0.123711	45.5269	0.0417056	0.966916	0.995101	Treatment vs Condition	MTUS1	A0A3Q2GZE7_HORSE;A0A3Q2HAZ6_HORSE;A0A3Q2HSE0_HORSE	Microtubule associated scaffold protein 1
A0A3Q2HB06	0.04799	0.150071	40.5343	0.319781	0.750777	0.969566	Treatment vs Condition	LRATD2	A0A3Q2HB06_HORSE	LRAT domain containing 2
A0A3Q2HB07;A0A5F5PP33;F6Q5V6	0.025935	0.0734925	45.6458	0.352894	0.725793	0.969566	Treatment vs Condition	ERLEC1	A0A3Q2HB07_HORSE;A0A5F5PP33_HORSE;F6Q5V6_HORSE	Endoplasmic reticulum lectin
A0A3Q2HB52;F7BGT9	0.0377272	0.142019	46.3294	0.265648	0.791689	0.971213	Treatment vs Condition	KIAA2013	A0A3Q2HB52_HORSE;F7BGT9_HORSE	KIAA2013
A0A3Q2HB66;A0A3Q2LL03	0.0606919	0.101124	44.8585	0.600174	0.55141	0.934804	Treatment vs Condition	CHKA	A0A3Q2HB66_HORSE;A0A3Q2LL03_HORSE	ethanolamine kinase
A0A3Q2HB71;F7AU64	0.121173	0.0833982	45.6013	1.45294	0.153087	0.7645	Treatment vs Condition	ZFYVE16	A0A3Q2HB71_HORSE;F7AU64_HORSE	Zinc finger FYVE domain-containing protein
A0A3Q2HBC0	0.11761	0.072903	45.8517	1.61324	0.113554	0.709001	Treatment vs Condition	MYO1C	A0A3Q2HBC0_HORSE	Myosin IC
A0A3Q2HBC1	-0.11047	0.0804897	45.6457	-1.37248	0.176622	0.800017	Treatment vs Condition	SAE1	A0A3Q2HBC1_HORSE	SUMO-activating enzyme subunit 1
A0A3Q2HBC4	0.150394	0.0808112	45.9915	1.86105	0.0691364	0.621651	Treatment vs Condition	SMC3	A0A3Q2HBC4_HORSE	Structural maintenance of chromosomes protein
A0A3Q2HBE6;A0A9L0S4G7;F7DGH2	-0.151579	0.117876	45.5401	-1.28593	0.204969	0.819306	Treatment vs Condition	EGFLAM	A0A3Q2HBE6_HORSE;A0A9L0S4G7_HORSE;F7DGH2_HORSE	EGF like, fibronectin type III and laminin G domains
A0A3Q2HBF0;A0A5F5PZ96;F6XV77	-0.00741053	0.177756	32.2958	-0.0416894	0.967003	0.995101	Treatment vs Condition	UBE3B	A0A3Q2HBF0_HORSE;A0A5F5PZ96_HORSE;F6XV77_HORSE	Ubiquitin protein ligase E3B
A0A3Q2HBF9;F7B906	0.0287085	0.143276	45.3551	0.200372	0.842085	0.978377	Treatment vs Condition	SLC3A2	A0A3Q2HBF9_HORSE;F7B906_HORSE	Solute carrier family 3 member 2
A0A3Q2HBG5;F6RNY1;A0A5F5PQF1	-0.0874436	0.0907332	47.1638	-0.963744	0.34009	0.878434	Treatment vs Condition	ALDH3A2	A0A3Q2HBG5_HORSE;A0A5F5PQF1_HORSE;F6RNY1_HORSE	Aldehyde dehydrogenase
A0A3Q2HBG5;F6RNY1;A0A5F5PQF1;K9KD26	-0.0208007	0.0758671	45.4797	-0.274172	0.785194	0.971213	Treatment vs Condition	ALDH3A2	A0A3Q2HBG5_HORSE;A0A5F5PQF1_HORSE;F6RNY1_HORSE;K9KD26_HORSE	Aldehyde dehydrogenase
A0A3Q2HBK3;A0A9L0SDM6	0.0595634	0.0828942	47.2958	0.718547	0.475955	0.914265	Treatment vs Condition	WFS1	A0A3Q2HBK3_HORSE;A0A9L0SDM6_HORSE	Wolframin ER transmembrane glycoprotein
A0A3Q2HBL8	0.00453536	0.0895708	45.4978	0.0506343	0.959839	0.994781	Treatment vs Condition	LOC100053583	A0A3Q2HBL8_HORSE	Prealbumin-like fold domain-containing protein
A0A3Q2HBP7;A0A9L0TR41	0.151296	0.14045	42.4806	1.07722	0.287461	0.863165	Treatment vs Condition	DDX39A	A0A3Q2HBP7_HORSE;A0A9L0TR41_HORSE	RNA helicase
A0A3Q2HBQ7;A0A9L0SB01;A0A3Q2HRI6;A0A9L0SVD8;A0A9L0TK93;F6S217	-0.0531298	0.101966	46.0383	-0.521056	0.604825	0.951533	Treatment vs Condition	COG5	A0A3Q2HBQ7_HORSE;A0A3Q2HRI6_HORSE;A0A9L0SB01_HORSE;A0A9L0SVD8_HORSE;A0A9L0TK93_HORSE;F6S217_HORSE	Conserved oligomeric Golgi complex subunit 5
A0A3Q2HBS6;A0A3Q2HNM1;A0A5F5PP49;A0A5F5PV75	0.00197488	0.139337	44.8054	0.0141734	0.988755	0.997482	Treatment vs Condition	TP63	A0A3Q2HBS6_HORSE;A0A3Q2HNM1_HORSE;A0A5F5PP49_HORSE;A0A5F5PV75_HORSE	Cellular tumor antigen p53
A0A3Q2HBT7;A0A9L0SVS8;F7AAM2	-0.0444715	0.0988495	46.3851	-0.449891	0.654885	0.961082	Treatment vs Condition	USP10	A0A3Q2HBT7_HORSE;A0A9L0SVS8_HORSE;F7AAM2_HORSE	Ubiquitin carboxyl-terminal hydrolase
A0A3Q2HBX7;A0A9L0RQ06;F7C220;A0A9L0R276;A0A9L0T9Q6	0.0803157	0.163054	41.624	0.492571	0.624904	0.955542	Treatment vs Condition	CBLL1	A0A3Q2HBX7_HORSE;A0A9L0R276_HORSE;A0A9L0RQ06_HORSE;A0A9L0T9Q6_HORSE;F7C220_HORSE	E3 ubiquitin-protein ligase Hakai
A0A3Q2HBY1	0.101549	0.0835775	45.5714	1.21503	0.230612	0.831523	Treatment vs Condition	ANLN	A0A3Q2HBY1_HORSE	Anillin, actin binding protein
A0A3Q2HBY6;A0A9L0S4D5;A0A9L0T783;A0A9L0TQ84;A0A9L0T632;A0A9L0T953;A0A9L0TGF8	0.0430748	0.0930128	45.63	0.463107	0.645489	0.959582	Treatment vs Condition	MIB1	A0A3Q2HBY6_HORSE;A0A9L0S4D5_HORSE;A0A9L0T632_HORSE;A0A9L0T783_HORSE;A0A9L0T953_HORSE;A0A9L0TGF8_HORSE;A0A9L0TQ84_HORSE	RING-type E3 ubiquitin transferase
A0A3Q2HC22	-0.099493	0.140566	37.397	-0.7078	0.483458	0.914882	Treatment vs Condition		A0A3Q2HC22_HORSE	Carbonyl reductase (NADPH)
A0A3Q2HC57;F6VSL0	0.028286	0.0986999	45.3404	0.286586	0.775735	0.969566	Treatment vs Condition	RAN	A0A3Q2HC57_HORSE;F6VSL0_HORSE	GTP-binding nuclear protein Ran
A0A3Q2HCD2;F7DMQ3;A0A9L0S4Z9	-0.117615	0.180244	46.0142	-0.652534	0.517304	0.925304	Treatment vs Condition	AKR1B1	A0A3Q2HCD2_HORSE;A0A9L0S4Z9_HORSE;F7DMQ3_HORSE	Aldo-keto reductase family 1 member B1
A0A3Q2HCD2;F7DMQ3;A0A9L0S4Z9;K9K208	0.0968346	0.0755044	45.8151	1.2825	0.206118	0.819306	Treatment vs Condition	AKR1B1	A0A3Q2HCD2_HORSE;A0A9L0S4Z9_HORSE;F7DMQ3_HORSE;K9K208_HORSE	Aldo-keto reductase family 1 member B1
A0A3Q2HCD2;K9K208	0.0163247	0.185152	45.335	0.0881694	0.93013	0.992475	Treatment vs Condition	AKR1B1	A0A3Q2HCD2_HORSE;K9K208_HORSE	Aldo-keto reductase family 1 member B1
A0A3Q2HCE2	-0.127364	0.168525	34.5458	-0.75576	0.454916	0.905182	Treatment vs Condition	DUSP28	A0A3Q2HCE2_HORSE	Dual specificity phosphatase 28
A0A3Q2HCG5;A0A3Q2HEC5;A0A3Q2HSM7;A0A9L0S254	-0.0839584	0.102063	45.537	-0.822615	0.415014	0.90204	Treatment vs Condition	TXNRD1	A0A3Q2HCG5_HORSE;A0A3Q2HEC5_HORSE;A0A3Q2HSM7_HORSE;A0A9L0S254_HORSE	Thioredoxin reductase 1, cytoplasmic
A0A3Q2HCH3;A0A3Q2HE48;A0A3Q2ICJ6;A0A3Q2KW99;A0A9L0R476;A0A9L0SSZ0;A0A9L0SU20;F7D9F8;K9K489	0.157501	0.125356	44.6909	1.25643	0.215489	0.828088	Treatment vs Condition	SSR1	A0A3Q2HCH3_HORSE;A0A3Q2HE48_HORSE;A0A3Q2ICJ6_HORSE;A0A3Q2KW99_HORSE;A0A9L0R476_HORSE;A0A9L0SSZ0_HORSE;A0A9L0SU20_HORSE;F7D9F8_HORSE;K9K489_HORSE	Translocon-associated protein subunit alpha
A0A3Q2HCH7;F6R9V1	0.0301136	0.12324	45.6123	0.244348	0.808057	0.974664	Treatment vs Condition	PNPLA4	A0A3Q2HCH7_HORSE;F6R9V1_HORSE	Patatin like phospholipase domain containing 4
A0A3Q2HCM1;A0A3Q2HWR6;A0A9L0R945;A0A9L0RLM9;F6XLS6	0.0644451	0.115955	43.7139	0.555775	0.581198	0.947287	Treatment vs Condition	OSBPL3	A0A3Q2HCM1_HORSE;A0A3Q2HWR6_HORSE;A0A9L0R945_HORSE;A0A9L0RLM9_HORSE;F6XLS6_HORSE	Oxysterol-binding protein
A0A3Q2HCQ4	-0.137697	0.111115	45.5549	-1.23923	0.221607	0.831364	Treatment vs Condition	NME3	A0A3Q2HCQ4_HORSE	Nucleoside diphosphate kinase
A0A3Q2HCR1;A0A3Q2LBJ5;F7DUZ2;A0A3Q2I603;A0A3Q2KN46	0.128494	0.144489	35.2958	0.889302	0.379862	0.893593	Treatment vs Condition	KIF18A	A0A3Q2HCR1_HORSE;A0A3Q2I603_HORSE;A0A3Q2KN46_HORSE;A0A3Q2LBJ5_HORSE;F7DUZ2_HORSE	Kinesin-like protein
A0A3Q2HCR8;A0A9L0RQV7;F6VB55	-0.205868	0.153112	35.0373	-1.34456	0.187408	0.810921	Treatment vs Condition	GALNT3	A0A3Q2HCR8_HORSE;A0A9L0RQV7_HORSE;F6VB55_HORSE	Polypeptide N-acetylgalactosaminyltransferase
A0A3Q2HCS8;A0A3Q2IBP8;F6RRF9;F6SLK8	0.0343918	0.142592	45.6469	0.24119	0.810488	0.974664	Treatment vs Condition	MFF	A0A3Q2HCS8_HORSE;A0A3Q2IBP8_HORSE;F6RRF9_HORSE;F6SLK8_HORSE	Mitochondrial fission factor
A0A3Q2HCS8;A0A3Q2IBP8;F6RRF9;F6SLK8;A0A9L0RG26	0.200688	0.121402	45.389	1.65309	0.105213	0.697007	Treatment vs Condition	MFF	A0A3Q2HCS8_HORSE;A0A3Q2IBP8_HORSE;A0A9L0RG26_HORSE;F6RRF9_HORSE;F6SLK8_HORSE	Mitochondrial fission factor
A0A3Q2HCY3;A0A3Q2HWV8;F7BE56;A0A3Q2GRZ8;A0A3Q2GW48;A0A5F5PRF4	0.116324	0.132846	42.2958	0.87563	0.386177	0.893923	Treatment vs Condition	UBAC1	A0A3Q2GRZ8_HORSE;A0A3Q2GW48_HORSE;A0A3Q2HCY3_HORSE;A0A3Q2HWV8_HORSE;A0A5F5PRF4_HORSE;F7BE56_HORSE	UBA domain containing 1
A0A3Q2HCZ9;A0A9L0SYZ9	0.140345	0.125364	44.9667	1.11949	0.268874	0.853305	Treatment vs Condition	PNPLA8	A0A3Q2HCZ9_HORSE;A0A9L0SYZ9_HORSE	Patatin like phospholipase domain containing 8
A0A3Q2HD26;A0A3Q2I6R2;F6QNF0;F6QNK6	0.139636	0.14541	45.8388	0.960292	0.341946	0.878434	Treatment vs Condition	EPB41L1	A0A3Q2HD26_HORSE;A0A3Q2I6R2_HORSE;F6QNF0_HORSE;F6QNK6_HORSE	Erythrocyte membrane protein band 4.1 like 1
A0A3Q2HD48;A0A3Q2KT61	-0.0939683	0.158402	42.2958	-0.593228	0.556188	0.935273	Treatment vs Condition	PLCG2	A0A3Q2HD48_HORSE;A0A3Q2KT61_HORSE	1-phosphatidylinositol 4,5-bisphosphate phosphodiesterase gamma
A0A3Q2HD69	-0.0370179	0.0819761	45.6291	-0.451569	0.653719	0.961082	Treatment vs Condition	KLC1	A0A3Q2HD69_HORSE	Kinesin light chain
A0A3Q2HD69;A0A9L0RTZ7;A0A9L0SK35;F6VAA4;A0A9L0RMP3	-0.128294	0.109747	45.3658	-1.169	0.248508	0.844663	Treatment vs Condition	KLC1;PACS1	A0A3Q2HD69_HORSE;A0A9L0RMP3_HORSE;A0A9L0RTZ7_HORSE;A0A9L0SK35_HORSE;F6VAA4_HORSE	Kinesin light chain
A0A3Q2HD83;A0A3Q2HZR8;F6QMZ5	0.0567357	0.243284	28.2958	0.233208	0.817279	0.974664	Treatment vs Condition	ILVBL	A0A3Q2HD83_HORSE;A0A3Q2HZR8_HORSE;F6QMZ5_HORSE	2-hydroxyacyl-CoA lyase 2
A0A3Q2HD95;F6U301;A0A3Q2HXR3;A0A3Q2I8X6;A0A3Q2IAZ8;A0A5F5PG57;A0A5F5Q1R9;A0A9L0RGC3;A0A9L0SN08	0.0285243	0.116176	42.8716	0.245528	0.807219	0.974664	Treatment vs Condition	EIF4G3	A0A3Q2HD95_HORSE;A0A3Q2HXR3_HORSE;A0A3Q2I8X6_HORSE;A0A3Q2IAZ8_HORSE;A0A5F5PG57_HORSE;A0A5F5Q1R9_HORSE;A0A9L0RGC3_HORSE;A0A9L0SN08_HORSE;F6U301_HORSE	Eukaryotic translation initiation factor 4 gamma 3
A0A3Q2HDD5;A0A9L0T8C5;A0A9L0TUQ6	-0.0198363	0.141606	47.2958	-0.14008	0.889191	0.985437	Treatment vs Condition	SVIP	A0A3Q2HDD5_HORSE;A0A9L0T8C5_HORSE;A0A9L0TUQ6_HORSE	Small VCP interacting protein
A0A3Q2HDD9;A0A9L0SJ82	-0.0322647	0.112273	45.707	-0.287376	0.775123	0.969566	Treatment vs Condition	TBCA	A0A3Q2HDD9_HORSE;A0A9L0SJ82_HORSE	Tubulin-specific chaperone A
A0A3Q2HDF9;F7CKG6;A0A9L0RGY1	-0.43148	0.302144	42.4065	-1.42806	0.160598	0.780614	Treatment vs Condition	SLC52A3	A0A3Q2HDF9_HORSE;A0A9L0RGY1_HORSE;F7CKG6_HORSE	Solute carrier family 52, riboflavin transporter, member 3
A0A3Q2HDM9;F7E1G5	0.0846862	0.120256	45.4278	0.704219	0.484891	0.914913	Treatment vs Condition	ISCU	A0A3Q2HDM9_HORSE;F7E1G5_HORSE	Iron-sulfur cluster assembly enzyme
A0A3Q2HDN2	0.216727	0.140713	45.5176	1.54021	0.130434	0.734748	Treatment vs Condition	WDFY1	A0A3Q2HDN2_HORSE	WD repeat and FYVE domain containing 1
A0A3Q2HDP8;A0A3Q2HEY8;A0A5F5PNV6	0.0867471	0.120905	45.7307	0.717481	0.476727	0.914265	Treatment vs Condition	SEPTIN8	A0A3Q2HDP8_HORSE;A0A3Q2HEY8_HORSE;A0A5F5PNV6_HORSE	Septin-8
A0A3Q2HDV6	0.0244732	0.131222	46.0661	0.186502	0.85287	0.979574	Treatment vs Condition		A0A3Q2HDV6_HORSE	Non-specific serine/threonine protein kinase
A0A3Q2HDW9;A0A5F5PR87;A0A9L0RRA2;A0A9L0SPY0	-0.0251812	0.157813	46.1006	-0.159563	0.873922	0.982192	Treatment vs Condition	CIRBP	A0A3Q2HDW9_HORSE;A0A5F5PR87_HORSE;A0A9L0RRA2_HORSE;A0A9L0SPY0_HORSE	Cold-inducible RNA-binding protein
A0A3Q2HE24;A0A5F5Q242;F6Y2T2	0.242383	0.236009	33.1501	1.02701	0.311853	0.873237	Treatment vs Condition	PYCR1	A0A3Q2HE24_HORSE;A0A5F5Q242_HORSE;F6Y2T2_HORSE	Pyrroline-5-carboxylate reductase
A0A3Q2HE58;A0A9L0S666;A0A9L0SCP8;A0A9L0T8J5;A0A9L0TB75;F7CKX3	0.0620999	0.117364	45.477	0.529124	0.599293	0.94951	Treatment vs Condition	VRK1	A0A3Q2HE58_HORSE;A0A9L0S666_HORSE;A0A9L0SCP8_HORSE;A0A9L0T8J5_HORSE;A0A9L0TB75_HORSE;F7CKX3_HORSE	non-specific serine/threonine protein kinase
A0A3Q2HE70	0.0146437	0.0815825	45.9228	0.179495	0.858339	0.979574	Treatment vs Condition	NUP160	A0A3Q2HE70_HORSE	Nucleoporin 160
A0A3Q2HE76	0.0702526	0.124206	44.3475	0.565613	0.574508	0.943259	Treatment vs Condition	SNW1	A0A3Q2HE76_HORSE	SNW domain-containing protein 1
A0A3Q2HE86;A0A9L0R1D8;A0A9L0RUF1;A0A9L0SLG6;A0A9L0SZN0;F6QBH0	0.105947	0.0905667	45.4088	1.16983	0.248174	0.844663	Treatment vs Condition	DNAJA3	A0A3Q2HE86_HORSE;A0A9L0R1D8_HORSE;A0A9L0RUF1_HORSE;A0A9L0SLG6_HORSE;A0A9L0SZN0_HORSE;F6QBH0_HORSE	DnaJ heat shock protein family (Hsp40) member A3
A0A3Q2HEA5;K9KB36	0.254243	0.11015	47.2958	2.30816	0.02541	0.518459	Treatment vs Condition	PPP1CB	A0A3Q2HEA5_HORSE;K9KB36_HORSE	Serine/threonine-protein phosphatase
A0A3Q2HED1;A0A3Q2IKA6;A0A3Q2LM14;A0A9L0R1C8;A0A9L0SGN7;A0A9L0TKA5;F6Z9S3	0.153621	0.0840922	47.2958	1.82681	0.0740424	0.63285	Treatment vs Condition	GPD2	A0A3Q2HED1_HORSE;A0A3Q2IKA6_HORSE;A0A3Q2LM14_HORSE;A0A9L0R1C8_HORSE;A0A9L0SGN7_HORSE;A0A9L0TKA5_HORSE;F6Z9S3_HORSE	Glycerol-3-phosphate dehydrogenase
A0A3Q2HEE7;F7BYU0	0.161056	0.153579	47.2958	1.04868	0.299654	0.868637	Treatment vs Condition	THEM4	A0A3Q2HEE7_HORSE;F7BYU0_HORSE	Acyl-coenzyme A thioesterase THEM4
A0A3Q2HEH6;A0A3Q2I5N3;A0A3Q2LM93;A0A9L0S7A6;A0A9L0TBE2;A0A3Q2HFZ4;K9K485;F7E306;A0A9L0REK4	0.0504543	0.0842919	45.5181	0.598567	0.552429	0.934843	Treatment vs Condition	SEPTIN11	A0A3Q2HEH6_HORSE;A0A3Q2HFZ4_HORSE;A0A3Q2I5N3_HORSE;A0A3Q2LM93_HORSE;A0A9L0REK4_HORSE;A0A9L0S7A6_HORSE;A0A9L0TBE2_HORSE;F7E306_HORSE;K9K485_HORSE	Septin
A0A3Q2HEH6;A0A3Q2I5N3;A0A3Q2LM93;A0A9L0S7A6;A0A9L0TBE2;A0A3Q2HFZ4;K9K485;F7E306;A0A9L0REK4;A0A3Q2H0H9;A0A5F5PS52;A0A5F5PU35;A0A5F5Q0S1;A0A9L0RYM5;A0A9L0TCX9;A0A9L0TL19;A0A9L0TT95;A0A9L0TUC0;F7CIZ6	0.0309525	0.0834455	47.2958	0.37093	0.712346	0.969566	Treatment vs Condition	SEPTIN11;SEPTIN6	A0A3Q2H0H9_HORSE;A0A3Q2HEH6_HORSE;A0A3Q2HFZ4_HORSE;A0A3Q2I5N3_HORSE;A0A3Q2LM93_HORSE;A0A5F5PS52_HORSE;A0A5F5PU35_HORSE;A0A5F5Q0S1_HORSE;A0A9L0REK4_HORSE;A0A9L0RYM5_HORSE;A0A9L0S7A6_HORSE;A0A9L0TBE2_HORSE;A0A9L0TCX9_HORSE;A0A9L0TL19_HORSE;A0A9L0TT95_HORSE;A0A9L0TUC0_HORSE;F7CIZ6_HORSE;F7E306_HORSE;K9K485_HORSE	Septin
A0A3Q2HEI6	-0.0101798	0.0845372	46.4637	-0.120418	0.904671	0.986017	Treatment vs Condition	SLC25A25	A0A3Q2HEI6_HORSE	Solute carrier family 25 member 25
A0A3Q2HEI6;A0A3Q2HDD8;A0A5F5PL43;F6RUX8;F6UBW3	0.0545746	0.199665	37.5643	0.273331	0.786096	0.971213	Treatment vs Condition	SLC25A23;SLC25A25	A0A3Q2HDD8_HORSE;A0A3Q2HEI6_HORSE;A0A5F5PL43_HORSE;F6RUX8_HORSE;F6UBW3_HORSE	Solute carrier family 25 member 23
A0A3Q2HEJ2;A0A5F5PEH2;A0A9L0R1X1	-0.0233285	0.12005	46.2087	-0.194323	0.846775	0.979347	Treatment vs Condition	TOMM40	A0A3Q2HEJ2_HORSE;A0A5F5PEH2_HORSE;A0A9L0R1X1_HORSE	Mitochondrial import receptor subunit TOM40 homolog
A0A3Q2HEJ5;A0A3Q2I011;A0A5F5PIX1;F6PTV7	-0.174161	0.201453	28.4029	-0.864527	0.394541	0.893923	Treatment vs Condition	CD44	A0A3Q2HEJ5_HORSE;A0A3Q2I011_HORSE;A0A5F5PIX1_HORSE;F6PTV7_HORSE	CD44 antigen
A0A3Q2HEK1;F7ADV7	-0.106336	0.0866603	45.4224	-1.22704	0.226128	0.831523	Treatment vs Condition	WAC	A0A3Q2HEK1_HORSE;F7ADV7_HORSE	WW domain containing adaptor with coiled-coil
A0A3Q2HEN9	-0.00631914	0.139747	45.669	-0.0452184	0.96413	0.994781	Treatment vs Condition	DDX4	A0A3Q2HEN9_HORSE	RNA helicase
A0A3Q2HEQ4;A0A9L0RSQ9	0.140532	0.103632	45.4346	1.35608	0.181777	0.806577	Treatment vs Condition	TNPO1	A0A3Q2HEQ4_HORSE;A0A9L0RSQ9_HORSE	Transportin 1
A0A3Q2HEQ4;A0A9L0RSQ9;A0A9L0TA39;F7D587	0.0227729	0.162331	33.3606	0.140287	0.889277	0.985437	Treatment vs Condition	TNPO1;TNPO2	A0A3Q2HEQ4_HORSE;A0A9L0RSQ9_HORSE;A0A9L0TA39_HORSE;F7D587_HORSE	Transportin 1
A0A3Q2HES9;F6ZCS6;A0A9L0SMH2	0.0443474	0.128205	43.9554	0.345909	0.731061	0.969566	Treatment vs Condition	UNC45A	A0A3Q2HES9_HORSE;A0A9L0SMH2_HORSE;F6ZCS6_HORSE	Unc-45 myosin chaperone A
A0A3Q2HEV6;A0A3Q2LCJ5	-0.115678	0.129398	41.8768	-0.893972	0.376446	0.88994	Treatment vs Condition	MAP7D3	A0A3Q2HEV6_HORSE;A0A3Q2LCJ5_HORSE	MAP7 domain containing 3
A0A3Q2HEZ2;A0A9L0SGF7	0.102706	0.132605	47.2958	0.774526	0.442475	0.90204	Treatment vs Condition	CKS1B	A0A3Q2HEZ2_HORSE;A0A9L0SGF7_HORSE	Cyclin-dependent kinases regulatory subunit
A0A3Q2HF08	-0.132264	0.135152	42.6456	-0.978631	0.333281	0.878434	Treatment vs Condition	MAT2B	A0A3Q2HF08_HORSE	Methionine adenosyltransferase 2 subunit beta
A0A3Q2HF08;F6WH85	0.0464167	0.101186	45.7631	0.458727	0.648601	0.959582	Treatment vs Condition	MAT2B	A0A3Q2HF08_HORSE;F6WH85_HORSE	Methionine adenosyltransferase 2 subunit beta
A0A3Q2HF15;A0A3Q2HXB5;A0A3Q2KNQ4;F6ZN33	-0.0419674	0.127046	45.7616	-0.330331	0.742658	0.969566	Treatment vs Condition	RUSF1	A0A3Q2HF15_HORSE;A0A3Q2HXB5_HORSE;A0A3Q2KNQ4_HORSE;F6ZN33_HORSE	RUS family member 1
A0A3Q2HF65;A0A9L0R2V6;A0A9L0RIC0;A0A9L0SSG7;F7CIG3	-0.206706	0.126966	43.579	-1.62804	0.110727	0.707161	Treatment vs Condition	GTPBP1	A0A3Q2HF65_HORSE;A0A9L0R2V6_HORSE;A0A9L0RIC0_HORSE;A0A9L0SSG7_HORSE;F7CIG3_HORSE	GTP-binding protein 1
A0A3Q2HFC1;A0A9L0R5T2;F6YTV3	0.126054	0.208574	24.583	0.604363	0.55114	0.934804	Treatment vs Condition	TNNT2	A0A3Q2HFC1_HORSE;A0A9L0R5T2_HORSE;F6YTV3_HORSE	Troponin T, cardiac muscle
A0A3Q2HFC4	-0.0351413	0.10982	47.2958	-0.31999	0.750386	0.969566	Treatment vs Condition	YKT6	A0A3Q2HFC4_HORSE	YKT6 v-SNARE homolog
A0A3Q2HFD1;F6ZJW3	-0.00410163	0.105015	47.2958	-0.0390575	0.969009	0.995238	Treatment vs Condition	MAP2K3	A0A3Q2HFD1_HORSE;F6ZJW3_HORSE	mitogen-activated protein kinase kinase
A0A3Q2HFD1;F6ZJW3;A0A3Q2HTP6;A0A9L0RBM0;A0A9L0RM24;A0A9L0SV87;A0A9L0T6Z8;F6QDN0;A0A3Q2IET4;A0A3Q2LN28;A0A9L0RKQ7	0.00155666	0.120039	45.0889	0.0129679	0.989711	0.997482	Treatment vs Condition	MAP2K3;MAP2K6	A0A3Q2HFD1_HORSE;A0A3Q2HTP6_HORSE;A0A3Q2IET4_HORSE;A0A3Q2LN28_HORSE;A0A9L0RBM0_HORSE;A0A9L0RKQ7_HORSE;A0A9L0RM24_HORSE;A0A9L0SV87_HORSE;A0A9L0T6Z8_HORSE;F6QDN0_HORSE;F6ZJW3_HORSE	mitogen-activated protein kinase kinase
A0A3Q2HFD8;A0A3Q2GUA6;A0A3Q2I2D7;F6Q1Z8;K9K449;A0A3Q2HJ05;A0A3Q2KU34;A0A3Q2HEL9;A0A9L0T572;A0A3Q2I866	0.00275706	0.101769	47.2958	0.0270913	0.978501	0.995843	Treatment vs Condition	LRRFIP2	A0A3Q2GUA6_HORSE;A0A3Q2HEL9_HORSE;A0A3Q2HFD8_HORSE;A0A3Q2HJ05_HORSE;A0A3Q2I2D7_HORSE;A0A3Q2I866_HORSE;A0A3Q2KU34_HORSE;A0A9L0T572_HORSE;F6Q1Z8_HORSE;K9K449_HORSE	Leucine-rich repeat flightless-interacting protein 2
A0A3Q2HFE5;A0A9L0QYD5	0.0632281	0.286108	37.2328	0.220994	0.826305	0.975808	Treatment vs Condition	DSG1	A0A3Q2HFE5_HORSE;A0A9L0QYD5_HORSE	Desmoglein 1
A0A3Q2HFH0	0.219342	0.198592	41.4046	1.10448	0.275762	0.854206	Treatment vs Condition	ENPP5	A0A3Q2HFH0_HORSE	Ectonucleotide pyrophosphatase/phosphodiesterase family member 5
A0A3Q2HFH1;A0A9L0SFP6	0.158235	0.202672	47.2958	0.780742	0.438844	0.90204	Treatment vs Condition	PFDN4	A0A3Q2HFH1_HORSE;A0A9L0SFP6_HORSE	Prefoldin subunit 4
A0A3Q2HFH1;A0A9L0SFP6;A0A9L0SFF3	0.0668968	0.168737	47.2958	0.396455	0.693552	0.969566	Treatment vs Condition	PFDN4	A0A3Q2HFH1_HORSE;A0A9L0SFF3_HORSE;A0A9L0SFP6_HORSE	Prefoldin subunit 4
A0A3Q2HFK2;A0A3Q2L7D1;F7BVW4;A0A3Q2HEV5;A0A3Q2I0C7;F6VUB5;A0A3Q2GUE1	0.0200926	0.0914952	47.2895	0.219603	0.827125	0.975808	Treatment vs Condition	GPHN	A0A3Q2GUE1_HORSE;A0A3Q2HEV5_HORSE;A0A3Q2HFK2_HORSE;A0A3Q2I0C7_HORSE;A0A3Q2L7D1_HORSE;F6VUB5_HORSE;F7BVW4_HORSE	Gephyrin
A0A3Q2HFP1;A0A9L0RNA2	0.170331	0.113809	42.2958	1.49663	0.141915	0.75468	Treatment vs Condition	NOCT	A0A3Q2HFP1_HORSE;A0A9L0RNA2_HORSE	Nocturnin
A0A3Q2HFS7	0.0420823	0.131889	45.5419	0.319074	0.75113	0.969566	Treatment vs Condition	NELFB	A0A3Q2HFS7_HORSE	Negative elongation factor complex member B
A0A3Q2HFT9;A0A9L0S6S3;A0A9L0SDN5;A0A9L0SGT5;F7DW03	-0.143862	0.21427	29.5488	-0.671403	0.507179	0.921371	Treatment vs Condition	TMEM87B	A0A3Q2HFT9_HORSE;A0A9L0S6S3_HORSE;A0A9L0SDN5_HORSE;A0A9L0SGT5_HORSE;F7DW03_HORSE	Transmembrane protein 87B
A0A3Q2HFY4;A0A3Q2GY89	-0.0547635	0.0870631	45.4114	-0.629009	0.532495	0.930178	Treatment vs Condition	NUP133	A0A3Q2GY89_HORSE;A0A3Q2HFY4_HORSE	Nucleoporin 133
A0A3Q2HG20;F7DZI2;A0A3Q2IKC5;A0A3Q2I0A5	0.127367	0.15965	45.5327	0.797787	0.429135	0.90204	Treatment vs Condition	ACTN1	A0A3Q2HG20_HORSE;A0A3Q2I0A5_HORSE;A0A3Q2IKC5_HORSE;F7DZI2_HORSE	Alpha-actinin-1
A0A3Q2HG20;F7DZI2;A0A3Q2IKC5;F7D837	0.00950378	0.181174	44.4834	0.0524567	0.9584	0.994781	Treatment vs Condition	ACTN1	A0A3Q2HG20_HORSE;A0A3Q2IKC5_HORSE;F7D837_HORSE;F7DZI2_HORSE	Alpha-actinin-1
A0A3Q2HG20;F7DZI2;A0A3Q2IKC5;F7D837;A0A3Q2I0A5	0.0160641	0.102638	47.2958	0.156512	0.876295	0.982192	Treatment vs Condition	ACTN1	A0A3Q2HG20_HORSE;A0A3Q2I0A5_HORSE;A0A3Q2IKC5_HORSE;F7D837_HORSE;F7DZI2_HORSE	Alpha-actinin-1
A0A3Q2HG20;F7DZI2;F7D837	0.43203	0.146915	39.8062	2.94067	0.00543311	0.413004	Treatment vs Condition	ACTN1	A0A3Q2HG20_HORSE;F7D837_HORSE;F7DZI2_HORSE	Alpha-actinin-1
A0A3Q2HG39;A0A9L0RX62;A0A9L0TNC7	0.0378762	0.11951	47.2958	0.316928	0.752693	0.969566	Treatment vs Condition	ITPK1	A0A3Q2HG39_HORSE;A0A9L0RX62_HORSE;A0A9L0TNC7_HORSE	Inositol-tetrakisphosphate 1-kinase
A0A3Q2HG82	0.0663837	0.0954215	43.9589	0.695689	0.490285	0.915261	Treatment vs Condition	MMGT1	A0A3Q2HG82_HORSE	Membrane magnesium transporter
A0A3Q2HG95;A0A5F5PMW4;A0A9L0SDJ3	0.107336	0.160105	46.0791	0.670412	0.505942	0.921371	Treatment vs Condition	RTN3	A0A3Q2HG95_HORSE;A0A5F5PMW4_HORSE;A0A9L0SDJ3_HORSE	Reticulon
A0A3Q2HGF8;A0A3Q2HS68;A0A9L0R5D2;A0A9L0SE64;F6PQF9;A0A3Q2HJX2	-0.145746	0.0951829	46.2958	-1.53122	0.132519	0.734748	Treatment vs Condition	HSDL2	A0A3Q2HGF8_HORSE;A0A3Q2HJX2_HORSE;A0A3Q2HS68_HORSE;A0A9L0R5D2_HORSE;A0A9L0SE64_HORSE;F6PQF9_HORSE	Hydroxysteroid dehydrogenase-like protein 2
A0A3Q2HGG3	-0.0469517	0.175552	44.8613	-0.267452	0.790347	0.971213	Treatment vs Condition	ACOT13	A0A3Q2HGG3_HORSE	Acyl-CoA thioesterase 13
A0A3Q2HGG8	-0.119855	0.118387	44.0093	-1.0124	0.316879	0.876353	Treatment vs Condition	PSMG1	A0A3Q2HGG8_HORSE	Proteasome assembly chaperone 1
A0A3Q2HGH9;F7BQA1	0.0618396	0.0915507	45.7273	0.675468	0.50278	0.919789	Treatment vs Condition	PIP4K2B	A0A3Q2HGH9_HORSE;F7BQA1_HORSE	Phosphatidylinositol-5-phosphate 4-kinase type 2 beta
A0A3Q2HGI3	0.106384	0.136883	46.2958	0.777188	0.441001	0.90204	Treatment vs Condition	TMED2	A0A3Q2HGI3_HORSE	Transmembrane p24 trafficking protein 2
A0A3Q2HGI3;K9K9P7	0.0513193	0.19095	47.2958	0.268758	0.789285	0.971213	Treatment vs Condition	TMED2	A0A3Q2HGI3_HORSE;K9K9P7_HORSE	Transmembrane p24 trafficking protein 2
A0A3Q2HGN0;A0A5F5PN43;F6ZDY4;F6ZJN2	-0.0703722	0.121023	38.5776	-0.581477	0.564301	0.938807	Treatment vs Condition	ARHGEF11	A0A3Q2HGN0_HORSE;A0A5F5PN43_HORSE;F6ZDY4_HORSE;F6ZJN2_HORSE	Rho guanine nucleotide exchange factor 11
A0A3Q2HGQ1;A0A3Q2HSN6;A0A3Q2HYK6;A0A3Q2IC89;A0A3Q2ID61;A0A9L0SBS0;F7BX86;F7BY14;F7C849	0.0292713	0.107137	45.489	0.273214	0.785925	0.971213	Treatment vs Condition	WNK1	A0A3Q2HGQ1_HORSE;A0A3Q2HSN6_HORSE;A0A3Q2HYK6_HORSE;A0A3Q2IC89_HORSE;A0A3Q2ID61_HORSE;A0A9L0SBS0_HORSE;F7BX86_HORSE;F7BY14_HORSE;F7C849_HORSE	non-specific serine/threonine protein kinase
A0A3Q2HGQ1;A0A3Q2HSN6;A0A3Q2HYK6;A0A3Q2IC89;A0A3Q2ID61;A0A9L0SBS0;F7BX86;F7BY14;F7C849;A0A3Q2GVU7;A0A3Q2H710;A0A3Q2HJS1;A0A9L0R208;A0A9L0T2H5;F6WDZ7;F7C2Q9	-0.108377	0.229598	36.2958	-0.47203	0.639731	0.958525	Treatment vs Condition	WNK1;WNK2	A0A3Q2GVU7_HORSE;A0A3Q2H710_HORSE;A0A3Q2HGQ1_HORSE;A0A3Q2HJS1_HORSE;A0A3Q2HSN6_HORSE;A0A3Q2HYK6_HORSE;A0A3Q2IC89_HORSE;A0A3Q2ID61_HORSE;A0A9L0R208_HORSE;A0A9L0SBS0_HORSE;A0A9L0T2H5_HORSE;F6WDZ7_HORSE;F7BX86_HORSE;F7BY14_HORSE;F7C2Q9_HORSE;F7C849_HORSE	non-specific serine/threonine protein kinase
A0A3Q2HGQ1;A0A3Q2HSN6;A0A3Q2HYK6;A0A3Q2IC89;A0A3Q2ID61;A0A9L0SBS0;F7BX86;F7BY14;F7C849;A0A3Q2GVU7;A0A3Q2H710;A0A3Q2HJS1;A0A9L0R208;A0A9L0T2H5;F6WDZ7;F7C2Q9;H9H031	-0.0680522	0.135988	46.1441	-0.500426	0.619153	0.955542	Treatment vs Condition	WNK1;WNK2;WNK3	A0A3Q2GVU7_HORSE;A0A3Q2H710_HORSE;A0A3Q2HGQ1_HORSE;A0A3Q2HJS1_HORSE;A0A3Q2HSN6_HORSE;A0A3Q2HYK6_HORSE;A0A3Q2IC89_HORSE;A0A3Q2ID61_HORSE;A0A9L0R208_HORSE;A0A9L0SBS0_HORSE;A0A9L0T2H5_HORSE;F6WDZ7_HORSE;F7BX86_HORSE;F7BY14_HORSE;F7C2Q9_HORSE;F7C849_HORSE;H9H031_HORSE	non-specific serine/threonine protein kinase
A0A3Q2HGQ1;A0A3Q2HSN6;A0A3Q2HYK6;A0A3Q2IC89;A0A3Q2ID61;A0A9L0SBS0;F7BX86;F7BY14;F7C849;F7C2Q9	0.0191447	0.117116	45.4622	0.163468	0.870875	0.982156	Treatment vs Condition	WNK1	A0A3Q2HGQ1_HORSE;A0A3Q2HSN6_HORSE;A0A3Q2HYK6_HORSE;A0A3Q2IC89_HORSE;A0A3Q2ID61_HORSE;A0A9L0SBS0_HORSE;F7BX86_HORSE;F7BY14_HORSE;F7C2Q9_HORSE;F7C849_HORSE	non-specific serine/threonine protein kinase
A0A3Q2HGR4;F7AQE0;F7B7J3	0.189085	0.0856142	45.2958	2.20857	0.0323061	0.526244	Treatment vs Condition	CLPTM1L	A0A3Q2HGR4_HORSE;F7AQE0_HORSE;F7B7J3_HORSE	Lipid scramblase CLPTM1L
A0A3Q2HGV6	-0.0184593	0.0857921	47.2958	-0.215164	0.830565	0.975808	Treatment vs Condition	RPN1	A0A3Q2HGV6_HORSE	Dolichyl-diphosphooligosaccharide--protein glycosyltransferase subunit 1
A0A3Q2HGV6;F6WQI9	0.124421	0.0702449	45.6602	1.77125	0.0831939	0.649193	Treatment vs Condition	RPN1	A0A3Q2HGV6_HORSE;F6WQI9_HORSE	Dolichyl-diphosphooligosaccharide--protein glycosyltransferase subunit 1
A0A3Q2HGV9	-0.062756	0.200488	45.2958	-0.313016	0.755705	0.969566	Treatment vs Condition	AMACR	A0A3Q2HGV9_HORSE	Alpha-methylacyl-CoA racemase
A0A3Q2HGW1;A0A9L0SH30;A0A9L0S7M9	-0.0538385	0.133152	36.3635	-0.404337	0.688333	0.969566	Treatment vs Condition	CPSF3	A0A3Q2HGW1_HORSE;A0A9L0S7M9_HORSE;A0A9L0SH30_HORSE	Cleavage and polyadenylation specific factor 3
A0A3Q2HGW1;A0A9L0SH30;A0A9L0S7M9;F7CPI2	-0.0267766	0.0974335	47.0194	-0.274819	0.784659	0.971213	Treatment vs Condition	CPSF3	A0A3Q2HGW1_HORSE;A0A9L0S7M9_HORSE;A0A9L0SH30_HORSE;F7CPI2_HORSE	Cleavage and polyadenylation specific factor 3
A0A3Q2HGW8;A0A3Q2I803;A0A3Q2LSA4;A0A9L0TVD1	0.147304	0.109626	45.2958	1.34369	0.185741	0.810921	Treatment vs Condition	PDLIM5	A0A3Q2HGW8_HORSE;A0A3Q2I803_HORSE;A0A3Q2LSA4_HORSE;A0A9L0TVD1_HORSE	PDZ and LIM domain 5
A0A3Q2HGZ8	0.279142	0.145541	40.4732	1.91797	0.0621899	0.604788	Treatment vs Condition	RBMX	A0A3Q2HGZ8_HORSE	RNA binding motif protein X-linked
A0A3Q2HGZ8;A0A3Q2H8Y5;A0A3Q2I9X7;A0A9L0SW46;F6XJB9	0.117369	0.107429	45.5315	1.09253	0.280346	0.857309	Treatment vs Condition	RBMX	A0A3Q2H8Y5_HORSE;A0A3Q2HGZ8_HORSE;A0A3Q2I9X7_HORSE;A0A9L0SW46_HORSE;F6XJB9_HORSE	RNA binding motif protein X-linked
A0A3Q2HH11;A0A5K1UAF9	0.258556	0.114792	44.1417	2.25239	0.02932	0.524502	Treatment vs Condition	PNPLA6	A0A3Q2HH11_HORSE;A0A5K1UAF9_HORSE	Patatin like phospholipase domain containing 6
A0A3Q2HH35;A0A9L0RFF2;A0A9L0RHC1;A0A9L0RMZ4;A0A9L0TIL7;F7CTR8;F7CTV5;A0A3Q2H7F0;A0A9L0SP81;A0A5F5PVG4	0.0494668	0.159288	43.5621	0.310551	0.757623	0.969566	Treatment vs Condition	SH3KBP1	A0A3Q2H7F0_HORSE;A0A3Q2HH35_HORSE;A0A5F5PVG4_HORSE;A0A9L0RFF2_HORSE;A0A9L0RHC1_HORSE;A0A9L0RMZ4_HORSE;A0A9L0SP81_HORSE;A0A9L0TIL7_HORSE;F7CTR8_HORSE;F7CTV5_HORSE	SH3 domain containing kinase binding protein 1
A0A3Q2HH61;A0A3Q2GTI6;A0A3Q2GZL8;A0A3Q2H129;A0A9L0S3P1;A0A3Q2LJG5	-0.202139	0.137497	44.2958	-1.47013	0.148594	0.7572	Treatment vs Condition	ATRX	A0A3Q2GTI6_HORSE;A0A3Q2GZL8_HORSE;A0A3Q2H129_HORSE;A0A3Q2HH61_HORSE;A0A3Q2LJG5_HORSE;A0A9L0S3P1_HORSE	Transcriptional regulator ATRX
A0A3Q2HH64;A0A9L0RYV2;A0A9L0S9G0;F6QVL3;A0A9L0T1K9	0.0625733	0.128433	44.4347	0.487208	0.628506	0.955542	Treatment vs Condition	GTF2A1L	A0A3Q2HH64_HORSE;A0A9L0RYV2_HORSE;A0A9L0S9G0_HORSE;A0A9L0T1K9_HORSE;F6QVL3_HORSE	Ral transcription factor IIA subunit 1 like
A0A3Q2HH91;A0A3Q2HM96;A0A3Q2IC60	-0.0276123	0.0899885	45.5387	-0.306843	0.760362	0.969566	Treatment vs Condition	NPC1	A0A3Q2HH91_HORSE;A0A3Q2HM96_HORSE;A0A3Q2IC60_HORSE	NPC intracellular cholesterol transporter 1
A0A3Q2HHA1;A0A3Q2HLX2	-0.0237561	0.0986673	45.431	-0.240769	0.810817	0.974664	Treatment vs Condition	ASAH1;LOC111770943	A0A3Q2HHA1_HORSE;A0A3Q2HLX2_HORSE	Acid ceramidase
A0A3Q2HHA5;A0A3Q2HN52;A0A5F5PGC3;A0A5F5Q047;A0A9L0RCJ9;F6UFV3;A0A9R1SKR4	-0.0422252	0.0966191	47.2958	-0.437028	0.66408	0.962669	Treatment vs Condition	ADK	A0A3Q2HHA5_HORSE;A0A3Q2HN52_HORSE;A0A5F5PGC3_HORSE;A0A5F5Q047_HORSE;A0A9L0RCJ9_HORSE;A0A9R1SKR4_HORSE;F6UFV3_HORSE	Adenosine kinase
A0A3Q2HHA9;F6XAY6;A0A5F5PI68;A0A5F5PWL2;K9K207	0.163278	0.102	45.6428	1.60077	0.116329	0.709001	Treatment vs Condition	SET	A0A3Q2HHA9_HORSE;A0A5F5PI68_HORSE;A0A5F5PWL2_HORSE;F6XAY6_HORSE;K9K207_HORSE	SET nuclear proto-oncogene
A0A3Q2HHE9	-0.215181	0.224012	33.8562	-0.960575	0.343576	0.879437	Treatment vs Condition	LMO7	A0A3Q2HHE9_HORSE	LIM domain 7
A0A3Q2HHE9;A0A3Q2LGR8	0.0507481	0.108195	45.5022	0.469043	0.641279	0.959056	Treatment vs Condition	LMO7	A0A3Q2HHE9_HORSE;A0A3Q2LGR8_HORSE	LIM domain 7
A0A3Q2HHF7;A0A5F5PMP5;A0A5F5PQV9;A0A9L0SZF3;A0A9L0T8L5;F7BQH8	0.0885795	0.0871883	47.2958	1.01596	0.314819	0.875408	Treatment vs Condition	HTT	A0A3Q2HHF7_HORSE;A0A5F5PMP5_HORSE;A0A5F5PQV9_HORSE;A0A9L0SZF3_HORSE;A0A9L0T8L5_HORSE;F7BQH8_HORSE	Huntingtin
A0A3Q2HHF9	-0.0139472	0.0801648	47.2958	-0.173982	0.862622	0.979963	Treatment vs Condition	NUDCD1	A0A3Q2HHF9_HORSE	NudC domain-containing protein 1
A0A3Q2HHI6	-0.143832	0.123524	46.5811	-1.16441	0.250188	0.844663	Treatment vs Condition	SLC25A14	A0A3Q2HHI6_HORSE	Solute carrier family 25 member 14
A0A3Q2HHM7;A0A3Q2HS31;A0A3Q2KV21;A0A9L0R860;F6ZU62	-0.0768788	0.118894	46.0749	-0.646617	0.521088	0.92783	Treatment vs Condition	MTDH	A0A3Q2HHM7_HORSE;A0A3Q2HS31_HORSE;A0A3Q2KV21_HORSE;A0A9L0R860_HORSE;F6ZU62_HORSE	Metadherin
A0A3Q2HHS6	0.136672	0.122702	45.4007	1.11386	0.271203	0.853305	Treatment vs Condition	GSTZ1	A0A3Q2HHS6_HORSE	maleylacetoacetate isomerase
A0A3Q2HHX2;F6UYY3	0.101107	0.107643	45.7709	0.939285	0.352515	0.881788	Treatment vs Condition	DMXL2	A0A3Q2HHX2_HORSE;F6UYY3_HORSE	Dmx like 2
A0A3Q2HI21;F6R3A3;A0A9L0SQ75	-0.052329	0.140507	45.3968	-0.372429	0.711307	0.969566	Treatment vs Condition	EIF4H	A0A3Q2HI21_HORSE;A0A9L0SQ75_HORSE;F6R3A3_HORSE	Eukaryotic translation initiation factor 4H
A0A3Q2HI31;A0A3Q2HPV3;F7BM24	-0.199647	0.155946	42.2958	-1.28023	0.20744	0.819306	Treatment vs Condition	HUS1	A0A3Q2HI31_HORSE;A0A3Q2HPV3_HORSE;F7BM24_HORSE	Checkpoint protein
A0A3Q2HI42;F6ZVL2	-0.00760016	0.106694	46.0107	-0.0712335	0.943521	0.994781	Treatment vs Condition	WDR7	A0A3Q2HI42_HORSE;F6ZVL2_HORSE	WD repeat domain 7
A0A3Q2HI42;F6ZVL2;K9KAE7	0.231049	0.106293	41.733	2.17371	0.0354513	0.527563	Treatment vs Condition	WDR7	A0A3Q2HI42_HORSE;F6ZVL2_HORSE;K9KAE7_HORSE	WD repeat domain 7
A0A3Q2HI57;A0A3Q2I240;A0A9L0SAM8;A0A3Q2I4N3;F6ZYU6;A0A5F5PNI2;A0A9L0RSM7;A0A9L0SSH4	0.0900781	0.0911003	45.4674	0.98878	0.328004	0.877659	Treatment vs Condition	FUBP1	A0A3Q2HI57_HORSE;A0A3Q2I240_HORSE;A0A3Q2I4N3_HORSE;A0A5F5PNI2_HORSE;A0A9L0RSM7_HORSE;A0A9L0SAM8_HORSE;A0A9L0SSH4_HORSE;F6ZYU6_HORSE	Far upstream element binding protein 1
A0A3Q2HI57;A0A3Q2I240;A0A9L0SAM8;A0A3Q2I4N3;F6ZYU6;A0A5F5PNI2;A0A9L0RSM7;A0A9L0SSH4;F7A984	0.0429139	0.126366	45.3584	0.339599	0.735726	0.969566	Treatment vs Condition	FUBP1;KHSRP	A0A3Q2HI57_HORSE;A0A3Q2I240_HORSE;A0A3Q2I4N3_HORSE;A0A5F5PNI2_HORSE;A0A9L0RSM7_HORSE;A0A9L0SAM8_HORSE;A0A9L0SSH4_HORSE;F6ZYU6_HORSE;F7A984_HORSE	Far upstream element binding protein 1
A0A3Q2HIA7	0.1873	0.118981	45.4851	1.57419	0.122373	0.726999	Treatment vs Condition		A0A3Q2HIA7_HORSE	Large ribosomal subunit protein eL21
A0A3Q2HIC5;A0A5F5PHV0;F6VYM9;A0A5F5PKJ4;A0A5F5Q0W6;F6VYP4	0.0285163	0.145729	45.6808	0.19568	0.845728	0.979209	Treatment vs Condition	ABI1	A0A3Q2HIC5_HORSE;A0A5F5PHV0_HORSE;A0A5F5PKJ4_HORSE;A0A5F5Q0W6_HORSE;F6VYM9_HORSE;F6VYP4_HORSE	Abl interactor 1
A0A3Q2HIC5;A0A5F5PHV0;F6VYM9;A0A5F5PKJ4;A0A5F5Q0W6;F6VYP4;A0A5F5PTJ1	-0.0663981	0.0777671	47.2958	-0.853808	0.397515	0.893923	Treatment vs Condition	ABI1	A0A3Q2HIC5_HORSE;A0A5F5PHV0_HORSE;A0A5F5PKJ4_HORSE;A0A5F5PTJ1_HORSE;A0A5F5Q0W6_HORSE;F6VYM9_HORSE;F6VYP4_HORSE	Abl interactor 1
A0A3Q2HIC5;A0A5F5PHV0;F6VYM9;A0A5F5PKJ4;A0A5F5Q0W6;F6VYP4;A0A5F5PTJ1;A0A5F5PL48;F7ARQ4;A0A3Q2HM56;A0A5F5PXU0;A0A9L0T6S6	-0.0558163	0.070111	44.3719	-0.796112	0.430206	0.90204	Treatment vs Condition	ABI1;ABI2	A0A3Q2HIC5_HORSE;A0A3Q2HM56_HORSE;A0A5F5PHV0_HORSE;A0A5F5PKJ4_HORSE;A0A5F5PL48_HORSE;A0A5F5PTJ1_HORSE;A0A5F5PXU0_HORSE;A0A5F5Q0W6_HORSE;A0A9L0T6S6_HORSE;F6VYM9_HORSE;F6VYP4_HORSE;F7ARQ4_HORSE	Abl interactor 1
A0A3Q2HIC9;A0A9L0TF74;A0A3Q2HW37	-0.0429775	0.169217	41.5951	-0.253978	0.800764	0.973415	Treatment vs Condition	SIPA1L1	A0A3Q2HIC9_HORSE;A0A3Q2HW37_HORSE;A0A9L0TF74_HORSE	Signal induced proliferation associated 1 like 1
A0A3Q2HIC9;A0A9L0TF74;A0A3Q2HW37;A0A9L0T083;F6XG35	-0.126207	0.142594	45.6886	-0.885078	0.380749	0.893923	Treatment vs Condition	SIPA1L1	A0A3Q2HIC9_HORSE;A0A3Q2HW37_HORSE;A0A9L0T083_HORSE;A0A9L0TF74_HORSE;F6XG35_HORSE	Signal induced proliferation associated 1 like 1
A0A3Q2HIC9;A0A9L0TF74;A0A3Q2HW37;A0A9L0T083;F6XG35;A0A3Q2H5X4;A0A3Q2HRL4;A0A3Q2HYJ7;A0A3Q2HZQ8;F6WAZ9;A0A3Q2HE65;A0A9L0RY53;F7CEC2;A0A5F5PUK4;A0A9L0T1K5	-0.174169	0.132505	41.5082	-1.31443	0.195919	0.814013	Treatment vs Condition	SIPA1L1;SIPA1L2;SIPA1L3	A0A3Q2H5X4_HORSE;A0A3Q2HE65_HORSE;A0A3Q2HIC9_HORSE;A0A3Q2HRL4_HORSE;A0A3Q2HW37_HORSE;A0A3Q2HYJ7_HORSE;A0A3Q2HZQ8_HORSE;A0A5F5PUK4_HORSE;A0A9L0RY53_HORSE;A0A9L0T083_HORSE;A0A9L0T1K5_HORSE;A0A9L0TF74_HORSE;F6WAZ9_HORSE;F6XG35_HORSE;F7CEC2_HORSE	Signal induced proliferation associated 1 like 2
A0A3Q2HII6	-0.0771423	0.123652	46.4986	-0.623865	0.535765	0.930861	Treatment vs Condition	TPMT	A0A3Q2HII6_HORSE	Thiopurine S-methyltransferase
A0A3Q2HIJ0;A0A3Q2KND1;A0A3Q2KU68;A0A5F5PQU2;F6PZA4	-0.0424132	0.109615	44.094	-0.386927	0.700671	0.969566	Treatment vs Condition	MPP7	A0A3Q2HIJ0_HORSE;A0A3Q2KND1_HORSE;A0A3Q2KU68_HORSE;A0A5F5PQU2_HORSE;F6PZA4_HORSE	MAGUK p55 subfamily member 7
A0A3Q2HIK9	-0.0721449	0.104619	45.326	-0.689595	0.493964	0.917035	Treatment vs Condition	COX5B	A0A3Q2HIK9_HORSE	Cytochrome c oxidase subunit 5B, mitochondrial
A0A3Q2HIN5;A0A3Q2HZA0;A0A3Q2LUJ0;F6TY19;A0A3Q2HC45;A0A9L0SCQ4	0.0979788	0.123299	40.9164	0.794647	0.431404	0.90204	Treatment vs Condition	AKAP11	A0A3Q2HC45_HORSE;A0A3Q2HIN5_HORSE;A0A3Q2HZA0_HORSE;A0A3Q2LUJ0_HORSE;A0A9L0SCQ4_HORSE;F6TY19_HORSE	A-kinase anchoring protein 11
A0A3Q2HIQ2;A0A3Q2HY01;A0A3Q2IAK8;A0A3Q2I1I3;F7ACS0	-0.0103681	0.0764211	44.5711	-0.135671	0.892693	0.986017	Treatment vs Condition	GK	A0A3Q2HIQ2_HORSE;A0A3Q2HY01_HORSE;A0A3Q2I1I3_HORSE;A0A3Q2IAK8_HORSE;F7ACS0_HORSE	glycerol kinase
A0A3Q2HIQ2;A0A3Q2HY01;A0A3Q2IAK8;A0A3Q2I1I3;F7ACS0;F6UEE0	0.18167	0.0800228	45.9931	2.27023	0.027924	0.524502	Treatment vs Condition	GK;GK2	A0A3Q2HIQ2_HORSE;A0A3Q2HY01_HORSE;A0A3Q2I1I3_HORSE;A0A3Q2IAK8_HORSE;F6UEE0_HORSE;F7ACS0_HORSE	glycerol kinase
A0A3Q2HIR4;A0A3Q2HVC2;A0A9L0R338;A0A9L0SB55;A0A9L0SIM1;F6WJF3	-0.130191	0.158612	43.1478	-0.820813	0.416265	0.90204	Treatment vs Condition	GPM6A	A0A3Q2HIR4_HORSE;A0A3Q2HVC2_HORSE;A0A9L0R338_HORSE;A0A9L0SB55_HORSE;A0A9L0SIM1_HORSE;F6WJF3_HORSE	Neuronal membrane glycoprotein M6-a
A0A3Q2HIS8	0.0935992	0.180133	45.46	0.519611	0.605855	0.951533	Treatment vs Condition	IZUMO1R	A0A3Q2HIS8_HORSE	IZUMO1 receptor, JUNO
A0A3Q2HIV6;A0A3Q2I3R2;A0A9L0R219;A0A9L0RGF4;A0A9L0SW93;A0A9L0TEJ2;A0A9L0TPY6;F7BK61;K9KFR7	-0.173665	0.204015	44.1374	-0.851239	0.399231	0.893923	Treatment vs Condition	GCA	A0A3Q2HIV6_HORSE;A0A3Q2I3R2_HORSE;A0A9L0R219_HORSE;A0A9L0RGF4_HORSE;A0A9L0SW93_HORSE;A0A9L0TEJ2_HORSE;A0A9L0TPY6_HORSE;F7BK61_HORSE;K9KFR7_HORSE	Grancalcin
A0A3Q2HIX5;A0A5F5PIZ2;F6Z3K6	0.0736216	0.186292	45.6004	0.395195	0.694542	0.969566	Treatment vs Condition	HSD17B6	A0A3Q2HIX5_HORSE;A0A5F5PIZ2_HORSE;F6Z3K6_HORSE	Hydroxysteroid 17-beta dehydrogenase 6
A0A3Q2HIX5;A0A5F5PIZ2;F6Z3K6;A0A3Q2HU76	0.0801718	0.244253	30.2958	0.328233	0.744993	0.969566	Treatment vs Condition	HSD17B6;LOC100052445	A0A3Q2HIX5_HORSE;A0A3Q2HU76_HORSE;A0A5F5PIZ2_HORSE;F6Z3K6_HORSE	Hydroxysteroid 17-beta dehydrogenase 6
A0A3Q2HIY4;A0A9L0R6Q3;A0A9L0RSD2;A0A9L0S3U3;A0A9L0SBS5;A0A9L0TN20;F6SLS3;A0A9L0TIH5	0.060332	0.120338	45.4203	0.501355	0.618542	0.955542	Treatment vs Condition	RPRD1B	A0A3Q2HIY4_HORSE;A0A9L0R6Q3_HORSE;A0A9L0RSD2_HORSE;A0A9L0S3U3_HORSE;A0A9L0SBS5_HORSE;A0A9L0TIH5_HORSE;A0A9L0TN20_HORSE;F6SLS3_HORSE	Regulation of nuclear pre-mRNA domain-containing protein
A0A3Q2HIY8;A0A5F5PNS2;F6ZYR2	0.0422793	0.0717067	47.2958	0.589615	0.558255	0.935419	Treatment vs Condition	LCMT1	A0A3Q2HIY8_HORSE;A0A5F5PNS2_HORSE;F6ZYR2_HORSE	Leucine carboxyl methyltransferase 1
A0A3Q2HIZ6	0.0649358	0.0947811	42.2958	0.685113	0.497011	0.917464	Treatment vs Condition	NME1	A0A3Q2HIZ6_HORSE	Nucleoside diphosphate kinase
A0A3Q2HIZ6;A0A9L0R3C6;A0A9L0RRS1;A0A9L0T4N6;A0A5F5PRB3	-0.00875708	0.063164	47.2958	-0.13864	0.890323	0.985748	Treatment vs Condition	NME1	A0A3Q2HIZ6_HORSE;A0A5F5PRB3_HORSE;A0A9L0R3C6_HORSE;A0A9L0RRS1_HORSE;A0A9L0T4N6_HORSE	Nucleoside diphosphate kinase
A0A3Q2HIZ6;A0A9L0SKQ6;A0A9L0R3C6;A0A9L0RRS1;A0A9L0T4N6;A0A5F5PRI0;A0A5F5PRB3	-0.000894354	0.0866606	45.5431	-0.0103202	0.991811	0.997482	Treatment vs Condition	NME1;NME2	A0A3Q2HIZ6_HORSE;A0A5F5PRB3_HORSE;A0A5F5PRI0_HORSE;A0A9L0R3C6_HORSE;A0A9L0RRS1_HORSE;A0A9L0SKQ6_HORSE;A0A9L0T4N6_HORSE	Nucleoside diphosphate kinase
A0A3Q2HJ32;A0A5F5Q1M5;A0A9L0RDV8;A0A9L0SCY3;K9KD64	0.24088	0.0980488	45.8109	2.45674	0.0178698	0.496822	Treatment vs Condition	VAMP7	A0A3Q2HJ32_HORSE;A0A5F5Q1M5_HORSE;A0A9L0RDV8_HORSE;A0A9L0SCY3_HORSE;K9KD64_HORSE	Vesicle-associated membrane protein 7
A0A3Q2HJ44;A0A9L0SUP5	0.202106	0.20453	47.2958	0.988147	0.328109	0.877659	Treatment vs Condition	COCH	A0A3Q2HJ44_HORSE;A0A9L0SUP5_HORSE	Cochlin
A0A3Q2HJ75;A0A3Q2GVX1;A0A3Q2HTD4;F6TVA0;A0A3Q2I3E1;A0A3Q2I5Y9;A0A5F5PSS9;A0A9L0SQA4;A0A9L0TNX3	0.047598	0.104187	46.2954	0.456852	0.649914	0.959582	Treatment vs Condition	NT5C2	A0A3Q2GVX1_HORSE;A0A3Q2HJ75_HORSE;A0A3Q2HTD4_HORSE;A0A3Q2I3E1_HORSE;A0A3Q2I5Y9_HORSE;A0A5F5PSS9_HORSE;A0A9L0SQA4_HORSE;A0A9L0TNX3_HORSE;F6TVA0_HORSE	Cytosolic purine 5'-nucleotidase
A0A3Q2HJ75;A0A3Q2GVX1;A0A3Q2HTD4;F6TVA0;A0A3Q2I3E1;A0A3Q2I5Y9;A0A5F5PSS9;A0A9L0SQA4;A0A9L0TNX3;K9KAL2	0.175944	0.0823052	46.01	2.1377	0.0378869	0.537077	Treatment vs Condition	NT5C2	A0A3Q2GVX1_HORSE;A0A3Q2HJ75_HORSE;A0A3Q2HTD4_HORSE;A0A3Q2I3E1_HORSE;A0A3Q2I5Y9_HORSE;A0A5F5PSS9_HORSE;A0A9L0SQA4_HORSE;A0A9L0TNX3_HORSE;F6TVA0_HORSE;K9KAL2_HORSE	Cytosolic purine 5'-nucleotidase
A0A3Q2HJ75;A0A3Q2GVX1;A0A3Q2HTD4;F6TVA0;A0A3Q2I3E1;A0A3Q2I5Y9;A0A5F5PSS9;A0A9L0SQA4;A0A9L0TNX3;K9KAL2;A0A3Q2ID39;A0A9L0THL0	0.195333	0.185253	46.255	1.05441	0.297172	0.866822	Treatment vs Condition	NT5C2;NT5DC4	A0A3Q2GVX1_HORSE;A0A3Q2HJ75_HORSE;A0A3Q2HTD4_HORSE;A0A3Q2I3E1_HORSE;A0A3Q2I5Y9_HORSE;A0A3Q2ID39_HORSE;A0A5F5PSS9_HORSE;A0A9L0SQA4_HORSE;A0A9L0THL0_HORSE;A0A9L0TNX3_HORSE;F6TVA0_HORSE;K9KAL2_HORSE	Cytosolic purine 5'-nucleotidase
A0A3Q2HJ99	0.0383251	0.0818001	45.5573	0.468522	0.641645	0.959056	Treatment vs Condition	DNAJC2	A0A3Q2HJ99_HORSE	DnaJ homolog subfamily C member 2
A0A3Q2HJC4;F6SBF0	0.163617	0.173105	41.358	0.945187	0.350053	0.881311	Treatment vs Condition	SERINC1	A0A3Q2HJC4_HORSE;F6SBF0_HORSE	Serine incorporator 1
A0A3Q2HJD6;A0A3Q2I231;F7CHY6	0.068192	0.122179	43.4523	0.558132	0.579619	0.946281	Treatment vs Condition	PHKB	A0A3Q2HJD6_HORSE;A0A3Q2I231_HORSE;F7CHY6_HORSE	Phosphorylase b kinase regulatory subunit
A0A3Q2HJF2;A0A9L0RWY5;A0A9L0SKY8;A0A9L0RFI3;A0A9L0S334	0.0733744	0.26279	32.2958	0.279213	0.781861	0.970471	Treatment vs Condition	AHNAK	A0A3Q2HJF2_HORSE;A0A9L0RFI3_HORSE;A0A9L0RWY5_HORSE;A0A9L0S334_HORSE;A0A9L0SKY8_HORSE	AHNAK nucleoprotein
A0A3Q2HJF4;A0A9L0THG2;K9K3F3	0.0994162	0.1556	45.2726	0.63892	0.526095	0.928034	Treatment vs Condition	PSMA6	A0A3Q2HJF4_HORSE;A0A9L0THG2_HORSE;K9K3F3_HORSE	Proteasome subunit alpha type
A0A3Q2HJF4;A0A9L0THG2;K9K3F3;A0A3Q2LTZ2;A0A9L0SBR0	0.154799	0.0934962	45.4115	1.65568	0.104683	0.697007	Treatment vs Condition	PSMA6	A0A3Q2HJF4_HORSE;A0A3Q2LTZ2_HORSE;A0A9L0SBR0_HORSE;A0A9L0THG2_HORSE;K9K3F3_HORSE	Proteasome subunit alpha type
A0A3Q2HJG0;A0A5F5PUY2	0.0966514	0.0745527	45.4249	1.29642	0.201379	0.814779	Treatment vs Condition	RPN2	A0A3Q2HJG0_HORSE;A0A5F5PUY2_HORSE	Dolichyl-diphosphooligosaccharide--protein glycosyltransferase subunit 2
A0A3Q2HJJ9;A0A3Q2L5A4;A0A9L0RK03;A0A9L0RLS5;A0A9L0SEV4;A0A9L0TA25;A0A9L0TCA8	0.136731	0.092815	47.2958	1.47316	0.147333	0.7572	Treatment vs Condition	GPAM	A0A3Q2HJJ9_HORSE;A0A3Q2L5A4_HORSE;A0A9L0RK03_HORSE;A0A9L0RLS5_HORSE;A0A9L0SEV4_HORSE;A0A9L0TA25_HORSE;A0A9L0TCA8_HORSE	Glycerol-3-phosphate acyltransferase 1, mitochondrial
A0A3Q2HJM2;A0A9L0S2B5;A0A3Q2HE96;A0A9L0TQY1;A0A9L0RP55;A0A9L0SZ11;A0A9L0TAV4;F6Z0R7	0.0198539	0.183682	47.2958	0.108089	0.914382	0.988473	Treatment vs Condition	SYPL1	A0A3Q2HE96_HORSE;A0A3Q2HJM2_HORSE;A0A9L0RP55_HORSE;A0A9L0S2B5_HORSE;A0A9L0SZ11_HORSE;A0A9L0TAV4_HORSE;A0A9L0TQY1_HORSE;F6Z0R7_HORSE	Synaptophysin like 1
A0A3Q2HJS5;A0A9L0S0G7	-0.00912496	0.063788	45.6944	-0.143051	0.886879	0.984998	Treatment vs Condition	SEC23IP	A0A3Q2HJS5_HORSE;A0A9L0S0G7_HORSE	SEC23 interacting protein
A0A3Q2HJT9;K9K2R2	0.00301094	0.0679648	47.2958	0.0443015	0.964851	0.994781	Treatment vs Condition	PSMC6	A0A3Q2HJT9_HORSE;K9K2R2_HORSE	Proteasome 26S subunit, ATPase 6
A0A3Q2HJV9;F7DTG6	-0.0413829	0.139975	43.2958	-0.295645	0.768915	0.969566	Treatment vs Condition	PABPN1L	A0A3Q2HJV9_HORSE;F7DTG6_HORSE	PABPN1 like, cytoplasmic
A0A3Q2HK08;F6WL89	-0.0284482	0.096519	45.5021	-0.294742	0.769532	0.969566	Treatment vs Condition	EXOC1	A0A3Q2HK08_HORSE;F6WL89_HORSE	Exocyst complex component 1
A0A3Q2HK81;A0A3Q2HU34;A0A9L0RST2;A0A9L0T1J6	0.00418457	0.118527	43.3905	0.0353048	0.971999	0.995591	Treatment vs Condition	MKRN2	A0A3Q2HK81_HORSE;A0A3Q2HU34_HORSE;A0A9L0RST2_HORSE;A0A9L0T1J6_HORSE	E3 ubiquitin-protein ligase makorin-2
A0A3Q2HKE0;A0A3Q2I3J8;A0A9L0STM7	0.229603	0.0963789	47.2958	2.3823	0.0212763	0.496822	Treatment vs Condition	TROAP	A0A3Q2HKE0_HORSE;A0A3Q2I3J8_HORSE;A0A9L0STM7_HORSE	Trophinin associated protein
A0A3Q2HKJ4;A0A3Q2H1I7	0.135194	0.0840669	47.2958	1.60817	0.114453	0.709001	Treatment vs Condition	EML2	A0A3Q2H1I7_HORSE;A0A3Q2HKJ4_HORSE	EMAP like 2
A0A3Q2HKJ5	-0.138233	0.105552	45.6025	-1.30962	0.196884	0.814013	Treatment vs Condition	SSU72	A0A3Q2HKJ5_HORSE	RNA polymerase II subunit A C-terminal domain phosphatase SSU72
A0A3Q2HKJ9;A0A3Q2HX14;F7DFY3	-0.100624	0.140844	32.2958	-0.714436	0.48009	0.914271	Treatment vs Condition	PXDC1	A0A3Q2HKJ9_HORSE;A0A3Q2HX14_HORSE;F7DFY3_HORSE	PX domain containing 1
A0A3Q2HKK7;K9K2X5	0.259618	0.115401	45.8195	2.24971	0.0293147	0.524502	Treatment vs Condition	ARL1	A0A3Q2HKK7_HORSE;K9K2X5_HORSE	ADP-ribosylation factor-like protein 1
A0A3Q2HKL3;A0A3Q2IDX8;A0A5F5PGJ5;A0A5F5PQK7;A0A5F5Q191;A0A9L0SML0;F6UYK9	0.0598065	0.154414	42.4136	0.387312	0.700462	0.969566	Treatment vs Condition	CADM1	A0A3Q2HKL3_HORSE;A0A3Q2IDX8_HORSE;A0A5F5PGJ5_HORSE;A0A5F5PQK7_HORSE;A0A5F5Q191_HORSE;A0A9L0SML0_HORSE;F6UYK9_HORSE	Cell adhesion molecule 1
A0A3Q2HKS0;A0A3Q2I4Q8	-0.00350611	0.0756815	45.495	-0.0463272	0.963252	0.994781	Treatment vs Condition	VWA8	A0A3Q2HKS0_HORSE;A0A3Q2I4Q8_HORSE	von Willebrand factor A domain containing 8
A0A3Q2HL17	-0.0546451	0.109326	46.2958	-0.499835	0.619559	0.955542	Treatment vs Condition	USE1	A0A3Q2HL17_HORSE	Vesicle transport protein USE1
A0A3Q2HL29;A0A5F5PXG0;A0A3Q2HST7;A0A3Q2KVZ9;A0A5F5Q045;A0A5F5Q1E9;A0A9L0QZY5;A0A9L0SQY9	-0.0122222	0.12883	40.6437	-0.094871	0.924883	0.992475	Treatment vs Condition	PHACTR3	A0A3Q2HL29_HORSE;A0A3Q2HST7_HORSE;A0A3Q2KVZ9_HORSE;A0A5F5PXG0_HORSE;A0A5F5Q045_HORSE;A0A5F5Q1E9_HORSE;A0A9L0QZY5_HORSE;A0A9L0SQY9_HORSE	Phosphatase and actin regulator
A0A3Q2HL41;A0A5F5PP70;F7ALC9	0.0778336	0.0954051	45.6343	0.815822	0.41884	0.90204	Treatment vs Condition	ANXA7	A0A3Q2HL41_HORSE;A0A5F5PP70_HORSE;F7ALC9_HORSE	Annexin
A0A3Q2HL89	-0.183341	0.09662	45.7313	-1.89754	0.0640803	0.608516	Treatment vs Condition		A0A3Q2HL89_HORSE	Nucleoporin 214
A0A3Q2HL93;A0A5F5Q1K5	-0.0411293	0.0761356	47.16	-0.540211	0.591594	0.94951	Treatment vs Condition	CLPB	A0A3Q2HL93_HORSE;A0A5F5Q1K5_HORSE	Caseinolytic mitochondrial matrix peptidase chaperone subunit B
A0A3Q2HL97;A0A3Q2I6A7;A0A3Q2HH60;A0A5F5PXL4	0.00147908	0.105633	45.5245	0.0140021	0.98889	0.997482	Treatment vs Condition	ATE1	A0A3Q2HH60_HORSE;A0A3Q2HL97_HORSE;A0A3Q2I6A7_HORSE;A0A5F5PXL4_HORSE	Arginyl-tRNA--protein transferase 1
A0A3Q2HLB2;A0A3Q2L8P3;A0A9L0R9E2;F6ZMC3	-0.260685	0.130432	47.2958	-1.99863	0.0514141	0.581259	Treatment vs Condition	GTSF1	A0A3Q2HLB2_HORSE;A0A3Q2L8P3_HORSE;A0A9L0R9E2_HORSE;F6ZMC3_HORSE	Gametocyte specific factor 1
A0A3Q2HLD1;A0A9L0SZQ1	-0.00714262	0.114947	45.9444	-0.0621386	0.950722	0.994781	Treatment vs Condition	C9orf40	A0A3Q2HLD1_HORSE;A0A9L0SZQ1_HORSE	Chromosome 9 open reading frame 40
A0A3Q2HLH8	0.134598	0.112452	45.6812	1.19694	0.237506	0.839616	Treatment vs Condition	PARP16	A0A3Q2HLH8_HORSE	Poly [ADP-ribose] polymerase
A0A3Q2HLJ5	0.107439	0.0830938	47.2958	1.29298	0.202297	0.816325	Treatment vs Condition	TCP1	A0A3Q2HLJ5_HORSE	T-complex protein 1 subunit alpha
A0A3Q2HLJ5;A0A5F5Q179	0.127096	0.0865407	46.5662	1.46862	0.148658	0.7572	Treatment vs Condition	TCP1	A0A3Q2HLJ5_HORSE;A0A5F5Q179_HORSE	T-complex protein 1 subunit alpha
A0A3Q2HLK2;A0A3Q2HVZ2;A0A3Q2HZS4;A0A9L0S4N3;F7CH57;A0A3Q2IBB2;A0A3Q2I7A5;A0A3Q2KT86;A0A5F5PL37;A0A5F5Q0A8;F7CMI0;F7CMP4;A0A3Q2H6M7;A0A9L0RS72;F7DPD1;A0A3Q2HIR6	0.53653	0.216352	27.2958	2.47989	0.0195986	0.496822	Treatment vs Condition	CSNK1G1;CSNK1G2;CSNK1G3	A0A3Q2H6M7_HORSE;A0A3Q2HIR6_HORSE;A0A3Q2HLK2_HORSE;A0A3Q2HVZ2_HORSE;A0A3Q2HZS4_HORSE;A0A3Q2I7A5_HORSE;A0A3Q2IBB2_HORSE;A0A3Q2KT86_HORSE;A0A5F5PL37_HORSE;A0A5F5Q0A8_HORSE;A0A9L0RS72_HORSE;A0A9L0S4N3_HORSE;F7CH57_HORSE;F7CMI0_HORSE;F7CMP4_HORSE;F7DPD1_HORSE	non-specific serine/threonine protein kinase
A0A3Q2HLP6;A0A9L0R1N6;A0A9L0RIR0;A0A9L0TEU8;F7E0K7;A0A5F5PE83;A0A9L0S804;A0A9L0TT50	0.168593	0.117286	42.2958	1.43745	0.157947	0.777719	Treatment vs Condition	PIP5K1B	A0A3Q2HLP6_HORSE;A0A5F5PE83_HORSE;A0A9L0R1N6_HORSE;A0A9L0RIR0_HORSE;A0A9L0S804_HORSE;A0A9L0TEU8_HORSE;A0A9L0TT50_HORSE;F7E0K7_HORSE	Phosphatidylinositol-4-phosphate 5-kinase type 1 beta
A0A3Q2HLR7;A0A3Q2HSQ7;A0A5F5PKL8;A0A9L0RCZ7;A0A9L0RIW4;A0A9L0S0P6;A0A9L0T069;F6YIH6;A0A9L0R8G7	0.18428	0.147471	33.6847	1.2496	0.220059	0.828711	Treatment vs Condition	MLF1	A0A3Q2HLR7_HORSE;A0A3Q2HSQ7_HORSE;A0A5F5PKL8_HORSE;A0A9L0R8G7_HORSE;A0A9L0RCZ7_HORSE;A0A9L0RIW4_HORSE;A0A9L0S0P6_HORSE;A0A9L0T069_HORSE;F6YIH6_HORSE	Myeloid leukemia factor 1
A0A3Q2HLT1;A0A5F5PWS6;A0A9L0RCD8	0.001483	0.0785444	46.9463	0.0188811	0.985016	0.997312	Treatment vs Condition	PHKA2	A0A3Q2HLT1_HORSE;A0A5F5PWS6_HORSE;A0A9L0RCD8_HORSE	Phosphorylase b kinase regulatory subunit
A0A3Q2HLV0;A0A3Q2HPB4	0.0104367	0.0817772	45.6705	0.127624	0.899007	0.986017	Treatment vs Condition	CLIP1	A0A3Q2HLV0_HORSE;A0A3Q2HPB4_HORSE	CAP-Gly domain containing linker protein 1
A0A3Q2HLW6;A0A3Q2I1S1;A0A3Q2LRT9;A0A3Q2HEM8;F6YNQ4;A0A3Q2GTI7;A0A3Q2HAE6	0.281454	0.100046	45.5763	2.81326	0.00721291	0.436277	Treatment vs Condition	ATL2	A0A3Q2GTI7_HORSE;A0A3Q2HAE6_HORSE;A0A3Q2HEM8_HORSE;A0A3Q2HLW6_HORSE;A0A3Q2I1S1_HORSE;A0A3Q2LRT9_HORSE;F6YNQ4_HORSE	Atlastin GTPase 2
A0A3Q2HLW6;A0A3Q2I1S1;A0A3Q2LRT9;A0A3Q2HEM8;F6YNQ4;A0A3Q2GTI7;A0A3Q2HAE6;K9KDC7	0.226528	0.0941071	45.6019	2.40713	0.0201859	0.496822	Treatment vs Condition	ATL2	A0A3Q2GTI7_HORSE;A0A3Q2HAE6_HORSE;A0A3Q2HEM8_HORSE;A0A3Q2HLW6_HORSE;A0A3Q2I1S1_HORSE;A0A3Q2LRT9_HORSE;F6YNQ4_HORSE;K9KDC7_HORSE	Atlastin GTPase 2
A0A3Q2HLW6;A0A3Q2I1S1;A0A3Q2LRT9;K9KDC7	0.252499	0.149188	45.3972	1.69249	0.0974055	0.682533	Treatment vs Condition	ATL2	A0A3Q2HLW6_HORSE;A0A3Q2I1S1_HORSE;A0A3Q2LRT9_HORSE;K9KDC7_HORSE	Atlastin GTPase 2
A0A3Q2HLX8;F6QXZ0;F6QYE7	-0.0265792	0.100251	46.2869	-0.265127	0.792089	0.971213	Treatment vs Condition	SYNRG	A0A3Q2HLX8_HORSE;F6QXZ0_HORSE;F6QYE7_HORSE	Synergin gamma
A0A3Q2HLY4;A0A3Q2H1A2;A0A9L0T1P7	-0.00846321	0.0713762	45.5711	-0.118572	0.906136	0.986232	Treatment vs Condition	PLPBP	A0A3Q2H1A2_HORSE;A0A3Q2HLY4_HORSE;A0A9L0T1P7_HORSE	Pyridoxal phosphate homeostasis protein
A0A3Q2HLY5	-0.0269444	0.0638397	45.633	-0.422063	0.674961	0.966631	Treatment vs Condition		A0A3Q2HLY5_HORSE	Hsc70-interacting protein-like protein
A0A3Q2HLY6;F6WPW6;F6WV25	-0.0854178	0.0909926	47.2958	-0.938734	0.352637	0.881788	Treatment vs Condition	MADD	A0A3Q2HLY6_HORSE;F6WPW6_HORSE;F6WV25_HORSE	MAP kinase-activating death domain protein
A0A3Q2HLZ1;A0A9L0R030;A0A3Q2KTA7;A0A3Q2LLV6;A0A3Q2HGY2;A0A3Q2HUX5;A0A3Q2LKL0;A0A5F5PKG2;A0A9L0T525;F6ZVF7	0.173493	0.209954	28.9235	0.826339	0.415377	0.90204	Treatment vs Condition	GPATCH2	A0A3Q2HGY2_HORSE;A0A3Q2HLZ1_HORSE;A0A3Q2HUX5_HORSE;A0A3Q2KTA7_HORSE;A0A3Q2LKL0_HORSE;A0A3Q2LLV6_HORSE;A0A5F5PKG2_HORSE;A0A9L0R030_HORSE;A0A9L0T525_HORSE;F6ZVF7_HORSE	G-patch domain containing 2
A0A3Q2HM15;F7B4P0;A0A3Q2H5I6;A0A5F5PJB6	0.0699721	0.0916189	45.4691	0.76373	0.448973	0.903583	Treatment vs Condition	RALGAPB	A0A3Q2H5I6_HORSE;A0A3Q2HM15_HORSE;A0A5F5PJB6_HORSE;F7B4P0_HORSE	Ral GTPase activating protein non-catalytic subunit beta
A0A3Q2HM18;F6PUX2	0.0121806	0.0761826	45.4869	0.159888	0.873678	0.982192	Treatment vs Condition	MSN	A0A3Q2HM18_HORSE;F6PUX2_HORSE	Moesin
A0A3Q2HM18;F6PUX2;F7BPT4;A0A3Q2HF85;A0A5F5PUZ1;F6S3E5;A0A3Q2HBH2;A0A3Q2HBI6	0.0619658	0.119144	45.3266	0.52009	0.605532	0.951533	Treatment vs Condition	EZR;MSN;RDX	A0A3Q2HBH2_HORSE;A0A3Q2HBI6_HORSE;A0A3Q2HF85_HORSE;A0A3Q2HM18_HORSE;A0A5F5PUZ1_HORSE;F6PUX2_HORSE;F6S3E5_HORSE;F7BPT4_HORSE	Radixin
A0A3Q2HM18;F6PUX2;F7BPT4;A0A3Q2HHZ0;A0A3Q2HF85;A0A5F5PUZ1;F6S3E5;A0A3Q2HBH2;A0A3Q2HBI6	-0.0894548	0.0670366	45.423	-1.33442	0.188718	0.810921	Treatment vs Condition	EZR;MSN;RDX	A0A3Q2HBH2_HORSE;A0A3Q2HBI6_HORSE;A0A3Q2HF85_HORSE;A0A3Q2HHZ0_HORSE;A0A3Q2HM18_HORSE;A0A5F5PUZ1_HORSE;F6PUX2_HORSE;F6S3E5_HORSE;F7BPT4_HORSE	Radixin
A0A3Q2HM22	0.0459867	0.138698	40.8565	0.331561	0.741915	0.969566	Treatment vs Condition	ADO	A0A3Q2HM22_HORSE	2-aminoethanethiol dioxygenase
A0A3Q2HM28;A0A5F5PM48;A0A9L0SQ53	0.105763	0.119023	45.5826	0.888597	0.378885	0.893021	Treatment vs Condition	ACBD5	A0A3Q2HM28_HORSE;A0A5F5PM48_HORSE;A0A9L0SQ53_HORSE	Acyl-CoA-binding domain-containing protein 5
A0A3Q2HM61;F6STJ2	-0.0147052	0.109913	47.2958	-0.13379	0.894136	0.986017	Treatment vs Condition	DARS2	A0A3Q2HM61_HORSE;F6STJ2_HORSE	Aspartyl-tRNA synthetase 2, mitochondrial
A0A3Q2HMA2;A0A9L0SRX4;A0A3Q2GX04;F6T0J9	0.0563947	0.135568	45.3926	0.415989	0.679379	0.967877	Treatment vs Condition	LSM14B	A0A3Q2GX04_HORSE;A0A3Q2HMA2_HORSE;A0A9L0SRX4_HORSE;F6T0J9_HORSE	LSM family member 14B
A0A3Q2HMA2;A0A9L0SRX4;A0A3Q2GX04;F6T0J9;A0A9L0SYI9	-0.126449	0.164081	45.7955	-0.770652	0.444871	0.902308	Treatment vs Condition	LSM14B	A0A3Q2GX04_HORSE;A0A3Q2HMA2_HORSE;A0A9L0SRX4_HORSE;A0A9L0SYI9_HORSE;F6T0J9_HORSE	LSM family member 14B
A0A3Q2HMB5;A0A3Q2HY43	0.0994832	0.150072	45.6577	0.662905	0.510724	0.922266	Treatment vs Condition		A0A3Q2HMB5_HORSE;A0A3Q2HY43_HORSE	Uncharacterized protein
A0A3Q2HMD7;A0A9L0SP78;F6QA35;K9K4B9	0.0448961	0.127075	45.6929	0.353305	0.725484	0.969566	Treatment vs Condition	UQCRC2	A0A3Q2HMD7_HORSE;A0A9L0SP78_HORSE;F6QA35_HORSE;K9K4B9_HORSE	Ubiquinol-cytochrome c reductase core protein 2
A0A3Q2HMD9;A0A9L0T7Z5	-0.00103373	0.128715	43.4378	-0.0080311	0.993629	0.997482	Treatment vs Condition	DNAJC7	A0A3Q2HMD9_HORSE;A0A9L0T7Z5_HORSE	DnaJ heat shock protein family (Hsp40) member C7
A0A3Q2HMD9;A0A9L0T7Z5;F7A445	-0.101913	0.105299	46.6314	-0.967845	0.338115	0.878434	Treatment vs Condition	DNAJC7	A0A3Q2HMD9_HORSE;A0A9L0T7Z5_HORSE;F7A445_HORSE	DnaJ heat shock protein family (Hsp40) member C7
A0A3Q2HME7;A0A9L0S903	0.320764	0.138562	40.8816	2.31495	0.025714	0.518459	Treatment vs Condition	BRCA1	A0A3Q2HME7_HORSE;A0A9L0S903_HORSE	Breast cancer type 1 susceptibility protein homolog
A0A3Q2HMF8;A0A3Q2IAX9;F6UKC3;A0A3Q2IEI6;A0A9L0RFE6	-0.182454	0.118608	38.9913	-1.53829	0.132055	0.734748	Treatment vs Condition	CSPP1	A0A3Q2HMF8_HORSE;A0A3Q2IAX9_HORSE;A0A3Q2IEI6_HORSE;A0A9L0RFE6_HORSE;F6UKC3_HORSE	Centrosome and spindle pole associated protein 1
A0A3Q2HMG1;A0A5F5PPC1;A0A9L0S9L2;F6RKT8;A0A3Q2GZ18	0.00487337	0.082337	46.3091	0.0591881	0.953057	0.994781	Treatment vs Condition	NUP54	A0A3Q2GZ18_HORSE;A0A3Q2HMG1_HORSE;A0A5F5PPC1_HORSE;A0A9L0S9L2_HORSE;F6RKT8_HORSE	Nucleoporin 54
A0A3Q2HMJ0;A0A9L0RVB9	-0.0230598	0.0700426	45.5299	-0.329225	0.743495	0.969566	Treatment vs Condition	PSMC4	A0A3Q2HMJ0_HORSE;A0A9L0RVB9_HORSE	26S proteasome regulatory subunit 6B
A0A3Q2HMN6;A0A9L0TIV4;A0A3Q2L0Z5;A0A9L0R939;A0A9L0RUW2;K9K4A6	-0.0461464	0.094969	45.6994	-0.48591	0.629353	0.955542	Treatment vs Condition	EIF3H	A0A3Q2HMN6_HORSE;A0A3Q2L0Z5_HORSE;A0A9L0R939_HORSE;A0A9L0RUW2_HORSE;A0A9L0TIV4_HORSE;K9K4A6_HORSE	Eukaryotic translation initiation factor 3 subunit H
A0A3Q2HMR3	0.108361	0.111552	45.3859	0.971395	0.3365	0.878434	Treatment vs Condition	ELOB	A0A3Q2HMR3_HORSE	Elongin B
A0A3Q2HMT7;A0A3Q2LAR1;A0A3Q2HVB4	0.00666697	0.110267	45.711	0.0604619	0.952051	0.994781	Treatment vs Condition	NNT	A0A3Q2HMT7_HORSE;A0A3Q2HVB4_HORSE;A0A3Q2LAR1_HORSE	proton-translocating NAD(P)(+) transhydrogenase
A0A3Q2HMV1;F6QC33	0.252217	0.121664	46.2502	2.07305	0.0437655	0.563499	Treatment vs Condition	D2HGDH	A0A3Q2HMV1_HORSE;F6QC33_HORSE	D-2-hydroxyglutarate dehydrogenase, mitochondrial
A0A3Q2HMV4;A0A3Q2I4J6;A0A9L0RGL7;A0A9L0SWT5;A0A9L0TM64;F6UIN2;A0A3Q2GY43	-0.0921151	0.0967524	45.7238	-0.952071	0.346067	0.880801	Treatment vs Condition	HIP1	A0A3Q2GY43_HORSE;A0A3Q2HMV4_HORSE;A0A3Q2I4J6_HORSE;A0A9L0RGL7_HORSE;A0A9L0SWT5_HORSE;A0A9L0TM64_HORSE;F6UIN2_HORSE	Huntingtin interacting protein 1
A0A3Q2HMX1;A0A9L0SDP0;A0A9L0SMC0;A0A9L0TBS0;A0A9L0TGW1;F7AV33;F7B2Q4	0.185099	0.119156	44.0201	1.55341	0.127486	0.732518	Treatment vs Condition	MCPH1	A0A3Q2HMX1_HORSE;A0A9L0SDP0_HORSE;A0A9L0SMC0_HORSE;A0A9L0TBS0_HORSE;A0A9L0TGW1_HORSE;F7AV33_HORSE;F7B2Q4_HORSE	Microcephalin
A0A3Q2HMX3;A0A9L0RE76;A0A3Q2HI92;A0A5F5PLS9	0.00245939	0.0935182	46.1942	0.0262985	0.979133	0.995937	Treatment vs Condition	CNOT10	A0A3Q2HI92_HORSE;A0A3Q2HMX3_HORSE;A0A5F5PLS9_HORSE;A0A9L0RE76_HORSE	CCR4-NOT transcription complex subunit 10
A0A3Q2HN80	-0.0220886	0.129932	47.2958	-0.170001	0.865735	0.980834	Treatment vs Condition		A0A3Q2HN80_HORSE	BolA family member 2
A0A3Q2HN89;A0A3Q2HXA2;A0A3Q2KSD7;A0A3Q2KVV2;A0A3Q2L7H5;F7AZ87;A0A3Q2GWH2	0.0671048	0.121972	44.6749	0.550167	0.584946	0.948298	Treatment vs Condition	TJP2	A0A3Q2GWH2_HORSE;A0A3Q2HN89_HORSE;A0A3Q2HXA2_HORSE;A0A3Q2KSD7_HORSE;A0A3Q2KVV2_HORSE;A0A3Q2L7H5_HORSE;F7AZ87_HORSE	Tight junction protein 2
A0A3Q2HN89;A0A3Q2HXA2;A0A3Q2KSD7;A0A3Q2KVV2;A0A3Q2L7H5;F7AZ87;A0A3Q2GWH2;A0A3Q2ICB0	0.00687061	0.103162	45.6316	0.0665999	0.947191	0.994781	Treatment vs Condition	TJP2	A0A3Q2GWH2_HORSE;A0A3Q2HN89_HORSE;A0A3Q2HXA2_HORSE;A0A3Q2ICB0_HORSE;A0A3Q2KSD7_HORSE;A0A3Q2KVV2_HORSE;A0A3Q2L7H5_HORSE;F7AZ87_HORSE	Tight junction protein 2
A0A3Q2HN97;A0A9L0S910;F6U783	0.138855	0.0582994	45.4257	2.38175	0.021478	0.496822	Treatment vs Condition	COPB2	A0A3Q2HN97_HORSE;A0A9L0S910_HORSE;F6U783_HORSE	Coatomer subunit beta'
A0A3Q2HNA6;A0A3Q2IAR2;A0A9L0RGD3;F6Q5D1;A0A9L0TK01;A0A9L0TMC0	0.448077	0.160641	42.2958	2.78931	0.00788626	0.441753	Treatment vs Condition	DNMT3A	A0A3Q2HNA6_HORSE;A0A3Q2IAR2_HORSE;A0A9L0RGD3_HORSE;A0A9L0TK01_HORSE;A0A9L0TMC0_HORSE;F6Q5D1_HORSE	DNA (cytosine-5-)-methyltransferase
A0A3Q2HNA6;A0A3Q2IAR2;A0A9L0RGD3;F6Q5D1;A0A9L0TK01;A0A9L0TMC0;A0A9L0T4V1	0.227065	0.154115	38.2301	1.47335	0.148844	0.7572	Treatment vs Condition	DNMT3A	A0A3Q2HNA6_HORSE;A0A3Q2IAR2_HORSE;A0A9L0RGD3_HORSE;A0A9L0T4V1_HORSE;A0A9L0TK01_HORSE;A0A9L0TMC0_HORSE;F6Q5D1_HORSE	DNA (cytosine-5-)-methyltransferase
A0A3Q2HND0;A0A9L0SM81;F6XCK6;A0A3Q2HU02	0.00890039	0.257316	26.63	0.0345894	0.972665	0.995591	Treatment vs Condition	MICU2	A0A3Q2HND0_HORSE;A0A3Q2HU02_HORSE;A0A9L0SM81_HORSE;F6XCK6_HORSE	Mitochondrial calcium uptake 2
A0A3Q2HND7;F6PWL9	0.0721666	0.0919009	45.3541	0.785265	0.436382	0.90204	Treatment vs Condition	GDI1	A0A3Q2HND7_HORSE;F6PWL9_HORSE	Rab GDP dissociation inhibitor
A0A3Q2HND7;F6PWL9;A0A5F5Q2Q4;A0A9L0TG45;A0A9L0THE2;A0A9L0TMV2;F6Z4J4	0.0959345	0.109272	47.2958	0.877944	0.384412	0.893923	Treatment vs Condition	GDI1;GDI2	A0A3Q2HND7_HORSE;A0A5F5Q2Q4_HORSE;A0A9L0TG45_HORSE;A0A9L0THE2_HORSE;A0A9L0TMV2_HORSE;F6PWL9_HORSE;F6Z4J4_HORSE	Rab GDP dissociation inhibitor
A0A3Q2HNR5;A0A9L0TJM9;F6UN76	0.0109106	0.072425	45.655	0.150646	0.880918	0.983932	Treatment vs Condition	TFG	A0A3Q2HNR5_HORSE;A0A9L0TJM9_HORSE;F6UN76_HORSE	Trafficking from ER to golgi regulator
A0A3Q2HP00;K9KF86	0.0827684	0.0831317	45.4338	0.995629	0.324704	0.877659	Treatment vs Condition	ATP5F1C	A0A3Q2HP00_HORSE;K9KF86_HORSE	ATP synthase subunit gamma
A0A3Q2HP41;F7BUK6	-0.0106645	0.0916163	45.4148	-0.116404	0.907845	0.986893	Treatment vs Condition	DIAPH3	A0A3Q2HP41_HORSE;F7BUK6_HORSE	Diaphanous related formin 3
A0A3Q2HP50;A0A9L0SAN1;A0A9L0T5N9;F7BSK7	-0.00804669	0.0595805	47.2958	-0.135056	0.893141	0.986017	Treatment vs Condition	DCTN2	A0A3Q2HP50_HORSE;A0A9L0SAN1_HORSE;A0A9L0T5N9_HORSE;F7BSK7_HORSE	Dynactin subunit 2
A0A3Q2HP51;A0A3Q2H4T2;A0A3Q2KSC7;A0A5F5PG39;A0A9L0SAS2;A0A9L0TPK8;F6RTZ0	0.216847	0.287023	44.2958	0.755505	0.453945	0.904763	Treatment vs Condition	ACTR3B	A0A3Q2H4T2_HORSE;A0A3Q2HP51_HORSE;A0A3Q2KSC7_HORSE;A0A5F5PG39_HORSE;A0A9L0SAS2_HORSE;A0A9L0TPK8_HORSE;F6RTZ0_HORSE	Actin related protein 3B
A0A3Q2HP51;A0A3Q2H4T2;A0A3Q2KSC7;A0A5F5PG39;A0A9L0SAS2;A0A9L0TPK8;F6RTZ0;F6W354;K9K2D8;K9KA48	0.215337	0.114838	47.2958	1.87513	0.0669561	0.617788	Treatment vs Condition	ACTR3;ACTR3B	A0A3Q2H4T2_HORSE;A0A3Q2HP51_HORSE;A0A3Q2KSC7_HORSE;A0A5F5PG39_HORSE;A0A9L0SAS2_HORSE;A0A9L0TPK8_HORSE;F6RTZ0_HORSE;F6W354_HORSE;K9K2D8_HORSE;K9KA48_HORSE	Actin related protein 3B
A0A3Q2HP51;A0A3Q2H4T2;A0A3Q2KSC7;A0A5F5PG39;A0A9L0SAS2;A0A9L0TPK8;F6RTZ0;K9KA48	0.212845	0.0908997	45.6182	2.34154	0.0236289	0.503367	Treatment vs Condition	ACTR3B	A0A3Q2H4T2_HORSE;A0A3Q2HP51_HORSE;A0A3Q2KSC7_HORSE;A0A5F5PG39_HORSE;A0A9L0SAS2_HORSE;A0A9L0TPK8_HORSE;F6RTZ0_HORSE;K9KA48_HORSE	Actin related protein 3B
A0A3Q2HP89	-0.0485422	0.0971464	46.0986	-0.499681	0.619676	0.955542	Treatment vs Condition	RUVBL1	A0A3Q2HP89_HORSE	RuvB-like helicase
A0A3Q2HP89;F7DVX3	0.0718123	0.0817558	46.3328	0.878376	0.384272	0.893923	Treatment vs Condition	RUVBL1	A0A3Q2HP89_HORSE;F7DVX3_HORSE	RuvB-like helicase
A0A3Q2HPB5;A0A3Q2HZL0	0.369737	0.117149	41.2958	3.15614	0.00298236	0.366756	Treatment vs Condition	TRIM33	A0A3Q2HPB5_HORSE;A0A3Q2HZL0_HORSE	Tripartite motif containing 33
A0A3Q2HPB7;F6SQK7	0.155735	0.154897	39.5453	1.00541	0.320812	0.876791	Treatment vs Condition	ANK2	A0A3Q2HPB7_HORSE;F6SQK7_HORSE	Ankyrin 2
A0A3Q2HPB7;F6SQK7;A0A3Q2I396	0.0208272	0.118998	45.5575	0.175021	0.861839	0.979574	Treatment vs Condition	ANK2	A0A3Q2HPB7_HORSE;A0A3Q2I396_HORSE;F6SQK7_HORSE	Ankyrin 2
A0A3Q2HPC1;F7E449	0.219517	0.10802	42.8164	2.03219	0.0483675	0.570022	Treatment vs Condition	AKIP1	A0A3Q2HPC1_HORSE;F7E449_HORSE	A-kinase interacting protein 1
A0A3Q2HPK6;F6VDF8;A0A5F5PZV7;K9K4G8	-0.147242	0.121815	47.2958	-1.20873	0.232774	0.832414	Treatment vs Condition	METAP2	A0A3Q2HPK6_HORSE;A0A5F5PZV7_HORSE;F6VDF8_HORSE;K9K4G8_HORSE	Methionine aminopeptidase 2
A0A3Q2HPN0;A0A3Q2HR96;F7D0U2	0.0976566	0.0892713	45.5563	1.09393	0.279736	0.857309	Treatment vs Condition	SLC25A3	A0A3Q2HPN0_HORSE;A0A3Q2HR96_HORSE;F7D0U2_HORSE	Solute carrier family 25 member 3
A0A3Q2HPN5;A0A3Q2KLX8;A0A9L0RC98;A0A9L0S1F9;A0A9L0SRU6;A0A9L0TII4;A0A9L0TK02	-0.0144276	0.153755	46.5826	-0.093835	0.925643	0.992475	Treatment vs Condition	ZAR1L	A0A3Q2HPN5_HORSE;A0A3Q2KLX8_HORSE;A0A9L0RC98_HORSE;A0A9L0S1F9_HORSE;A0A9L0SRU6_HORSE;A0A9L0TII4_HORSE;A0A9L0TK02_HORSE	Zygote arrest 1 like
A0A3Q2HPS3	0.218635	0.177988	44.4092	1.22837	0.225779	0.831523	Treatment vs Condition	PPT1	A0A3Q2HPS3_HORSE	Palmitoyl-protein thioesterase 1
A0A3Q2HQ11;A0A9L0R2Q4;A0A9L0R815;F6TUR2	0.0121296	0.0634275	45.8978	0.191236	0.849184	0.979574	Treatment vs Condition	HDAC6	A0A3Q2HQ11_HORSE;A0A9L0R2Q4_HORSE;A0A9L0R815_HORSE;F6TUR2_HORSE	Histone deacetylase 6
A0A3Q2HQ65;A0A3Q2HHM8;A0A3Q2I8D9;A0A5F5PFD4;A0A9L0QXY0;A0A9L0RUL0;A0A9L0T0N4;F6W6Q5	-0.163265	0.0956679	45.5392	-1.70658	0.0947112	0.678128	Treatment vs Condition	PRKCA	A0A3Q2HHM8_HORSE;A0A3Q2HQ65_HORSE;A0A3Q2I8D9_HORSE;A0A5F5PFD4_HORSE;A0A9L0QXY0_HORSE;A0A9L0RUL0_HORSE;A0A9L0T0N4_HORSE;F6W6Q5_HORSE	Protein kinase C
A0A3Q2HQ65;A0A3Q2HHM8;A0A3Q2I8D9;A0A5F5PFD4;A0A9L0QXY0;A0A9L0RUL0;A0A9L0T0N4;F6W6Q5;A0A3Q2H8B6;A0A3Q2I8A3	-0.145574	0.137197	46.4697	-1.06105	0.29415	0.864503	Treatment vs Condition	PRKCA;PRKCB	A0A3Q2H8B6_HORSE;A0A3Q2HHM8_HORSE;A0A3Q2HQ65_HORSE;A0A3Q2I8A3_HORSE;A0A3Q2I8D9_HORSE;A0A5F5PFD4_HORSE;A0A9L0QXY0_HORSE;A0A9L0RUL0_HORSE;A0A9L0T0N4_HORSE;F6W6Q5_HORSE	Protein kinase C
A0A3Q2HQB9	-0.121083	0.0893258	46.1762	-1.35552	0.181845	0.806577	Treatment vs Condition	IRF6	A0A3Q2HQB9_HORSE	Interferon regulatory factor 6
A0A3Q2HQH0;A0A3Q2IEQ0;F7DPA6	-0.16428	0.128736	42.5978	-1.2761	0.208834	0.821803	Treatment vs Condition	XRCC1	A0A3Q2HQH0_HORSE;A0A3Q2IEQ0_HORSE;F7DPA6_HORSE	X-ray repair cross complementing 1
A0A3Q2HQP4;A0A3Q2IFK8;F7CV39	0.0768558	0.0993033	44.6075	0.77395	0.443043	0.90204	Treatment vs Condition	ANGEL1	A0A3Q2HQP4_HORSE;A0A3Q2IFK8_HORSE;F7CV39_HORSE	Angel homolog 1
A0A3Q2HQR0;A0A3Q2LKU9;A0A9L0RAC8;A0A9L0TDK7;F7B2B9	-0.0347345	0.159486	44.2958	-0.21779	0.828593	0.975808	Treatment vs Condition	MYO1B	A0A3Q2HQR0_HORSE;A0A3Q2LKU9_HORSE;A0A9L0RAC8_HORSE;A0A9L0TDK7_HORSE;F7B2B9_HORSE	Myosin IB
A0A3Q2HQU3;A0A5F5PW27	-0.0174876	0.145915	42.4929	-0.119848	0.905168	0.986017	Treatment vs Condition	QKI	A0A3Q2HQU3_HORSE;A0A5F5PW27_HORSE	QKI, KH domain containing RNA binding
A0A3Q2HQX6;A0A9L0S593	0.12359	0.125717	44.4735	0.983084	0.330884	0.877659	Treatment vs Condition	ATXN10	A0A3Q2HQX6_HORSE;A0A9L0S593_HORSE	Ataxin-10
A0A3Q2HQX6;A0A9L0S593;L7MRC4	-0.0215391	0.109459	45.418	-0.196778	0.844879	0.979209	Treatment vs Condition	ATXN10	A0A3Q2HQX6_HORSE;A0A9L0S593_HORSE;L7MRC4_HORSE	Ataxin-10
A0A3Q2HR08;A0A9L0RNV5	0.0241758	0.128346	43.6723	0.188364	0.851464	0.979574	Treatment vs Condition	PIH1D1	A0A3Q2HR08_HORSE;A0A9L0RNV5_HORSE	PIH1 domain-containing protein 1
A0A3Q2HR15;A0A5F5PL45;K9K2M1	-0.0174023	0.129094	47.2958	-0.134804	0.893339	0.986017	Treatment vs Condition	PITPNB	A0A3Q2HR15_HORSE;A0A5F5PL45_HORSE;K9K2M1_HORSE	Phosphatidylinositol transfer protein beta isoform
A0A3Q2HR67;F7CKR6	-0.0786289	0.11033	47.2958	-0.71267	0.479552	0.914265	Treatment vs Condition	PRPF4	A0A3Q2HR67_HORSE;F7CKR6_HORSE	Pre-mRNA processing factor 4
A0A3Q2HR77;F6YA31	-0.0563345	0.0544738	46.8917	-1.03416	0.306366	0.870821	Treatment vs Condition	DNAJC13	A0A3Q2HR77_HORSE;F6YA31_HORSE	DnaJ heat shock protein family (Hsp40) member C13
A0A3Q2HRB2	-0.0432562	0.173618	44.9183	-0.249146	0.804384	0.973982	Treatment vs Condition	ZMYND8	A0A3Q2HRB2_HORSE	Zinc finger MYND-type containing 8
A0A3Q2HRB4;A0A9L0TH78;A0A9L0TU52	0.0453657	0.0779211	45.9989	0.5822	0.563275	0.938807	Treatment vs Condition	SPAG5	A0A3Q2HRB4_HORSE;A0A9L0TH78_HORSE;A0A9L0TU52_HORSE	Sperm associated antigen 5
A0A3Q2HRJ2;F6XMR5;F6YGE1	-0.0929241	0.135141	43.4236	-0.68761	0.495355	0.917035	Treatment vs Condition	ULK1	A0A3Q2HRJ2_HORSE;F6XMR5_HORSE;F6YGE1_HORSE	Serine/threonine-protein kinase
A0A3Q2HRK7;A0A9L0TN28;A0A9L0TQP5;F7AD88;A0A3Q2H285;A0A3Q2I358;A0A9L0SGE9	-0.0896088	0.102461	45.6062	-0.874562	0.386395	0.893923	Treatment vs Condition	DOP1A	A0A3Q2H285_HORSE;A0A3Q2HRK7_HORSE;A0A3Q2I358_HORSE;A0A9L0SGE9_HORSE;A0A9L0TN28_HORSE;A0A9L0TQP5_HORSE;F7AD88_HORSE	DOP1 leucine zipper like protein A
A0A3Q2HRL1;F7A676	0.142291	0.125763	45.9836	1.13143	0.263742	0.853305	Treatment vs Condition	LAP3	A0A3Q2HRL1_HORSE;F7A676_HORSE	Cytosol aminopeptidase
A0A3Q2HRP2;A0A9L0R6T4;A0A9L0RVL7;A0A9L0S7R0;A0A9L0T767;F6UQK0	0.135481	0.149108	34.2958	0.908609	0.369898	0.887329	Treatment vs Condition	KMT2C	A0A3Q2HRP2_HORSE;A0A9L0R6T4_HORSE;A0A9L0RVL7_HORSE;A0A9L0S7R0_HORSE;A0A9L0T767_HORSE;F6UQK0_HORSE	[histone H3]-lysine(4) N-methyltransferase
A0A3Q2HRU5;A0A3Q2HY00;A0A9L0RIU2;A0A9L0RZ25;F7D8L9;A0A9L0SWM8	0.858886	0.468324	20.2958	1.83395	0.0813669	0.648116	Treatment vs Condition	ASS1	A0A3Q2HRU5_HORSE;A0A3Q2HY00_HORSE;A0A9L0RIU2_HORSE;A0A9L0RZ25_HORSE;A0A9L0SWM8_HORSE;F7D8L9_HORSE	Argininosuccinate synthase
A0A3Q2HS33;A0A3Q2I7Y9	0.106619	0.122813	45.5308	0.868142	0.389869	0.893923	Treatment vs Condition		A0A3Q2HS33_HORSE;A0A3Q2I7Y9_HORSE	KH-like RNA-binding domain-containing protein
A0A3Q2HSC2	-0.376793	0.180885	34.2958	-2.08305	0.0447715	0.564427	Treatment vs Condition	PPIL2	A0A3Q2HSC2_HORSE	Peptidylprolyl isomerase like 2
A0A3Q2HSD4;K9K1Z6	0.183824	0.09084	46.7517	2.0236	0.0487489	0.570942	Treatment vs Condition		A0A3Q2HSD4_HORSE;K9K1Z6_HORSE	E2 ubiquitin-conjugating enzyme
A0A3Q2HSF5;A0A9L0RH41;A0A9L0SNS0;A0A3Q2I9Y0;A0A9L0RZL7;A0A3Q2I7E5;A0A9L0TDH6;A0A9L0TRA9;A0A3Q2IBC2;A0A9L0S1S4	-0.098072	0.135209	45.5619	-0.725338	0.471954	0.913382	Treatment vs Condition	UBE2E2	A0A3Q2HSF5_HORSE;A0A3Q2I7E5_HORSE;A0A3Q2I9Y0_HORSE;A0A3Q2IBC2_HORSE;A0A9L0RH41_HORSE;A0A9L0RZL7_HORSE;A0A9L0S1S4_HORSE;A0A9L0SNS0_HORSE;A0A9L0TDH6_HORSE;A0A9L0TRA9_HORSE	E2 ubiquitin-conjugating enzyme
A0A3Q2HSF7	0.174582	0.154885	47.2958	1.12717	0.265356	0.853305	Treatment vs Condition	PDF	A0A3Q2HSF7_HORSE	Peptide deformylase
A0A3Q2HSF9;A0A9L0RSP7	0.0844108	0.189434	30.2958	0.445595	0.659058	0.96243	Treatment vs Condition	WWC1	A0A3Q2HSF9_HORSE;A0A9L0RSP7_HORSE	WW and C2 domain containing 1
A0A3Q2HSG0;A0A3Q2L6Q4;A0A5F5PJH6;F6UN58	-0.0854138	0.131413	44.7914	-0.649964	0.519035	0.926392	Treatment vs Condition	C11H17orf47	A0A3Q2HSG0_HORSE;A0A3Q2L6Q4_HORSE;A0A5F5PJH6_HORSE;F6UN58_HORSE	Septin-4
A0A3Q2HSG0;A0A3Q2L6Q4;A0A5F5PJH6;F6UN58;F6V1K1	0.112714	0.138217	39.2958	0.815488	0.419709	0.90204	Treatment vs Condition	C11H17orf47	A0A3Q2HSG0_HORSE;A0A3Q2L6Q4_HORSE;A0A5F5PJH6_HORSE;F6UN58_HORSE;F6V1K1_HORSE	Septin-4
A0A3Q2HSG3;F7DN04	-0.0681394	0.0934839	45.9782	-0.728888	0.469767	0.913353	Treatment vs Condition	RICTOR	A0A3Q2HSG3_HORSE;F7DN04_HORSE	RPTOR independent companion of MTOR complex 2
A0A3Q2HSH1;A0A9L0QY36;F7A497;A0A9L0RQD8	-0.165096	0.116837	39.2958	-1.41305	0.165515	0.783304	Treatment vs Condition	MROH1	A0A3Q2HSH1_HORSE;A0A9L0QY36_HORSE;A0A9L0RQD8_HORSE;F7A497_HORSE	Maestro heat like repeat family member 1
A0A3Q2HSH5;F6ZQV4;A0A3Q2I0R2	0.0183594	0.151193	31.0192	0.12143	0.904134	0.986017	Treatment vs Condition	TXLNG	A0A3Q2HSH5_HORSE;A0A3Q2I0R2_HORSE;F6ZQV4_HORSE	Taxilin gamma
A0A3Q2HSI9;A0A9L0T2K6;A0A9L0TI02;F7CV04	0.159639	0.113155	44.9884	1.4108	0.165181	0.783304	Treatment vs Condition	LAMC1	A0A3Q2HSI9_HORSE;A0A9L0T2K6_HORSE;A0A9L0TI02_HORSE;F7CV04_HORSE	Laminin subunit gamma 1
A0A3Q2HSJ2;A0A9L0RVN0;A0A9L0SFJ9;F6WKB2;A0A9L0SAH3	0.185898	0.176785	45.3554	1.05155	0.298577	0.868541	Treatment vs Condition	MEST	A0A3Q2HSJ2_HORSE;A0A9L0RVN0_HORSE;A0A9L0SAH3_HORSE;A0A9L0SFJ9_HORSE;F6WKB2_HORSE	Mesoderm specific transcript
A0A3Q2HSL5	-0.136644	0.195329	31.7051	-0.699558	0.489304	0.915261	Treatment vs Condition		A0A3Q2HSL5_HORSE	Sushi domain-containing protein
A0A3Q2HSL5;F6XBQ7;A0A3Q2HRQ1;A0A3Q2I151;A0A3Q2KRR2;A0A3Q2L5F0;A0A5F5PM41;A0A9L0RY45;A0A9L0TCX1;F6XGE0	-0.125351	0.198322	37.4919	-0.632055	0.531186	0.929529	Treatment vs Condition		A0A3Q2HRQ1_HORSE;A0A3Q2HSL5_HORSE;A0A3Q2I151_HORSE;A0A3Q2KRR2_HORSE;A0A3Q2L5F0_HORSE;A0A5F5PM41_HORSE;A0A9L0RY45_HORSE;A0A9L0TCX1_HORSE;F6XBQ7_HORSE;F6XGE0_HORSE	Sushi domain-containing protein
A0A3Q2HSL7;A0A3Q2I837	-0.275591	0.116319	45.5564	-2.36927	0.0221191	0.496822	Treatment vs Condition	GPATCH8	A0A3Q2HSL7_HORSE;A0A3Q2I837_HORSE	G-patch domain containing 8
A0A3Q2HSS0;A0A5F5PKW6;F6ZQ11	-0.0833355	0.100058	45.4364	-0.832869	0.409275	0.900226	Treatment vs Condition	SNRPC	A0A3Q2HSS0_HORSE;A0A5F5PKW6_HORSE;F6ZQ11_HORSE	U1 small nuclear ribonucleoprotein C
A0A3Q2HSZ5;A0A3Q2GTN0;A0A3Q2KTS2;F7DCP5;A0A3Q2HZC7;A0A5F5PTW0;A0A3Q2LJ56;A0A3Q2L384	-0.021194	0.119608	39.7907	-0.177196	0.860253	0.979574	Treatment vs Condition	CCDC88A	A0A3Q2GTN0_HORSE;A0A3Q2HSZ5_HORSE;A0A3Q2HZC7_HORSE;A0A3Q2KTS2_HORSE;A0A3Q2L384_HORSE;A0A3Q2LJ56_HORSE;A0A5F5PTW0_HORSE;F7DCP5_HORSE	Coiled-coil domain containing 88A
A0A3Q2HSZ5;A0A3Q2GTN0;A0A3Q2KTS2;F7DCP5;A0A3Q2HZC7;A0A5F5PTW0;A0A3Q2LJ56;A0A3Q2L384;A0A5F5PQ04;A0A9L0SZ12	0.0585277	0.0873314	44.5567	0.670179	0.506203	0.921371	Treatment vs Condition	CCDC88A	A0A3Q2GTN0_HORSE;A0A3Q2HSZ5_HORSE;A0A3Q2HZC7_HORSE;A0A3Q2KTS2_HORSE;A0A3Q2L384_HORSE;A0A3Q2LJ56_HORSE;A0A5F5PQ04_HORSE;A0A5F5PTW0_HORSE;A0A9L0SZ12_HORSE;F7DCP5_HORSE	Coiled-coil domain containing 88A
A0A3Q2HT06;A0A3Q2LSR6;A0A9L0S597;A0A9L0ST79;F7C8N0	0.104365	0.119387	45.5294	0.874175	0.386611	0.893923	Treatment vs Condition	LDAH	A0A3Q2HT06_HORSE;A0A3Q2LSR6_HORSE;A0A9L0S597_HORSE;A0A9L0ST79_HORSE;F7C8N0_HORSE	Lipid droplet-associated hydrolase
A0A3Q2HT07;A0A9L0S7W4;A0A9L0TT78;F7E2W2	-0.0788206	0.149428	41.1415	-0.527482	0.600692	0.95064	Treatment vs Condition	CDCA5	A0A3Q2HT07_HORSE;A0A9L0S7W4_HORSE;A0A9L0TT78_HORSE;F7E2W2_HORSE	Cell division cycle associated 5
A0A3Q2HT96;A0A9L0RLX3;A0A9L0T958;A0A9L0R533	0.264136	0.161221	22.8769	1.63835	0.115031	0.709001	Treatment vs Condition	SUPT6H	A0A3Q2HT96_HORSE;A0A9L0R533_HORSE;A0A9L0RLX3_HORSE;A0A9L0T958_HORSE	Transcription elongation factor spt6
A0A3Q2HTC3;F7CM97;A0A3Q2GZS7;A0A3Q2HWH8;A0A3Q2LSN5;A0A9L0S2P9;A0A9L0SAL0;A0A9L0SDE7	-0.0437562	0.0896814	46.7098	-0.487907	0.627898	0.955542	Treatment vs Condition	TOM1L2	A0A3Q2GZS7_HORSE;A0A3Q2HTC3_HORSE;A0A3Q2HWH8_HORSE;A0A3Q2LSN5_HORSE;A0A9L0S2P9_HORSE;A0A9L0SAL0_HORSE;A0A9L0SDE7_HORSE;F7CM97_HORSE	Target of myb1 like 2 membrane trafficking protein
A0A3Q2HTC5;A0A3Q2HVS3;A0A3Q2GSF2;A0A9L0RKR2;A0A9L0SWX2;F7DXH9	0.119755	0.0853449	45.5934	1.40319	0.167334	0.785301	Treatment vs Condition	PTPN1	A0A3Q2GSF2_HORSE;A0A3Q2HTC5_HORSE;A0A3Q2HVS3_HORSE;A0A9L0RKR2_HORSE;A0A9L0SWX2_HORSE;F7DXH9_HORSE	Tyrosine-protein phosphatase non-receptor type
A0A3Q2HTG5;A0A3Q2HQ12	0.076834	0.103022	47.2958	0.745802	0.459478	0.906731	Treatment vs Condition	SUPT5H	A0A3Q2HQ12_HORSE;A0A3Q2HTG5_HORSE	Transcription elongation factor SPT5
A0A3Q2HTN4;A0A5F5PHA8;A0A5F5Q2C2;F6VG59	-0.0161649	0.103092	43.396	-0.156801	0.876129	0.982192	Treatment vs Condition	GNPDA2	A0A3Q2HTN4_HORSE;A0A5F5PHA8_HORSE;A0A5F5Q2C2_HORSE;F6VG59_HORSE	Glucosamine-6-phosphate isomerase
A0A3Q2HTN4;A0A5F5PHA8;A0A5F5Q2C2;F6VG59;K9KAG7	0.223823	0.123576	45.3658	1.81121	0.0767325	0.640717	Treatment vs Condition	GNPDA2	A0A3Q2HTN4_HORSE;A0A5F5PHA8_HORSE;A0A5F5Q2C2_HORSE;F6VG59_HORSE;K9KAG7_HORSE	Glucosamine-6-phosphate isomerase
A0A3Q2HTN4;A0A9L0SZQ7;F6T471;A0A5F5PHA8;A0A9L0TKY0;A0A5F5Q2C2;A0A9L0T4P5;F6VG59;K9KAG7	-0.100528	0.167167	44.5076	-0.601363	0.550649	0.934804	Treatment vs Condition	GNPDA1;GNPDA2	A0A3Q2HTN4_HORSE;A0A5F5PHA8_HORSE;A0A5F5Q2C2_HORSE;A0A9L0SZQ7_HORSE;A0A9L0T4P5_HORSE;A0A9L0TKY0_HORSE;F6T471_HORSE;F6VG59_HORSE;K9KAG7_HORSE	Glucosamine-6-phosphate isomerase
A0A3Q2HTR2;A0A9L0RCB7;A0A9L0TH72;A0A9L0TTY6;F6RM15	0.190861	0.113711	43.8812	1.67848	0.100362	0.687126	Treatment vs Condition	ARHGAP18	A0A3Q2HTR2_HORSE;A0A9L0RCB7_HORSE;A0A9L0TH72_HORSE;A0A9L0TTY6_HORSE;F6RM15_HORSE	Rho GTPase activating protein 18
A0A3Q2HTR5	-0.0115985	0.141713	45.4019	-0.0818453	0.935129	0.992475	Treatment vs Condition	MOB4	A0A3Q2HTR5_HORSE	MOB-like protein phocein
A0A3Q2HTV1;A0A9L0S2W3;F7DL41	-0.00257001	0.11223	47.2958	-0.0228995	0.981827	0.995946	Treatment vs Condition	ZWILCH	A0A3Q2HTV1_HORSE;A0A9L0S2W3_HORSE;F7DL41_HORSE	Protein zwilch
A0A3Q2HTX7	0.0383224	0.0886265	45.5433	0.432404	0.667489	0.963432	Treatment vs Condition	PIP4K2C	A0A3Q2HTX7_HORSE	Phosphatidylinositol 5-phosphate 4-kinase type-2 gamma
A0A3Q2HTZ3;A0A9L0T949;A0A5F5PJ48;K9KD32	-0.275985	0.215324	40.2958	-1.28172	0.207268	0.819306	Treatment vs Condition	MACO1	A0A3Q2HTZ3_HORSE;A0A5F5PJ48_HORSE;A0A9L0T949_HORSE;K9KD32_HORSE	Macoilin
A0A3Q2HU28;A0A9L0TDW5	-0.174942	0.145175	45.9624	-1.20504	0.234355	0.832829	Treatment vs Condition	CHST4	A0A3Q2HU28_HORSE;A0A9L0TDW5_HORSE	Sulfotransferase
A0A3Q2HU84;A0A5F5PJE9;A0A9L0R054	-0.0446643	0.127573	46.5985	-0.350108	0.727835	0.969566	Treatment vs Condition		A0A3Q2HU84_HORSE;A0A5F5PJE9_HORSE;A0A9L0R054_HORSE	RAB43, member RAS oncogene family
A0A3Q2HUA3	-0.0692217	0.0666638	47.2958	-1.03837	0.304377	0.869582	Treatment vs Condition	VPS4A	A0A3Q2HUA3_HORSE	vesicle-fusing ATPase
A0A3Q2HUA3;A0A9L0S3T9;F7A7E6;A0A9L0S5N4;A0A3Q2HL45;A0A9L0RY19;A0A3Q2H4Z3	0.0528705	0.125943	45.4165	0.419796	0.676614	0.966851	Treatment vs Condition	VPS4A;VPS4B	A0A3Q2H4Z3_HORSE;A0A3Q2HL45_HORSE;A0A3Q2HUA3_HORSE;A0A9L0RY19_HORSE;A0A9L0S3T9_HORSE;A0A9L0S5N4_HORSE;F7A7E6_HORSE	Vacuolar protein sorting 4 homolog B
A0A3Q2HUA8;A0A5F5PSG9;A0A5F5PP36;A0A9L0SXV4;A0A9L0TEJ8;A0A9L0TUH4;A0A5F5PLF9;F7CAA5;L7MTB9;K9K459	-0.132711	0.157209	46.2958	-0.844171	0.402915	0.895057	Treatment vs Condition	LEO1	A0A3Q2HUA8_HORSE;A0A5F5PLF9_HORSE;A0A5F5PP36_HORSE;A0A5F5PSG9_HORSE;A0A9L0SXV4_HORSE;A0A9L0TEJ8_HORSE;A0A9L0TUH4_HORSE;F7CAA5_HORSE;K9K459_HORSE;L7MTB9_HORSE	RNA polymerase-associated protein LEO1
A0A3Q2HUG6	-0.140717	0.080725	47.2958	-1.74317	0.0878027	0.658386	Treatment vs Condition	WDR81	A0A3Q2HUG6_HORSE	WD repeat domain 81
A0A3Q2HUN8;A0A5F5PXB9;F6SK85	-0.19054	0.145312	46.9728	-1.31125	0.196148	0.814013	Treatment vs Condition	SYNGR1	A0A3Q2HUN8_HORSE;A0A5F5PXB9_HORSE;F6SK85_HORSE	Synaptogyrin 1
A0A3Q2HUQ2	0.00845	0.137707	45.5433	0.0613621	0.951339	0.994781	Treatment vs Condition	REEP6	A0A3Q2HUQ2_HORSE	Receptor expression-enhancing protein 6
A0A3Q2HUT2;A0A9L0RY99;A0A9L0T298;F6YI92	-0.168164	0.114309	46.0828	-1.47114	0.14805	0.7572	Treatment vs Condition	CEP41	A0A3Q2HUT2_HORSE;A0A9L0RY99_HORSE;A0A9L0T298_HORSE;F6YI92_HORSE	Centrosomal protein 41
A0A3Q2HUW9;A0A9L0SF76;K9K223	0.00483505	0.177404	44.8379	0.0272545	0.978378	0.995843	Treatment vs Condition	CDC123	A0A3Q2HUW9_HORSE;A0A9L0SF76_HORSE;K9K223_HORSE	Translation initiation factor eIF2 assembly protein
A0A3Q2HUY7;A0A9L0SX41;F6Z4S0;Q6SJP3;R9W7B0;R9W939	0.185527	0.147934	45.5309	1.25412	0.216198	0.828088	Treatment vs Condition	SLC16A1	A0A3Q2HUY7_HORSE;A0A9L0SX41_HORSE;F6Z4S0_HORSE;Q6SJP3_HORSE;R9W7B0_HORSE;R9W939_HORSE	Monocarboxylate transporter 1
A0A3Q2HUY7;A0A9L0SX41;F6Z4S0;Q6SJP3;R9W7B0;R9W939;A0A3Q2KPC9;A0A3Q2KT98;A0A3Q2KYF9	0.285869	0.127118	45.3746	2.24885	0.0294221	0.524502	Treatment vs Condition	LOC100064182;SLC16A1	A0A3Q2HUY7_HORSE;A0A3Q2KPC9_HORSE;A0A3Q2KT98_HORSE;A0A3Q2KYF9_HORSE;A0A9L0SX41_HORSE;F6Z4S0_HORSE;Q6SJP3_HORSE;R9W7B0_HORSE;R9W939_HORSE	Monocarboxylate transporter 1
A0A3Q2HUY8	-0.0410891	0.138954	46.1607	-0.295702	0.768784	0.969566	Treatment vs Condition	AHCY	A0A3Q2HUY8_HORSE	Adenosylhomocysteinase
A0A3Q2HUY8;F6VIG9	-0.0617605	0.132512	45.6168	-0.466075	0.64338	0.959582	Treatment vs Condition	AHCY	A0A3Q2HUY8_HORSE;F6VIG9_HORSE	Adenosylhomocysteinase
A0A3Q2HV19	0.0639395	0.158514	44.4391	0.403367	0.688613	0.969566	Treatment vs Condition		A0A3Q2HV19_HORSE	Mitochondrial nucleoid factor 1
A0A3Q2HV22;A0A3Q2LNB3;A0A5F5PWL4;F6SFQ1;F6SS78	0.0205845	0.126352	45.6658	0.162914	0.871305	0.982156	Treatment vs Condition	RABGAP1L	A0A3Q2HV22_HORSE;A0A3Q2LNB3_HORSE;A0A5F5PWL4_HORSE;F6SFQ1_HORSE;F6SS78_HORSE	RAB GTPase activating protein 1 like
A0A3Q2HV44;A0A3Q2HZV6;A0A9L0SRG7;F7B951	0.0537396	0.0712085	46.9227	0.754681	0.454212	0.904928	Treatment vs Condition	BUB3	A0A3Q2HV44_HORSE;A0A3Q2HZV6_HORSE;A0A9L0SRG7_HORSE;F7B951_HORSE	Mitotic checkpoint protein BUB3
A0A3Q2HVC8;A0A9L0SH77;A0A9L0SK08;A0A9L0SZK4	-0.0521694	0.112412	45.9666	-0.464091	0.644773	0.959582	Treatment vs Condition	NCAPH	A0A3Q2HVC8_HORSE;A0A9L0SH77_HORSE;A0A9L0SK08_HORSE;A0A9L0SZK4_HORSE	Condensin complex subunit 2
A0A3Q2HVG0;A0A3Q2I9W3;F6VX59	0.094777	0.135416	47.2958	0.699898	0.48742	0.915261	Treatment vs Condition	CNOT3	A0A3Q2HVG0_HORSE;A0A3Q2I9W3_HORSE;F6VX59_HORSE	CCR4-NOT transcription complex subunit 3
A0A3Q2HVG2;F6XEU3	-0.283014	0.206707	45.843	-1.36915	0.177623	0.800017	Treatment vs Condition	EPSTI1	A0A3Q2HVG2_HORSE;F6XEU3_HORSE	Epithelial stromal interaction 1
A0A3Q2HVI2;F7AX25;A0A3Q2IEX7	0.233191	0.108071	43.6526	2.15777	0.0364901	0.53079	Treatment vs Condition	CD2AP	A0A3Q2HVI2_HORSE;A0A3Q2IEX7_HORSE;F7AX25_HORSE	CD2 associated protein
A0A3Q2HVI5;A0A3Q2KZ08;F6Z548	0.114273	0.124397	45.8897	0.918617	0.363099	0.886316	Treatment vs Condition	TM9SF2	A0A3Q2HVI5_HORSE;A0A3Q2KZ08_HORSE;F6Z548_HORSE	Transmembrane 9 superfamily member
A0A3Q2HVJ7;A0A9L0SEM9	0.268048	0.13972	46.167	1.91847	0.0612476	0.604788	Treatment vs Condition	GALNS	A0A3Q2HVJ7_HORSE;A0A9L0SEM9_HORSE	N-acetylgalactosamine-6-sulfatase
A0A3Q2HVN4;A0A3Q2I7B8;A0A3Q2H2A6;A0A3Q2H303;A0A3Q2HQZ5;A0A3Q2HZB9;A0A3Q2I3A9;A0A3Q2L3J1;A0A5F5PUU6;F6YI22	-0.0876655	0.0883954	44.4655	-0.991742	0.32669	0.877659	Treatment vs Condition	DNAJC6	A0A3Q2H2A6_HORSE;A0A3Q2H303_HORSE;A0A3Q2HQZ5_HORSE;A0A3Q2HVN4_HORSE;A0A3Q2HZB9_HORSE;A0A3Q2I3A9_HORSE;A0A3Q2I7B8_HORSE;A0A3Q2L3J1_HORSE;A0A5F5PUU6_HORSE;F6YI22_HORSE	DnaJ heat shock protein family (Hsp40) member C6
A0A3Q2HVR3;A0A9L0TP42;A0A3Q2GY26;A0A3Q2HI69;A0A9L0T9M7;A0A3Q2IAR1;F7D4Q5	0.0827083	0.143415	26.2958	0.576707	0.569042	0.940564	Treatment vs Condition	CRYBG3	A0A3Q2GY26_HORSE;A0A3Q2HI69_HORSE;A0A3Q2HVR3_HORSE;A0A3Q2IAR1_HORSE;A0A9L0T9M7_HORSE;A0A9L0TP42_HORSE;F7D4Q5_HORSE	Crystallin beta-gamma domain containing 3
A0A3Q2HVT6;F6PIL4	0.106821	0.121422	47.2958	0.87975	0.383443	0.893923	Treatment vs Condition	MAP3K5	A0A3Q2HVT6_HORSE;F6PIL4_HORSE	mitogen-activated protein kinase kinase kinase
A0A3Q2HVV0;F7BHR7	0.110433	0.124542	37.3525	0.886713	0.380907	0.893923	Treatment vs Condition	MGRN1	A0A3Q2HVV0_HORSE;F7BHR7_HORSE	E3 ubiquitin-protein ligase
A0A3Q2HW08;F6T580	0.0355677	0.108252	46.6074	0.328564	0.743957	0.969566	Treatment vs Condition	PIP4K2A	A0A3Q2HW08_HORSE;F6T580_HORSE	Phosphatidylinositol 5-phosphate 4-kinase type-2 alpha
A0A3Q2HW15;F7A8Q7	0.0396625	0.0745427	45.5649	0.532077	0.597258	0.94951	Treatment vs Condition	COPS7B	A0A3Q2HW15_HORSE;F7A8Q7_HORSE	COP9 signalosome subunit 7B
A0A3Q2HW45;A0A9L0SEY4;A0A9L0SH40;K9K2H9	0.063702	0.0965639	42.9202	0.659688	0.512979	0.923714	Treatment vs Condition	CDC26	A0A3Q2HW45_HORSE;A0A9L0SEY4_HORSE;A0A9L0SH40_HORSE;K9K2H9_HORSE	Anaphase-promoting complex subunit CDC26
A0A3Q2HW54	-0.174883	0.156472	47.2958	-1.11767	0.269355	0.853305	Treatment vs Condition	BBLN	A0A3Q2HW54_HORSE	Bublin coiled coil protein
A0A3Q2HW84	-0.0287676	0.0806132	45.5535	-0.356859	0.722845	0.969566	Treatment vs Condition	NUDC	A0A3Q2HW84_HORSE	Nuclear migration protein nudC
A0A3Q2HWB5	0.0467098	0.0613509	45.4308	0.761354	0.45038	0.904089	Treatment vs Condition	PDCD6IP	A0A3Q2HWB5_HORSE	Programmed cell death 6 interacting protein
A0A3Q2HWB7	0.116461	0.144624	45.4403	0.805268	0.424859	0.90204	Treatment vs Condition	RCN2	A0A3Q2HWB7_HORSE	Reticulocalbin 2
A0A3Q2HWB7;F6X7C1	0.0954775	0.178912	45.4236	0.533657	0.596181	0.94951	Treatment vs Condition	RCN2	A0A3Q2HWB7_HORSE;F6X7C1_HORSE	Reticulocalbin 2
A0A3Q2HWH1;A0A9L0RXB7;F7BZ94	0.00549338	0.177581	37.6648	0.0309345	0.975485	0.995662	Treatment vs Condition	CSAD	A0A3Q2HWH1_HORSE;A0A9L0RXB7_HORSE;F7BZ94_HORSE	Cysteine sulfinic acid decarboxylase
A0A3Q2HWL8;A0A9L0SFD3;F6PWZ6	0.297288	0.134929	45.4626	2.20329	0.032682	0.526244	Treatment vs Condition		A0A3Q2HWL8_HORSE;A0A9L0SFD3_HORSE;F6PWZ6_HORSE	60S ribosomal protein L36a
A0A3Q2HWM2;A0A3Q2HXB3;F6TXN7;A0A9L0T2E3	0.0251166	0.140792	45.7674	0.178394	0.859201	0.979574	Treatment vs Condition	OSBPL10	A0A3Q2HWM2_HORSE;A0A3Q2HXB3_HORSE;A0A9L0T2E3_HORSE;F6TXN7_HORSE	Oxysterol-binding protein
A0A3Q2HWM2;A0A3Q2HXB3;F6TXN7;A0A9L0T2E3;A0A9L0S7L6	0.0476095	0.155502	46.2243	0.306166	0.760853	0.969566	Treatment vs Condition	OSBPL10	A0A3Q2HWM2_HORSE;A0A3Q2HXB3_HORSE;A0A9L0S7L6_HORSE;A0A9L0T2E3_HORSE;F6TXN7_HORSE	Oxysterol-binding protein
A0A3Q2HWP9;F7BWW6	0.0400221	0.112031	45.7914	0.35724	0.722553	0.969566	Treatment vs Condition	VCP	A0A3Q2HWP9_HORSE;F7BWW6_HORSE	Transitional endoplasmic reticulum ATPase
A0A3Q2HWP9;F7BWW6;A0A9L0T011	0.0176706	0.0587421	47.2158	0.300816	0.764875	0.969566	Treatment vs Condition	VCP	A0A3Q2HWP9_HORSE;A0A9L0T011_HORSE;F7BWW6_HORSE	Transitional endoplasmic reticulum ATPase
A0A3Q2HWQ7	0.080499	0.0885382	45.5524	0.909201	0.36803	0.886731	Treatment vs Condition	HUWE1	A0A3Q2HWQ7_HORSE	HECT-type E3 ubiquitin transferase
A0A3Q2HWR2;A0A3Q2LKQ3;F6QQA2;A0A3Q2HE29;A0A5F5PGL9	-0.06672	0.10744	47.2958	-0.620995	0.537584	0.930861	Treatment vs Condition	MARK1	A0A3Q2HE29_HORSE;A0A3Q2HWR2_HORSE;A0A3Q2LKQ3_HORSE;A0A5F5PGL9_HORSE;F6QQA2_HORSE	non-specific serine/threonine protein kinase
A0A3Q2HWV6;A0A9L0R1E1;A0A9L0S3Y0;F6RKC6	0.0819697	0.154276	44.4415	0.531319	0.597843	0.94951	Treatment vs Condition	FHL1	A0A3Q2HWV6_HORSE;A0A9L0R1E1_HORSE;A0A9L0S3Y0_HORSE;F6RKC6_HORSE	Four and a half LIM domains 1
A0A3Q2HWW0	0.083295	0.0550873	47.2958	1.51205	0.137174	0.742307	Treatment vs Condition	COPA	A0A3Q2HWW0_HORSE	Coatomer subunit alpha
A0A3Q2HWX0;A0A9L0TPZ1;F7C0G3	-0.108583	0.0942105	45.6044	-1.15255	0.255099	0.848137	Treatment vs Condition	TUBAL3	A0A3Q2HWX0_HORSE;A0A9L0TPZ1_HORSE;F7C0G3_HORSE	Tubulin alpha chain
A0A3Q2HWX0;A0A9L0TPZ1;F7C0G3;K9K4R7;A0A3Q2IBT8;A0A9L0TMJ7;F7DNT0;A0A3Q2GY21;A0A5F5PZX6;F6ZSB4;A0A3Q2HH45;A0A3Q2LCE4;A0A9L0RGN1;F6R810;F7CD56;A0A9L0TPD4;A0A9L0S0U6;A0A9L0TLC9;F6ZRY9;A0A3Q2HX93	-0.0288856	0.0949094	46.4162	-0.304349	0.762223	0.969566	Treatment vs Condition	LOC100059285;LOC100072403;TUBA1A;TUBA4A;TUBA8;TUBAL3	A0A3Q2GY21_HORSE;A0A3Q2HH45_HORSE;A0A3Q2HWX0_HORSE;A0A3Q2HX93_HORSE;A0A3Q2IBT8_HORSE;A0A3Q2LCE4_HORSE;A0A5F5PZX6_HORSE;A0A9L0RGN1_HORSE;A0A9L0S0U6_HORSE;A0A9L0TLC9_HORSE;A0A9L0TMJ7_HORSE;A0A9L0TPD4_HORSE;A0A9L0TPZ1_HORSE;F6R810_HORSE;F6ZRY9_HORSE;F6ZSB4_HORSE;F7C0G3_HORSE;F7CD56_HORSE;F7DNT0_HORSE;K9K4R7_HORSE	Tubulin alpha chain
A0A3Q2HX88;A0A3Q2LR63	-0.0215372	0.0985919	41.3821	-0.218447	0.828154	0.975808	Treatment vs Condition	XPNPEP3	A0A3Q2HX88_HORSE;A0A3Q2LR63_HORSE	X-prolyl aminopeptidase 3
A0A3Q2HX91;A0A3Q2I382;A0A9L0TDX2;F6Z4U0;A0A5F5PJV1;A0A9L0RDP1;A0A9L0SLR6;A0A3Q2I5C7;A0A9L0SBI4	-0.0727498	0.177796	43.6109	-0.409177	0.684413	0.968923	Treatment vs Condition	CEMIP2	A0A3Q2HX91_HORSE;A0A3Q2I382_HORSE;A0A3Q2I5C7_HORSE;A0A5F5PJV1_HORSE;A0A9L0RDP1_HORSE;A0A9L0SBI4_HORSE;A0A9L0SLR6_HORSE;A0A9L0TDX2_HORSE;F6Z4U0_HORSE	Cell migration inducing hyaluronidase 2
A0A3Q2HX91;A0A3Q2I382;A0A9L0TDX2;F6Z4U0;A0A5F5PJV1;A0A9L0RDP1;A0A9L0SLR6;A0A3Q2I5C7;A0A9L0SJQ3;A0A9L0SBI4	0.0459455	0.0722202	47.2958	0.636185	0.527722	0.928034	Treatment vs Condition	CEMIP2	A0A3Q2HX91_HORSE;A0A3Q2I382_HORSE;A0A3Q2I5C7_HORSE;A0A5F5PJV1_HORSE;A0A9L0RDP1_HORSE;A0A9L0SBI4_HORSE;A0A9L0SJQ3_HORSE;A0A9L0SLR6_HORSE;A0A9L0TDX2_HORSE;F6Z4U0_HORSE	Cell migration inducing hyaluronidase 2
A0A3Q2HX91;A0A3Q2I382;A0A9L0TDX2;F6Z4U0;A0A5F5PJV1;A0A9L0RDP1;A0A9L0SLR6;A0A9L0SJQ3	0.0477852	0.136116	45.4658	0.351061	0.727164	0.969566	Treatment vs Condition	CEMIP2	A0A3Q2HX91_HORSE;A0A3Q2I382_HORSE;A0A5F5PJV1_HORSE;A0A9L0RDP1_HORSE;A0A9L0SJQ3_HORSE;A0A9L0SLR6_HORSE;A0A9L0TDX2_HORSE;F6Z4U0_HORSE	Cell migration inducing hyaluronidase 2
A0A3Q2HXB8;F6PJZ6	0.0546683	0.110416	45.8011	0.495111	0.622888	0.955542	Treatment vs Condition	ARHGAP17	A0A3Q2HXB8_HORSE;F6PJZ6_HORSE	Rho GTPase activating protein 17
A0A3Q2HXB8;F6PJZ6;A0A3Q2H760	0.126766	0.100182	47.1033	1.26535	0.211968	0.823595	Treatment vs Condition	ARHGAP17	A0A3Q2H760_HORSE;A0A3Q2HXB8_HORSE;F6PJZ6_HORSE	Rho GTPase activating protein 17
A0A3Q2HXE5;A0A9L0REJ9;A0A9L0TLZ6;F6U768;A0A9L0RQV3	0.0309332	0.0824801	47.2958	0.375038	0.709309	0.969566	Treatment vs Condition	CAD	A0A3Q2HXE5_HORSE;A0A9L0REJ9_HORSE;A0A9L0RQV3_HORSE;A0A9L0TLZ6_HORSE;F6U768_HORSE	Carbamoyl-phosphate synthetase 2, aspartate transcarbamylase, and dihydroorotase
A0A3Q2HXG5;A0A9L0T954	-0.165783	0.136794	44.828	-1.21191	0.231895	0.831935	Treatment vs Condition	GPRASP1	A0A3Q2HXG5_HORSE;A0A9L0T954_HORSE	G protein-coupled receptor associated sorting protein 1
A0A3Q2HXG5;A0A9L0T954;F6RSX0	0.0926827	0.155253	43.4672	0.59698	0.553618	0.935273	Treatment vs Condition	GPRASP1;GPRASP2	A0A3Q2HXG5_HORSE;A0A9L0T954_HORSE;F6RSX0_HORSE	G protein-coupled receptor associated sorting protein 1
A0A3Q2HXM5;A0A9L0TLY8	0.142387	0.138518	45.4038	1.02793	0.309429	0.870821	Treatment vs Condition	NAGA	A0A3Q2HXM5_HORSE;A0A9L0TLY8_HORSE	Alpha-galactosidase
A0A3Q2HXM8	-0.150628	0.12923	47.2958	-1.16558	0.24963	0.844663	Treatment vs Condition	FECH	A0A3Q2HXM8_HORSE	Ferrochelatase
A0A3Q2HXN5;A0A5F5PF00;A0A9L0RBF0;A0A9L0SR28	-0.00932727	0.113979	41.3593	-0.081833	0.935174	0.992475	Treatment vs Condition	ACOT7	A0A3Q2HXN5_HORSE;A0A5F5PF00_HORSE;A0A9L0RBF0_HORSE;A0A9L0SR28_HORSE	Acyl-CoA thioesterase 7
A0A3Q2HXN8;F7E3A6	-0.116688	0.114524	45.6921	-1.01889	0.313619	0.874988	Treatment vs Condition	PUS1	A0A3Q2HXN8_HORSE;F7E3A6_HORSE	Pseudouridine synthase 1
A0A3Q2HXQ3;A0A5F5Q0C8;F6VWT8	-0.122568	0.113913	44.3763	-1.07598	0.287753	0.863165	Treatment vs Condition	CCDC9	A0A3Q2HXQ3_HORSE;A0A5F5Q0C8_HORSE;F6VWT8_HORSE	Coiled-coil domain containing 9
A0A3Q2HXU8;A0A3Q2KTS1;A0A5F5PLT2;F7C5D8;A0A3Q2HVY2;A0A3Q2IAZ7	0.0634319	0.152887	44.565	0.414895	0.68021	0.967877	Treatment vs Condition	PKP4	A0A3Q2HVY2_HORSE;A0A3Q2HXU8_HORSE;A0A3Q2IAZ7_HORSE;A0A3Q2KTS1_HORSE;A0A5F5PLT2_HORSE;F7C5D8_HORSE	Plakophilin 4
A0A3Q2HXX1;A0A9L0TK47;F6ZQF7;A0A9L0RTN4	-0.17922	0.157271	44.5605	-1.13956	0.260557	0.853147	Treatment vs Condition	ICAM1	A0A3Q2HXX1_HORSE;A0A9L0RTN4_HORSE;A0A9L0TK47_HORSE;F6ZQF7_HORSE	Intercellular adhesion molecule 1
A0A3Q2HY30;A0A9L0S7N7	-0.0114731	0.0851752	45.8475	-0.1347	0.893438	0.986017	Treatment vs Condition	TBC1D24	A0A3Q2HY30_HORSE;A0A9L0S7N7_HORSE	TBC1 domain family member 24
A0A3Q2HY73;A0A3Q2I1Z4;A0A9L0RXS4;A0A9L0SBR7	-0.00653424	0.160959	26.2958	-0.0405957	0.967925	0.995234	Treatment vs Condition	LOC111771926;LOC111771928	A0A3Q2HY73_HORSE;A0A3Q2I1Z4_HORSE;A0A9L0RXS4_HORSE;A0A9L0SBR7_HORSE	Uncharacterized protein
A0A3Q2HYJ8	-0.107613	0.113907	45.5486	-0.944743	0.349775	0.881311	Treatment vs Condition	KIFC1	A0A3Q2HYJ8_HORSE	Kinesin-like protein
A0A3Q2HYL9;A0A9L0SXV0;A0A9L0TR20	0.0230467	0.0890183	45.7951	0.258898	0.796874	0.972753	Treatment vs Condition	PPAT	A0A3Q2HYL9_HORSE;A0A9L0SXV0_HORSE;A0A9L0TR20_HORSE	Amidophosphoribosyltransferase
A0A3Q2HYL9;A0A9L0SXV0;A0A9L0TR20;A0A9L0TH96;L7MSE6	0.0241032	0.141899	45.5484	0.169861	0.865871	0.980834	Treatment vs Condition	PPAT	A0A3Q2HYL9_HORSE;A0A9L0SXV0_HORSE;A0A9L0TH96_HORSE;A0A9L0TR20_HORSE;L7MSE6_HORSE	Amidophosphoribosyltransferase
A0A3Q2HYQ6;A0A5F5PSX9;A0A5F5PYN8;A0A9L0S2G4;A0A9L0SL97;A0A9L0T132;F6QE61	-0.0366605	0.194034	46.0153	-0.188939	0.850972	0.979574	Treatment vs Condition	DTD1	A0A3Q2HYQ6_HORSE;A0A5F5PSX9_HORSE;A0A5F5PYN8_HORSE;A0A9L0S2G4_HORSE;A0A9L0SL97_HORSE;A0A9L0T132_HORSE;F6QE61_HORSE	D-aminoacyl-tRNA deacylase
A0A3Q2HYT3;F6WCS8	0.0768098	0.104415	46.1407	0.735618	0.465687	0.911182	Treatment vs Condition	YTHDC2	A0A3Q2HYT3_HORSE;F6WCS8_HORSE	RNA helicase
A0A3Q2HYU2;A0A5F5PL96	0.0112112	0.132382	45.6092	0.0846877	0.93288	0.992475	Treatment vs Condition	EIF3F	A0A3Q2HYU2_HORSE;A0A5F5PL96_HORSE	Eukaryotic translation initiation factor 3 subunit F
A0A3Q2HYU2;A0A5F5PL96;A0A9L0RDX4	0.00541765	0.152152	45.5176	0.0356069	0.971751	0.995591	Treatment vs Condition	EIF3F;LOC100071582	A0A3Q2HYU2_HORSE;A0A5F5PL96_HORSE;A0A9L0RDX4_HORSE	Eukaryotic translation initiation factor 3 subunit F
A0A3Q2HYV5;A0A9L0QZZ4;A0A9L0S295;A0A9L0T0E6;A0A9L0TFU0;F7AV53	0.0441025	0.0850433	45.4898	0.518589	0.606561	0.951606	Treatment vs Condition	NHLRC2	A0A3Q2HYV5_HORSE;A0A9L0QZZ4_HORSE;A0A9L0S295_HORSE;A0A9L0T0E6_HORSE;A0A9L0TFU0_HORSE;F7AV53_HORSE	NHL repeat containing 2
A0A3Q2HYV8;A0A3Q2LFE6;A0A9L0R4L5;A0A9L0SI65;A0A9L0SZH6;F7D9H1	0.371933	0.107885	45.3364	3.44748	0.001232	0.252141	Treatment vs Condition	LGALS12	A0A3Q2HYV8_HORSE;A0A3Q2LFE6_HORSE;A0A9L0R4L5_HORSE;A0A9L0SI65_HORSE;A0A9L0SZH6_HORSE;F7D9H1_HORSE	Galectin
A0A3Q2HYZ5;F7BSQ3	-0.085061	0.155082	44.4762	-0.548492	0.586097	0.948298	Treatment vs Condition	TCF25	A0A3Q2HYZ5_HORSE;F7BSQ3_HORSE	Transcription factor 25
A0A3Q2HZ04;A0A9L0RL97;A0A9L0SXY9	-0.0668489	0.0872597	45.5088	-0.766092	0.447577	0.902308	Treatment vs Condition	RUFY1	A0A3Q2HZ04_HORSE;A0A9L0RL97_HORSE;A0A9L0SXY9_HORSE	RUN and FYVE domain containing 1
A0A3Q2HZ08;A0A3Q2KLR1;A0A9L0R2X7	-0.0149351	0.117196	44.4856	-0.127436	0.899169	0.986017	Treatment vs Condition	LETM2	A0A3Q2HZ08_HORSE;A0A3Q2KLR1_HORSE;A0A9L0R2X7_HORSE	Leucine zipper and EF-hand containing transmembrane protein 2
A0A3Q2HZ15;A0A9L0R166;A0A9L0RHG9;A0A9L0T810	0.00414403	0.127634	44.2958	0.0324681	0.974245	0.995662	Treatment vs Condition	NELFA	A0A3Q2HZ15_HORSE;A0A9L0R166_HORSE;A0A9L0RHG9_HORSE;A0A9L0T810_HORSE	Negative elongation factor complex member A
A0A3Q2HZB0;A0A5F5PPS0;A0A3Q2GSY3;A0A5F5PG69;F6ZWZ3	-0.06697	0.094388	46.0846	-0.709518	0.481578	0.914882	Treatment vs Condition	FLNC	A0A3Q2GSY3_HORSE;A0A3Q2HZB0_HORSE;A0A5F5PG69_HORSE;A0A5F5PPS0_HORSE;F6ZWZ3_HORSE	Filamin C
A0A3Q2HZB2;A0A5F5PED6	0.0453693	0.126406	45.3701	0.358919	0.721321	0.969566	Treatment vs Condition	USP14	A0A3Q2HZB2_HORSE;A0A5F5PED6_HORSE	Ubiquitin carboxyl-terminal hydrolase
A0A3Q2HZB2;A0A5F5PED6;F6V278	-0.090816	0.0916648	45.6979	-0.99074	0.327029	0.877659	Treatment vs Condition	USP14	A0A3Q2HZB2_HORSE;A0A5F5PED6_HORSE;F6V278_HORSE	Ubiquitin carboxyl-terminal hydrolase
A0A3Q2HZB8;A0A3Q2I152;A0A3Q2L527;A0A5F5PT04;A0A5F5Q2D8;A0A9L0SK58;A0A9L0T3Q1;F7E3M1;K9K2B7	0.119653	0.0910266	46.1963	1.31449	0.195171	0.814013	Treatment vs Condition	ETFA	A0A3Q2HZB8_HORSE;A0A3Q2I152_HORSE;A0A3Q2L527_HORSE;A0A5F5PT04_HORSE;A0A5F5Q2D8_HORSE;A0A9L0SK58_HORSE;A0A9L0T3Q1_HORSE;F7E3M1_HORSE;K9K2B7_HORSE	Electron transfer flavoprotein subunit alpha
A0A3Q2HZC6;A0A9L0RPT4	-0.0530671	0.0796944	47.2726	-0.665882	0.508723	0.921371	Treatment vs Condition	NAE1	A0A3Q2HZC6_HORSE;A0A9L0RPT4_HORSE	NEDD8 activating enzyme E1 subunit 1
A0A3Q2HZE9	0.114543	0.0936247	45.4137	1.22342	0.22748	0.831523	Treatment vs Condition	ABCD3	A0A3Q2HZE9_HORSE	ATP binding cassette subfamily D member 3
A0A3Q2HZH7;K9K433	0.188657	0.0785754	47.2958	2.40097	0.0203353	0.496822	Treatment vs Condition	NUDT9	A0A3Q2HZH7_HORSE;K9K433_HORSE	Nudix hydrolase 9
A0A3Q2HZK0	0.152916	0.159508	33.2958	0.958677	0.344632	0.880189	Treatment vs Condition	NFATC3	A0A3Q2HZK0_HORSE	Nuclear factor of activated T cells 3
A0A3Q2HZR2;A0A3Q2I4T1;A0A5F5PJS1;A0A9L0S628;A0A9L0S7J7;F7C2X3	0.0366925	0.155742	47.2958	0.235597	0.814762	0.974664	Treatment vs Condition	SUMF1	A0A3Q2HZR2_HORSE;A0A3Q2I4T1_HORSE;A0A5F5PJS1_HORSE;A0A9L0S628_HORSE;A0A9L0S7J7_HORSE;F7C2X3_HORSE	Sulfatase modifying factor 1
A0A3Q2HZR9;A0A9L0TG41;F7D253	0.163181	0.120238	45.515	1.35715	0.181425	0.806577	Treatment vs Condition	UGDH	A0A3Q2HZR9_HORSE;A0A9L0TG41_HORSE;F7D253_HORSE	UDP-glucose 6-dehydrogenase
A0A3Q2HZS2	0.0655491	0.0893832	45.6347	0.733349	0.467096	0.912354	Treatment vs Condition	LOC111771822	A0A3Q2HZS2_HORSE	Structural maintenance of chromosomes protein
A0A3Q2HZS8	-0.0111417	0.124546	46.2958	-0.0894579	0.929104	0.992475	Treatment vs Condition	GOLGB1	A0A3Q2HZS8_HORSE	Golgin B1
A0A3Q2HZS8;F6WPQ1	0.00400818	0.0791176	45.5068	0.050661	0.959817	0.994781	Treatment vs Condition	GOLGB1	A0A3Q2HZS8_HORSE;F6WPQ1_HORSE	Golgin B1
A0A3Q2HZS8;F6WPQ1;K9KES2	0.0303991	0.118385	45.5054	0.256782	0.798504	0.97315	Treatment vs Condition	GOLGB1	A0A3Q2HZS8_HORSE;F6WPQ1_HORSE;K9KES2_HORSE	Golgin B1
A0A3Q2HZU2;A0A3Q2HL85;A0A3Q2HLM8;A0A3Q2HW98;F7C837	-0.168169	0.138139	43.5764	-1.21739	0.230008	0.831523	Treatment vs Condition	SNX8	A0A3Q2HL85_HORSE;A0A3Q2HLM8_HORSE;A0A3Q2HW98_HORSE;A0A3Q2HZU2_HORSE;F7C837_HORSE	Sorting nexin 8
A0A3Q2HZV8;A0A3Q2LAP8;A0A3Q2LQ80;A0A9L0RFI8;A0A9L0RZN8;A0A9L0S0R6;A0A9L0SAE6;A0A9L0T756;A0A9L0T805;F6RUP0	0.273984	0.147226	45.3891	1.86097	0.0692326	0.621651	Treatment vs Condition	PRDX4	A0A3Q2HZV8_HORSE;A0A3Q2LAP8_HORSE;A0A3Q2LQ80_HORSE;A0A9L0RFI8_HORSE;A0A9L0RZN8_HORSE;A0A9L0S0R6_HORSE;A0A9L0SAE6_HORSE;A0A9L0T756_HORSE;A0A9L0T805_HORSE;F6RUP0_HORSE	thioredoxin-dependent peroxiredoxin
A0A3Q2HZV8;A0A3Q2LAP8;A0A3Q2LQ80;A0A9L0RFI8;A0A9L0RZN8;A0A9L0S0R6;A0A9L0SAE6;A0A9L0T756;A0A9L0T805;F6RUP0;F6S6J4;cRAP-Q06830	0.0340578	0.246917	45.3439	0.137932	0.890905	0.985834	Treatment vs Condition	PRDX1;PRDX4;cRAP-PRDX1	A0A3Q2HZV8_HORSE;A0A3Q2LAP8_HORSE;A0A3Q2LQ80_HORSE;A0A9L0RFI8_HORSE;A0A9L0RZN8_HORSE;A0A9L0S0R6_HORSE;A0A9L0SAE6_HORSE;A0A9L0T756_HORSE;A0A9L0T805_HORSE;F6RUP0_HORSE;F6S6J4_HORSE;cRAP-PRDX1_HUMAN	thioredoxin-dependent peroxiredoxin
A0A3Q2HZV9;A0A3Q2I764;A0A3Q2L5A3;A0A9L0RNL6;A0A9L0SV86;A0A9L0SZD8;F6WSY5	-0.0169437	0.105565	45.4311	-0.160504	0.873196	0.982192	Treatment vs Condition	SLC39A11	A0A3Q2HZV9_HORSE;A0A3Q2I764_HORSE;A0A3Q2L5A3_HORSE;A0A9L0RNL6_HORSE;A0A9L0SV86_HORSE;A0A9L0SZD8_HORSE;F6WSY5_HORSE	Zinc transporter ZIP11
A0A3Q2HZW1	-0.0538202	0.122459	47.2958	-0.439496	0.662304	0.96243	Treatment vs Condition	HSPA2	A0A3Q2HZW1_HORSE	Heat shock-related 70 kDa protein 2
A0A3Q2I021;A0A9L0SHE4;A0A9L0T345;A0A9L0SD72	-0.191287	0.127652	42.2958	-1.4985	0.14143	0.753733	Treatment vs Condition	PRPF3	A0A3Q2I021_HORSE;A0A9L0SD72_HORSE;A0A9L0SHE4_HORSE;A0A9L0T345_HORSE	U4/U6 small nuclear ribonucleoprotein Prp3
A0A3Q2I042;A0A5F5Q2X8;A0A9L0R3X8;A0A9L0RIX9;F7DX93	0.00300488	0.105018	40.4477	0.0286129	0.977314	0.995843	Treatment vs Condition	SACS	A0A3Q2I042_HORSE;A0A5F5Q2X8_HORSE;A0A9L0R3X8_HORSE;A0A9L0RIX9_HORSE;F7DX93_HORSE	Sacsin molecular chaperone
A0A3Q2I053;K9KCI9;A0A3Q2KSU6;A0A9L0RXS7;A0A9L0TBV7;A0A9L0TMA8;F6Y9C0;A0A3Q2H6D8;A0A9L0R1J4;A0A9L0RVC0;A0A9L0STV4	0.0540006	0.13155	45.6939	0.410495	0.683361	0.968923	Treatment vs Condition	RAB11A	A0A3Q2H6D8_HORSE;A0A3Q2I053_HORSE;A0A3Q2KSU6_HORSE;A0A9L0R1J4_HORSE;A0A9L0RVC0_HORSE;A0A9L0RXS7_HORSE;A0A9L0STV4_HORSE;A0A9L0TBV7_HORSE;A0A9L0TMA8_HORSE;F6Y9C0_HORSE;K9KCI9_HORSE	Ras-related protein Rab-11A
A0A3Q2I060;A0A9L0R9W4;A0A9L0RAL2;A0A9L0S2N0;A0A9L0S7Q5;F6QQL7	0.130425	0.107387	46.2958	1.21453	0.230704	0.831523	Treatment vs Condition	FLOT2	A0A3Q2I060_HORSE;A0A9L0R9W4_HORSE;A0A9L0RAL2_HORSE;A0A9L0S2N0_HORSE;A0A9L0S7Q5_HORSE;F6QQL7_HORSE	Flotillin
A0A3Q2I086;A0A9L0RKA3	-0.0246437	0.090028	45.3903	-0.273734	0.785531	0.971213	Treatment vs Condition	AKAP10	A0A3Q2I086_HORSE;A0A9L0RKA3_HORSE	A-kinase anchoring protein 10
A0A3Q2I0C5;A0A3Q2I5D0;A0A5F5PR46;A0A3Q2GVW1;A0A5F5PH65;A0A5F5Q1G7	-0.0245107	0.148777	46.0078	-0.164748	0.869864	0.982066	Treatment vs Condition	SEPTIN9	A0A3Q2GVW1_HORSE;A0A3Q2I0C5_HORSE;A0A3Q2I5D0_HORSE;A0A5F5PH65_HORSE;A0A5F5PR46_HORSE;A0A5F5Q1G7_HORSE	Septin 9
A0A3Q2I0G5	0.0381767	0.148789	45.4482	0.256582	0.798659	0.97315	Treatment vs Condition		A0A3Q2I0G5_HORSE	Cytochrome c oxidase subunit 7C, mitochondrial
A0A3Q2I0J0;F6SG40	-0.0176039	0.135525	41.5733	-0.129894	0.897277	0.986017	Treatment vs Condition	MSRB2	A0A3Q2I0J0_HORSE;F6SG40_HORSE	Peptide-methionine (R)-S-oxide reductase
A0A3Q2I0J9;A0A3Q2LIV6;F6PQV0	-0.0784708	0.128382	46.2958	-0.611231	0.544037	0.932627	Treatment vs Condition	SPNS1	A0A3Q2I0J9_HORSE;A0A3Q2LIV6_HORSE;F6PQV0_HORSE	Protein spinster homolog 1
A0A3Q2I0M9;F6Q1K5;F6RG31;F6RGR8;F6RWW4;A0A3Q2HIG2;Q8WN21;A0A3Q2L6Q7	0.0935703	0.110412	44.4584	0.847463	0.401276	0.894363	Treatment vs Condition	PRKDC	A0A3Q2HIG2_HORSE;A0A3Q2I0M9_HORSE;A0A3Q2L6Q7_HORSE;F6Q1K5_HORSE;F6RG31_HORSE;F6RGR8_HORSE;F6RWW4_HORSE;Q8WN21_HORSE	DNA-dependent protein kinase catalytic subunit
A0A3Q2I0P5	0.0556917	0.130639	28.8443	0.426303	0.673052	0.965407	Treatment vs Condition	VGLL4	A0A3Q2I0P5_HORSE	Vestigial like family member 4
A0A3Q2I0P6	0.0540993	0.113189	45.9236	0.477955	0.634949	0.956924	Treatment vs Condition	SEC31B	A0A3Q2I0P6_HORSE	SEC31 homolog B, COPII coat complex component
A0A3Q2I0U0	0.139748	0.0864645	45.6255	1.61624	0.112936	0.708091	Treatment vs Condition	VPS33A	A0A3Q2I0U0_HORSE	Vacuolar protein sorting-associated protein 33A
A0A3Q2I0V7;A0A9L0RYI5;A0A9L0SGL1;F6UHP9;K9K240	0.113699	0.0829935	47.2958	1.36997	0.177164	0.800017	Treatment vs Condition	PPP2R2A	A0A3Q2I0V7_HORSE;A0A9L0RYI5_HORSE;A0A9L0SGL1_HORSE;F6UHP9_HORSE;K9K240_HORSE	Serine/threonine-protein phosphatase 2A 55 kDa regulatory subunit B
A0A3Q2I0W3	0.100892	0.113446	47.2958	0.889338	0.378322	0.892387	Treatment vs Condition	CKAP2	A0A3Q2I0W3_HORSE	Cytoskeleton associated protein 2
A0A3Q2I103	-0.395405	0.166277	34.5427	-2.37799	0.023077	0.500384	Treatment vs Condition	NPRL3	A0A3Q2I103_HORSE	GATOR complex protein NPRL3
A0A3Q2I112;A0A3Q2LAU2;A0A9L0RKF3	0.0251357	0.0720084	45.5641	0.349065	0.728648	0.969566	Treatment vs Condition	GCN1	A0A3Q2I112_HORSE;A0A3Q2LAU2_HORSE;A0A9L0RKF3_HORSE	GCN1 activator of EIF2AK4
A0A3Q2I129	-0.153503	0.084941	47.2958	-1.80717	0.0770981	0.640717	Treatment vs Condition	TRIM28	A0A3Q2I129_HORSE	Tripartite motif containing 28
A0A3Q2I158	0.0932284	0.128671	45.4868	0.724549	0.472439	0.913382	Treatment vs Condition	EIF4A3	A0A3Q2I158_HORSE	Eukaryotic initiation factor 4A-III
A0A3Q2I189;A0A5F5PPA1	0.130962	0.211489	45.6536	0.619238	0.538837	0.930861	Treatment vs Condition	GNS	A0A3Q2I189_HORSE;A0A5F5PPA1_HORSE	N-acetylglucosamine-6-sulfatase
A0A3Q2I189;A0A5F5PPA1;Q8MJB8	0.101595	0.172537	45.5664	0.588831	0.558882	0.935419	Treatment vs Condition	G6S;GNS	A0A3Q2I189_HORSE;A0A5F5PPA1_HORSE;Q8MJB8_HORSE	N-acetylglucosamine-6-sulfatase
A0A3Q2I196;A0A5F5PZ03;A0A9R1SKX5;B3IVM0;B3IVM1	-0.0606596	0.152047	45.6495	-0.398954	0.691788	0.969566	Treatment vs Condition	PKM	A0A3Q2I196_HORSE;A0A5F5PZ03_HORSE;A0A9R1SKX5_HORSE;B3IVM0_HORSE;B3IVM1_HORSE	Pyruvate kinase
A0A3Q2I196;A0A5F5PZ03;A0A9R1SKX5;B3IVM0;B3IVM1;A0A5F5PY44	0.24429	0.140827	45.3789	1.73468	0.0895869	0.662686	Treatment vs Condition	PKM	A0A3Q2I196_HORSE;A0A5F5PY44_HORSE;A0A5F5PZ03_HORSE;A0A9R1SKX5_HORSE;B3IVM0_HORSE;B3IVM1_HORSE	Pyruvate kinase
A0A3Q2I196;A0A5F5PZ03;A0A9R1SKX5;B3IVM0;B3IVM1;A0A5F5PY44;A0A3Q2IDC8	-0.00385846	0.0831559	45.4839	-0.0464002	0.963194	0.994781	Treatment vs Condition	PKM	A0A3Q2I196_HORSE;A0A3Q2IDC8_HORSE;A0A5F5PY44_HORSE;A0A5F5PZ03_HORSE;A0A9R1SKX5_HORSE;B3IVM0_HORSE;B3IVM1_HORSE	Pyruvate kinase
A0A3Q2I196;B3IVM1;A0A5F5PY44	0.218555	0.174494	45.5183	1.25251	0.216783	0.828088	Treatment vs Condition	PKM	A0A3Q2I196_HORSE;A0A5F5PY44_HORSE;B3IVM1_HORSE	Pyruvate kinase
A0A3Q2I1B0;F6PRT5;F6SZM0;A0A9L0TMR1	0.0905699	0.104685	46.3223	0.865166	0.391406	0.893923	Treatment vs Condition	CAMSAP1	A0A3Q2I1B0_HORSE;A0A9L0TMR1_HORSE;F6PRT5_HORSE;F6SZM0_HORSE	Calmodulin regulated spectrin associated protein 1
A0A3Q2I1B0;F6PRT5;F6SZM0;A0A9L0TMR1;A0A3Q2IAG6	0.122377	0.110438	45.6159	1.1081	0.273625	0.853604	Treatment vs Condition	CAMSAP1;LOC100068095	A0A3Q2I1B0_HORSE;A0A3Q2IAG6_HORSE;A0A9L0TMR1_HORSE;F6PRT5_HORSE;F6SZM0_HORSE	Calmodulin regulated spectrin associated protein 1
A0A3Q2I1G0;A0A3Q2L7I1;F6UHB1	0.0459537	0.0706432	45.5832	0.650504	0.518632	0.926344	Treatment vs Condition	H6PD	A0A3Q2I1G0_HORSE;A0A3Q2L7I1_HORSE;F6UHB1_HORSE	Hexose-6-phosphate dehydrogenase/glucose 1-dehydrogenase
A0A3Q2I1G9	0.0803586	0.064725	47.2958	1.24154	0.220529	0.828711	Treatment vs Condition	COPS4	A0A3Q2I1G9_HORSE	COP9 signalosome complex subunit 4
A0A3Q2I1H5;A0A9L0R0P8;A0A9L0SWR9	0.107415	0.101875	45.4217	1.05439	0.297282	0.866822	Treatment vs Condition	WDR76	A0A3Q2I1H5_HORSE;A0A9L0R0P8_HORSE;A0A9L0SWR9_HORSE	WD repeat-containing protein 76
A0A3Q2I1I5;F6T5V1	0.381165	0.204685	31.6588	1.8622	0.0718784	0.626407	Treatment vs Condition	EML4	A0A3Q2I1I5_HORSE;F6T5V1_HORSE	EMAP like 4
A0A3Q2I1I5;F6T5V1;A0A3Q2HPF5;A0A3Q2I5R6;A0A9L0RAN3	0.020333	0.143616	45.4536	0.141579	0.888038	0.985019	Treatment vs Condition	EML4	A0A3Q2HPF5_HORSE;A0A3Q2I1I5_HORSE;A0A3Q2I5R6_HORSE;A0A9L0RAN3_HORSE;F6T5V1_HORSE	EMAP like 4
A0A3Q2I1K7;A0A3Q2KRJ3;A0A9L0R893;A0A9L0RX64;A0A9L0SS27;A0A9L0TK27;F7E385;A0A3Q2HDP3	0.0783282	0.123091	43.7487	0.636344	0.527868	0.928034	Treatment vs Condition	ATP11C	A0A3Q2HDP3_HORSE;A0A3Q2I1K7_HORSE;A0A3Q2KRJ3_HORSE;A0A9L0R893_HORSE;A0A9L0RX64_HORSE;A0A9L0SS27_HORSE;A0A9L0TK27_HORSE;F7E385_HORSE	Phospholipid-transporting ATPase
A0A3Q2I1L2	0.0603432	0.0804351	45.6774	0.75021	0.456975	0.905182	Treatment vs Condition	TMEM43	A0A3Q2I1L2_HORSE	Transmembrane protein 43
A0A3Q2I1M9;A0A9L0RN77;A0A9L0SU87;A0A3Q2I3T9;A0A3Q2GZ77;A0A3Q2HKM4	0.271762	0.254371	43.6788	1.06837	0.291225	0.864039	Treatment vs Condition	PABPC1;PABPC4	A0A3Q2GZ77_HORSE;A0A3Q2HKM4_HORSE;A0A3Q2I1M9_HORSE;A0A3Q2I3T9_HORSE;A0A9L0RN77_HORSE;A0A9L0SU87_HORSE	Polyadenylate-binding protein
A0A3Q2I1M9;A0A9L0SYV5;K9K2T4;A0A9L0RN77;A0A9L0SU87	-0.19277	0.133384	45.4904	-1.44523	0.155248	0.770073	Treatment vs Condition	PABPC1	A0A3Q2I1M9_HORSE;A0A9L0RN77_HORSE;A0A9L0SU87_HORSE;A0A9L0SYV5_HORSE;K9K2T4_HORSE	Polyadenylate-binding protein
A0A3Q2I1M9;A0A9L0SYV5;K9K2T4;A0A9L0RN77;A0A9L0SU87;A0A3Q2HKM4	0.0630147	0.0777371	45.613	0.810613	0.421797	0.90204	Treatment vs Condition	PABPC1	A0A3Q2HKM4_HORSE;A0A3Q2I1M9_HORSE;A0A9L0RN77_HORSE;A0A9L0SU87_HORSE;A0A9L0SYV5_HORSE;K9K2T4_HORSE	Poly(A) binding protein cytoplasmic 1
A0A3Q2I1M9;A0A9L0SYV5;K9K2T4;A0A9L0RN77;A0A9L0SU87;A0A3Q2I3T9;A0A3Q2GZ77;F6Z154;A0A3Q2HKM4	-0.220906	0.166517	39.3814	-1.32662	0.192275	0.811148	Treatment vs Condition	PABPC1;PABPC4	A0A3Q2GZ77_HORSE;A0A3Q2HKM4_HORSE;A0A3Q2I1M9_HORSE;A0A3Q2I3T9_HORSE;A0A9L0RN77_HORSE;A0A9L0SU87_HORSE;A0A9L0SYV5_HORSE;F6Z154_HORSE;K9K2T4_HORSE	Polyadenylate-binding protein
A0A3Q2I1P4;A0A3Q2KRU9;F6WJS2	0.0642685	0.11991	41.5867	0.535973	0.594833	0.94951	Treatment vs Condition	HDAC11	A0A3Q2I1P4_HORSE;A0A3Q2KRU9_HORSE;F6WJS2_HORSE	Histone deacetylase 11
A0A3Q2I1U4;F6YG90	0.104385	0.10263	44.4123	1.0171	0.314616	0.875408	Treatment vs Condition	TBC1D23	A0A3Q2I1U4_HORSE;F6YG90_HORSE	TBC1 domain family member 23
A0A3Q2I1W2;F6QQP1	0.0174608	0.116709	40.2958	0.14961	0.881819	0.984169	Treatment vs Condition	KLHL18	A0A3Q2I1W2_HORSE;F6QQP1_HORSE	Kelch like family member 18
A0A3Q2I1Y2;A0A9L0R8A1;A0A9L0SUK8;F6WTC6;A0A3Q2ID32	-0.052851	0.157667	46.5873	-0.335208	0.738973	0.969566	Treatment vs Condition	DNAJB6	A0A3Q2I1Y2_HORSE;A0A3Q2ID32_HORSE;A0A9L0R8A1_HORSE;A0A9L0SUK8_HORSE;F6WTC6_HORSE	DnaJ heat shock protein family (Hsp40) member B6
A0A3Q2I1Y9;A0A9L0SND8	-0.0475067	0.115002	45.3611	-0.413095	0.681483	0.968812	Treatment vs Condition	SEC11A	A0A3Q2I1Y9_HORSE;A0A9L0SND8_HORSE	Signal peptidase complex catalytic subunit SEC11
A0A3Q2I292;F6U2A1;A0A5F5PF62;A0A5F5PLI6	-0.0425728	0.106452	45.6657	-0.399926	0.691076	0.969566	Treatment vs Condition	API5	A0A3Q2I292_HORSE;A0A5F5PF62_HORSE;A0A5F5PLI6_HORSE;F6U2A1_HORSE	Apoptosis inhibitor 5
A0A3Q2I294;A0A5F5PK53;A0A5F5Q0P0	-0.0237578	0.135426	36.2958	-0.17543	0.861717	0.979574	Treatment vs Condition	XPO5	A0A3Q2I294_HORSE;A0A5F5PK53_HORSE;A0A5F5Q0P0_HORSE	Exportin 5
A0A3Q2I2F3;A0A9L0R7C5;A0A9L0T8Y9;F6QUQ3;F6T0N8	0.217968	0.145511	45.7834	1.49795	0.141009	0.75312	Treatment vs Condition	NECAP1	A0A3Q2I2F3_HORSE;A0A9L0R7C5_HORSE;A0A9L0T8Y9_HORSE;F6QUQ3_HORSE;F6T0N8_HORSE	Adaptin ear-binding coat-associated protein 1
A0A3Q2I2F4;A0A9L0R5S4	0.0892566	0.0779693	45.7261	1.14477	0.258263	0.850356	Treatment vs Condition	BUB1B	A0A3Q2I2F4_HORSE;A0A9L0R5S4_HORSE	BUB1 mitotic checkpoint serine/threonine kinase B
A0A3Q2I2J1;A0A3Q2I9S5	0.194249	0.0959353	47.2958	2.0248	0.0485544	0.570022	Treatment vs Condition	KIF16B	A0A3Q2I2J1_HORSE;A0A3Q2I9S5_HORSE	Kinesin family member 16B
A0A3Q2I2L4	0.148132	0.151537	47.2958	0.977535	0.333278	0.878434	Treatment vs Condition	GATM	A0A3Q2I2L4_HORSE	Glycine amidinotransferase
A0A3Q2I2M2;A0A9L0SB37;A0A9L0SUG2;F6VS25	-0.0287944	0.164463	45.6421	-0.175081	0.861791	0.979574	Treatment vs Condition	SEC13	A0A3Q2I2M2_HORSE;A0A9L0SB37_HORSE;A0A9L0SUG2_HORSE;F6VS25_HORSE	Protein SEC13 homolog
A0A3Q2I2M7;A0A9L0S188;A0A3Q2L2I2;A0A5F5Q0C6;F6V954;A0A9L0ST75;A0A9L0RHJ6;A0A9L0RUK8;A0A3Q2HHC5	0.283144	0.100902	45.5279	2.80613	0.00735279	0.436277	Treatment vs Condition	MTM1	A0A3Q2HHC5_HORSE;A0A3Q2I2M7_HORSE;A0A3Q2L2I2_HORSE;A0A5F5Q0C6_HORSE;A0A9L0RHJ6_HORSE;A0A9L0RUK8_HORSE;A0A9L0S188_HORSE;A0A9L0ST75_HORSE;F6V954_HORSE	Myotubularin
A0A3Q2I2M7;A0A9L0S188;A0A3Q2L2I2;A0A5F5Q0C6;F6V954;A0A9L0ST75;A0A9L0RHJ6;A0A9L0RUK8;A0A3Q2HHC5;A0A9L0S1N9	0.0219538	0.0973393	47.2958	0.225539	0.822532	0.975653	Treatment vs Condition	MTM1	A0A3Q2HHC5_HORSE;A0A3Q2I2M7_HORSE;A0A3Q2L2I2_HORSE;A0A5F5Q0C6_HORSE;A0A9L0RHJ6_HORSE;A0A9L0RUK8_HORSE;A0A9L0S188_HORSE;A0A9L0S1N9_HORSE;A0A9L0ST75_HORSE;F6V954_HORSE	Myotubularin
A0A3Q2I2M7;A0A9L0S188;A0A5F5Q0C6;F6V954;A0A9L0S1N9	0.101707	0.141443	45.4988	0.719069	0.475775	0.914265	Treatment vs Condition	MTM1	A0A3Q2I2M7_HORSE;A0A5F5Q0C6_HORSE;A0A9L0S188_HORSE;A0A9L0S1N9_HORSE;F6V954_HORSE	Myotubularin
A0A3Q2I2R6;A0A9L0STX9;F6UN28	0.285376	0.0831871	46.0457	3.43053	0.00128147	0.252141	Treatment vs Condition	WDR47	A0A3Q2I2R6_HORSE;A0A9L0STX9_HORSE;F6UN28_HORSE	WD repeat domain 47
A0A3Q2I2R7;A0A5F5PZY0;A0A5F5Q2P8;F7E3W0	0.144144	0.134314	39.2958	1.07319	0.289733	0.864039	Treatment vs Condition	SCYL1	A0A3Q2I2R7_HORSE;A0A5F5PZY0_HORSE;A0A5F5Q2P8_HORSE;F7E3W0_HORSE	N-terminal kinase-like protein
A0A3Q2I2S2;A0A9L0RI63;F6W683	-0.244884	0.172423	35.6844	-1.42025	0.164214	0.783304	Treatment vs Condition	GMDS	A0A3Q2I2S2_HORSE;A0A9L0RI63_HORSE;F6W683_HORSE	GDP-mannose 4,6-dehydratase
A0A3Q2I2V3;A0A3Q2KW49;A0A9L0TJA6;A0A5F5PQ32	0.17862	0.137218	45.4247	1.30173	0.199573	0.814013	Treatment vs Condition	CTSD	A0A3Q2I2V3_HORSE;A0A3Q2KW49_HORSE;A0A5F5PQ32_HORSE;A0A9L0TJA6_HORSE	Cathepsin D
A0A3Q2I2V3;A0A3Q2KW49;A0A9L0TJA6;A0A5F5PQ32;cRAP-P07339	0.42609	0.285907	45.5277	1.49031	0.143039	0.7572	Treatment vs Condition	CTSD;cRAP-CTSD	A0A3Q2I2V3_HORSE;A0A3Q2KW49_HORSE;A0A5F5PQ32_HORSE;A0A9L0TJA6_HORSE;cRAP-CATD_HUMAN	Cathepsin D
A0A3Q2I2V7;F7BYV5	0.0693002	0.0956717	45.3675	0.724355	0.472567	0.913382	Treatment vs Condition	STX7	A0A3Q2I2V7_HORSE;F7BYV5_HORSE	Syntaxin-7
A0A3Q2I2Z3;K9K9D0	0.0311092	0.0809734	45.8481	0.384191	0.702613	0.969566	Treatment vs Condition	EMC2	A0A3Q2I2Z3_HORSE;K9K9D0_HORSE	ER membrane protein complex subunit 2
A0A3Q2I336	0.0230107	0.18473	47.2958	0.124564	0.901397	0.986017	Treatment vs Condition	HMGCR	A0A3Q2I336_HORSE	3-hydroxy-3-methylglutaryl coenzyme A reductase
A0A3Q2I364	0.0442631	0.0721752	45.478	0.613272	0.542752	0.931568	Treatment vs Condition	PGRMC2	A0A3Q2I364_HORSE	Progesterone receptor membrane component 2
A0A3Q2I375	-0.0869118	0.090361	39.7793	-0.961828	0.341946	0.878434	Treatment vs Condition	UGP2	A0A3Q2I375_HORSE	UTP--glucose-1-phosphate uridylyltransferase
A0A3Q2I375;A0A3Q2IBE3	0.0747263	0.059463	45.5279	1.25669	0.215277	0.828088	Treatment vs Condition	UGP2	A0A3Q2I375_HORSE;A0A3Q2IBE3_HORSE	UTP--glucose-1-phosphate uridylyltransferase
A0A3Q2I395;A0A9L0SFL8	0.198745	0.103454	45.4626	1.92109	0.0610035	0.604788	Treatment vs Condition	NDUFS2	A0A3Q2I395_HORSE;A0A9L0SFL8_HORSE	NADH dehydrogenase [ubiquinone] iron-sulfur protein 2, mitochondrial
A0A3Q2I3E3;A0A3Q2I7H7;A0A9L0QZC2;A0A9L0R8N6;F7BU72;A0A3Q2HU96;A0A9L0SH15	-0.0368736	0.101323	41.2958	-0.363922	0.717773	0.969566	Treatment vs Condition	TAOK3	A0A3Q2HU96_HORSE;A0A3Q2I3E3_HORSE;A0A3Q2I7H7_HORSE;A0A9L0QZC2_HORSE;A0A9L0R8N6_HORSE;A0A9L0SH15_HORSE;F7BU72_HORSE	Serine/threonine-protein kinase TAO3
A0A3Q2I3H9;A0A3Q2L9T4;A0A3Q2LDY4;A0A9L0SIW5;A0A9L0TNH8;F6RUH5;A0A3Q2H2Y1	0.113918	0.113622	42.2233	1.00261	0.32176	0.876791	Treatment vs Condition	ATP6V1C1	A0A3Q2H2Y1_HORSE;A0A3Q2I3H9_HORSE;A0A3Q2L9T4_HORSE;A0A3Q2LDY4_HORSE;A0A9L0SIW5_HORSE;A0A9L0TNH8_HORSE;F6RUH5_HORSE	V-type proton ATPase subunit C
A0A3Q2I3H9;A0A3Q2L9T4;A0A3Q2LDY4;A0A9L0SIW5;A0A9L0TNH8;F6RUH5;A0A3Q2H2Y1;A0A3Q2H1X9	-0.0822206	0.0810861	45.962	-1.01399	0.315895	0.875494	Treatment vs Condition	ATP6V1C1	A0A3Q2H1X9_HORSE;A0A3Q2H2Y1_HORSE;A0A3Q2I3H9_HORSE;A0A3Q2L9T4_HORSE;A0A3Q2LDY4_HORSE;A0A9L0SIW5_HORSE;A0A9L0TNH8_HORSE;F6RUH5_HORSE	V-type proton ATPase subunit C
A0A3Q2I3N3;A0A9L0RSP4;A0A9L0RZP2;A0A9L0SA58;F6Q0M8	0.131668	0.241969	39.7348	0.544151	0.589378	0.949059	Treatment vs Condition	COL4A2	A0A3Q2I3N3_HORSE;A0A9L0RSP4_HORSE;A0A9L0RZP2_HORSE;A0A9L0SA58_HORSE;F6Q0M8_HORSE	Collagen type IV alpha 2 chain
A0A3Q2I3Q1;A0A5F5PRJ0;K9K385	-0.0622308	0.108654	45.6792	-0.572745	0.569626	0.940691	Treatment vs Condition	CCDC90B	A0A3Q2I3Q1_HORSE;A0A5F5PRJ0_HORSE;K9K385_HORSE	Coiled-coil domain containing 90B
A0A3Q2I3R6;A0A5F5PZK4;F7E429	0.188121	0.16488	38.7846	1.14096	0.260883	0.853147	Treatment vs Condition	SARDH	A0A3Q2I3R6_HORSE;A0A5F5PZK4_HORSE;F7E429_HORSE	Sarcosine dehydrogenase
A0A3Q2I3T9;A0A3Q2GZ77;F6Z154	0.109996	0.0721015	46.1964	1.52557	0.133934	0.734748	Treatment vs Condition	PABPC4	A0A3Q2GZ77_HORSE;A0A3Q2I3T9_HORSE;F6Z154_HORSE	Polyadenylate-binding protein
A0A3Q2I453;A0A9L0R354;F6TRW4;A0A3Q2HR94;A0A9L0SUS1;A0A9L0RD39;A0A3Q2HGS6;A0A3Q2LLA7	0.130883	0.065442	46.3757	1.99999	0.0513777	0.581259	Treatment vs Condition	AP3B1	A0A3Q2HGS6_HORSE;A0A3Q2HR94_HORSE;A0A3Q2I453_HORSE;A0A3Q2LLA7_HORSE;A0A9L0R354_HORSE;A0A9L0RD39_HORSE;A0A9L0SUS1_HORSE;F6TRW4_HORSE	AP-3 complex subunit beta
A0A3Q2I453;A0A9L0R354;F6TRW4;A0A3Q2HR94;A0A9L0SUS1;A0A9L0RD39;A0A3Q2HGS6;A0A3Q2LLA7;A0A9L0T3L4;A0A9L0S3C0;A0A9L0TP17;F7E0R1;A0A5F5PP46;A0A9L0RC92	-0.119973	0.153025	45.8102	-0.784011	0.437069	0.90204	Treatment vs Condition	AP3B1;AP3B2	A0A3Q2HGS6_HORSE;A0A3Q2HR94_HORSE;A0A3Q2I453_HORSE;A0A3Q2LLA7_HORSE;A0A5F5PP46_HORSE;A0A9L0R354_HORSE;A0A9L0RC92_HORSE;A0A9L0RD39_HORSE;A0A9L0S3C0_HORSE;A0A9L0SUS1_HORSE;A0A9L0T3L4_HORSE;A0A9L0TP17_HORSE;F6TRW4_HORSE;F7E0R1_HORSE	AP-3 complex subunit beta
A0A3Q2I4B6;F7BTQ7	0.00234211	0.102062	45.4186	0.022948	0.981792	0.995946	Treatment vs Condition	PGAP1	A0A3Q2I4B6_HORSE;F7BTQ7_HORSE	GPI inositol-deacylase
A0A3Q2I4E0;A0A9L0S6Z9;A0A9L0SXM5;F7AM06;A0A3Q2H191;A0A9L0R0A2	-0.0739598	0.105488	45.7355	-0.701123	0.486778	0.915261	Treatment vs Condition	ADD1	A0A3Q2H191_HORSE;A0A3Q2I4E0_HORSE;A0A9L0R0A2_HORSE;A0A9L0S6Z9_HORSE;A0A9L0SXM5_HORSE;F7AM06_HORSE	Adducin 1
A0A3Q2I4E9;A0A3Q2I8C4;A0A3Q2LQD2	0.0835789	0.134527	41.6987	0.621278	0.537799	0.930861	Treatment vs Condition	SPAG9	A0A3Q2I4E9_HORSE;A0A3Q2I8C4_HORSE;A0A3Q2LQD2_HORSE	Sperm associated antigen 9
A0A3Q2I4K3;A0A3Q2I1E9;A0A3Q2I8N4;A0A9L0R8D4;F7BA56;A0A3Q2HT81	0.0676895	0.0819381	45.8753	0.826105	0.41302	0.90204	Treatment vs Condition	VAV3	A0A3Q2HT81_HORSE;A0A3Q2I1E9_HORSE;A0A3Q2I4K3_HORSE;A0A3Q2I8N4_HORSE;A0A9L0R8D4_HORSE;F7BA56_HORSE	Vav guanine nucleotide exchange factor 3
A0A3Q2I4K3;A0A3Q2I1E9;A0A3Q2I8N4;A0A9L0R8D4;F7BA56;A0A3Q2HT81;K9KDC0	-0.0422139	0.124046	42.2958	-0.340308	0.735309	0.969566	Treatment vs Condition	VAV3	A0A3Q2HT81_HORSE;A0A3Q2I1E9_HORSE;A0A3Q2I4K3_HORSE;A0A3Q2I8N4_HORSE;A0A9L0R8D4_HORSE;F7BA56_HORSE;K9KDC0_HORSE	Vav guanine nucleotide exchange factor 3
A0A3Q2I4L2;A0A9L0SPA9;F7ALM2	0.0070032	0.0862961	47.2958	0.0811532	0.935663	0.992779	Treatment vs Condition	HGS	A0A3Q2I4L2_HORSE;A0A9L0SPA9_HORSE;F7ALM2_HORSE	Hepatocyte growth factor-regulated tyrosine kinase substrate
A0A3Q2I4R0	-0.00479904	0.112444	46.5746	-0.0426793	0.96614	0.995101	Treatment vs Condition	DTX2	A0A3Q2I4R0_HORSE	E3 ubiquitin-protein ligase
A0A3Q2I4T3;A0A9L0RYS1;A0A9L0S541;A0A9L0TQ35;F6SQG2	-0.266271	0.164907	36.2958	-1.61467	0.115044	0.709001	Treatment vs Condition	GATB	A0A3Q2I4T3_HORSE;A0A9L0RYS1_HORSE;A0A9L0S541_HORSE;A0A9L0TQ35_HORSE;F6SQG2_HORSE	Glutamyl-tRNA(Gln) amidotransferase subunit B, mitochondrial
A0A3Q2I4Z5	-0.104655	0.12598	45.3641	-0.830723	0.410481	0.90065	Treatment vs Condition	MTPN	A0A3Q2I4Z5_HORSE	Myotrophin
A0A3Q2I519	-0.204149	0.0974786	45.9578	-2.09429	0.0417768	0.55691	Treatment vs Condition	TSPEAR	A0A3Q2I519_HORSE	Thrombospondin type laminin G domain and EAR repeats
A0A3Q2I532;F6WQM7;A0A3Q2GZV4	0.0106004	0.099946	45.3643	0.106061	0.916002	0.988473	Treatment vs Condition	PDHA1	A0A3Q2GZV4_HORSE;A0A3Q2I532_HORSE;F6WQM7_HORSE	Pyruvate dehydrogenase E1 component subunit alpha
A0A3Q2I532;F6WQM7;A0A3Q2GZV4;K9K3W3	0.099226	0.111789	45.6683	0.887619	0.379397	0.893593	Treatment vs Condition	PDHA1	A0A3Q2GZV4_HORSE;A0A3Q2I532_HORSE;F6WQM7_HORSE;K9K3W3_HORSE	Pyruvate dehydrogenase E1 component subunit alpha
A0A3Q2I544	0.312733	0.142152	45.9121	2.2	0.0328789	0.526813	Treatment vs Condition	RPL14	A0A3Q2I544_HORSE	Large ribosomal subunit protein eL14
A0A3Q2I576;F6WVS9	0.0230831	0.144107	47.2958	0.16018	0.873421	0.982192	Treatment vs Condition	PPM1B	A0A3Q2I576_HORSE;F6WVS9_HORSE	protein-serine/threonine phosphatase
A0A3Q2I576;F6WVS9;K9KBI7	-0.118267	0.0977244	47.2958	-1.21021	0.232211	0.831935	Treatment vs Condition	PPM1B	A0A3Q2I576_HORSE;F6WVS9_HORSE;K9KBI7_HORSE	protein-serine/threonine phosphatase
A0A3Q2I5B6;A0A3Q2GSR0;A0A3Q2I9D4;cRAP-P08758	0.0167071	0.118973	45.6653	0.140428	0.88894	0.985437	Treatment vs Condition	ANXA5;cRAP-ANXA5	A0A3Q2GSR0_HORSE;A0A3Q2I5B6_HORSE;A0A3Q2I9D4_HORSE;cRAP-ANXA5_HUMAN	Annexin
A0A3Q2I5E1;A0A5F5PNU7	0.182818	0.13135	45.4643	1.39183	0.170746	0.786573	Treatment vs Condition	DDX3X	A0A3Q2I5E1_HORSE;A0A5F5PNU7_HORSE	RNA helicase
A0A3Q2I5E1;A0A5F5PNU7;A0A0H4ARH0	0.102098	0.117076	45.7395	0.87207	0.387725	0.893923	Treatment vs Condition	DDX3X;DDX3Y	A0A0H4ARH0_HORSE;A0A3Q2I5E1_HORSE;A0A5F5PNU7_HORSE	RNA helicase (Fragment)
A0A3Q2I5E6;A0A9L0SG23	-0.0507229	0.112778	41.9181	-0.449759	0.655201	0.961082	Treatment vs Condition	TRAF3	A0A3Q2I5E6_HORSE;A0A9L0SG23_HORSE	TNF receptor-associated factor
A0A3Q2I5L9	-0.0861806	0.191256	45.7935	-0.450603	0.654402	0.961082	Treatment vs Condition	TMX4	A0A3Q2I5L9_HORSE	Thioredoxin related transmembrane protein 4
A0A3Q2I5N9	0.430677	0.115231	38.5239	3.73749	0.000602106	0.197451	Treatment vs Condition	HNRNPA0	A0A3Q2I5N9_HORSE	Heterogeneous nuclear ribonucleoprotein A0
A0A3Q2I5S2;A0A3Q2LBV9	0.0142204	0.0720745	45.441	0.197301	0.844472	0.979209	Treatment vs Condition	PREB	A0A3Q2I5S2_HORSE;A0A3Q2LBV9_HORSE	Prolactin regulatory element-binding protein
A0A3Q2I5S7;F7A9A2	0.199415	0.111244	44.7811	1.7926	0.0797941	0.647701	Treatment vs Condition	OSBPL9	A0A3Q2I5S7_HORSE;F7A9A2_HORSE	Oxysterol-binding protein
A0A3Q2I5S7;F7A9A2;F6V0N8	-0.0188676	0.0846699	45.7498	-0.222837	0.824654	0.975808	Treatment vs Condition	OSBPL9	A0A3Q2I5S7_HORSE;F6V0N8_HORSE;F7A9A2_HORSE	Oxysterol-binding protein
A0A3Q2I5S8;A0A3Q2GVL2	0.0228902	0.0613371	45.3885	0.373187	0.710747	0.969566	Treatment vs Condition	ACTN4	A0A3Q2GVL2_HORSE;A0A3Q2I5S8_HORSE	Alpha-actinin-4
A0A3Q2I5S8;A0A3Q2GVL2;A0A3Q2HG20;F7DZI2;A0A3Q2IKC5;F7D837;A0A3Q2I0A5	0.0658063	0.131961	45.3822	0.498682	0.620412	0.955542	Treatment vs Condition	ACTN1;ACTN4	A0A3Q2GVL2_HORSE;A0A3Q2HG20_HORSE;A0A3Q2I0A5_HORSE;A0A3Q2I5S8_HORSE;A0A3Q2IKC5_HORSE;F7D837_HORSE;F7DZI2_HORSE	Alpha-actinin-4
A0A3Q2I5S8;A0A3Q2GVL2;A0A3Q2HG20;F7DZI2;A0A3Q2IKC5;F7D837;A0A3Q2I0A5;A0A3Q2KQT8	0.0905648	0.158297	45.5915	0.572121	0.570051	0.940691	Treatment vs Condition	ACTN1;ACTN4	A0A3Q2GVL2_HORSE;A0A3Q2HG20_HORSE;A0A3Q2I0A5_HORSE;A0A3Q2I5S8_HORSE;A0A3Q2IKC5_HORSE;A0A3Q2KQT8_HORSE;F7D837_HORSE;F7DZI2_HORSE	Alpha-actinin-4
A0A3Q2I5S8;A0A3Q2GVL2;A0A3Q2HG20;F7DZI2;A0A3Q2IKC5;F7D837;A0A3Q2I0A5;A0A9L0R142;F6R1M6;A0A9L0TTC2	-0.000645516	0.167949	46.0931	-0.00384353	0.99695	0.998574	Treatment vs Condition	ACTN1;ACTN2;ACTN4	A0A3Q2GVL2_HORSE;A0A3Q2HG20_HORSE;A0A3Q2I0A5_HORSE;A0A3Q2I5S8_HORSE;A0A3Q2IKC5_HORSE;A0A9L0R142_HORSE;A0A9L0TTC2_HORSE;F6R1M6_HORSE;F7D837_HORSE;F7DZI2_HORSE	Alpha-actinin-4
A0A3Q2I5S8;A0A3Q2GVL2;A0A3Q2HG20;F7DZI2;A0A3Q2IKC5;F7D837;A0A3Q2I0A5;A0A9L0R142;F6R1M6;A0A9L0TTC2;A0A3Q2KQT8;Q6L6U1	0.301665	0.204232	39.527	1.47707	0.14758	0.7572	Treatment vs Condition	ACTN1;ACTN2;ACTN3;ACTN4	A0A3Q2GVL2_HORSE;A0A3Q2HG20_HORSE;A0A3Q2I0A5_HORSE;A0A3Q2I5S8_HORSE;A0A3Q2IKC5_HORSE;A0A3Q2KQT8_HORSE;A0A9L0R142_HORSE;A0A9L0TTC2_HORSE;F6R1M6_HORSE;F7D837_HORSE;F7DZI2_HORSE;Q6L6U1_HORSE	Alpha-actinin-4
A0A3Q2I5S8;A0A3Q2GVL2;A0A3Q2KQT8	-0.1641	0.0857556	45.4678	-1.91358	0.0619817	0.604788	Treatment vs Condition	ACTN4	A0A3Q2GVL2_HORSE;A0A3Q2I5S8_HORSE;A0A3Q2KQT8_HORSE	Alpha-actinin-4
A0A3Q2I5V1;A0A3Q2LMR5;A0A5F5PWM7;A0A3Q2H008;A0A9L0ST85;F6Z278;A0A9L0TAU1	0.249755	0.0920667	42.2958	2.71276	0.00960918	0.441753	Treatment vs Condition	CPNE3	A0A3Q2H008_HORSE;A0A3Q2I5V1_HORSE;A0A3Q2LMR5_HORSE;A0A5F5PWM7_HORSE;A0A9L0ST85_HORSE;A0A9L0TAU1_HORSE;F6Z278_HORSE	Copine 3
A0A3Q2I5V1;A0A3Q2LMR5;A0A5F5PWM7;A0A3Q2H008;A0A9L0ST85;F6Z278;A0A9L0TAU1;A0A3Q2KKT0	0.0499019	0.0912394	45.5911	0.546934	0.587092	0.948761	Treatment vs Condition	CPNE3	A0A3Q2H008_HORSE;A0A3Q2I5V1_HORSE;A0A3Q2KKT0_HORSE;A0A3Q2LMR5_HORSE;A0A5F5PWM7_HORSE;A0A9L0ST85_HORSE;A0A9L0TAU1_HORSE;F6Z278_HORSE	Copine 3
A0A3Q2I630;F6SNV2;A0A3Q2HV53	0.322735	0.117682	45.471	2.74243	0.00869274	0.441753	Treatment vs Condition	HNRNPC	A0A3Q2HV53_HORSE;A0A3Q2I630_HORSE;F6SNV2_HORSE	RRM domain-containing protein
A0A3Q2I637	0.0294429	0.135457	45.3619	0.217359	0.828903	0.975808	Treatment vs Condition	RPS19	A0A3Q2I637_HORSE	Small ribosomal subunit protein eS19
A0A3Q2I672;A0A9L0QWS1;A0A9L0SNU1;A0A9L0TC19	-0.0115642	0.0931234	44.965	-0.124182	0.901725	0.986017	Treatment vs Condition	DICER1	A0A3Q2I672_HORSE;A0A9L0QWS1_HORSE;A0A9L0SNU1_HORSE;A0A9L0TC19_HORSE	Endoribonuclease Dicer
A0A3Q2I677	0.16848	0.139663	45.0717	1.20633	0.233983	0.832829	Treatment vs Condition	PFDN5	A0A3Q2I677_HORSE	Prefoldin subunit 5
A0A3Q2I6D1;A0A3Q2HMV9;A0A3Q2ICN9;A0A3Q2I6S6;A0A3Q2IB86;A0A3Q2HG04	-0.364296	0.14505	45.3478	-2.51152	0.0156495	0.496822	Treatment vs Condition	KIF13B	A0A3Q2HG04_HORSE;A0A3Q2HMV9_HORSE;A0A3Q2I6D1_HORSE;A0A3Q2I6S6_HORSE;A0A3Q2IB86_HORSE;A0A3Q2ICN9_HORSE	Kinesin family member 13B
A0A3Q2I6D1;A0A3Q2HMV9;A0A3Q2ICN9;A0A3Q2I6S6;A0A3Q2IB86;A0A3Q2HG04;A0A3Q2HY12	-0.0519093	0.0820133	46.0411	-0.632937	0.529906	0.929109	Treatment vs Condition	KIF13B	A0A3Q2HG04_HORSE;A0A3Q2HMV9_HORSE;A0A3Q2HY12_HORSE;A0A3Q2I6D1_HORSE;A0A3Q2I6S6_HORSE;A0A3Q2IB86_HORSE;A0A3Q2ICN9_HORSE	Kinesin family member 13B
A0A3Q2I6D1;A0A3Q2HMV9;A0A3Q2ICN9;A0A3Q2I6S6;A0A3Q2IB86;A0A3Q2HG04;A0A3Q2HY12;A0A9L0RN87;A0A9L0R278;A0A9L0R5Q3;A0A9L0SGY2;A0A9L0THG7;F6WVP9;A0A9L0R2I5;A0A9L0REC3;A0A9L0SR88	0.162582	0.109687	45.3492	1.48223	0.145195	0.7572	Treatment vs Condition	KIF13A;KIF13B	A0A3Q2HG04_HORSE;A0A3Q2HMV9_HORSE;A0A3Q2HY12_HORSE;A0A3Q2I6D1_HORSE;A0A3Q2I6S6_HORSE;A0A3Q2IB86_HORSE;A0A3Q2ICN9_HORSE;A0A9L0R278_HORSE;A0A9L0R2I5_HORSE;A0A9L0R5Q3_HORSE;A0A9L0REC3_HORSE;A0A9L0RN87_HORSE;A0A9L0SGY2_HORSE;A0A9L0SR88_HORSE;A0A9L0THG7_HORSE;F6WVP9_HORSE	Kinesin family member 13B
A0A3Q2I6D1;A0A3Q2HMV9;A0A3Q2ICN9;A0A3Q2I6S6;A0A3Q2IB86;A0A3Q2HY12	-0.0407361	0.150736	45.5386	-0.270248	0.78819	0.971213	Treatment vs Condition	KIF13B	A0A3Q2HMV9_HORSE;A0A3Q2HY12_HORSE;A0A3Q2I6D1_HORSE;A0A3Q2I6S6_HORSE;A0A3Q2IB86_HORSE;A0A3Q2ICN9_HORSE	Kinesin family member 13B
A0A3Q2I6D3;F6SCE8;A0A3Q2HNF2;F6QQF2	0.0786777	0.106223	38.7755	0.740682	0.463348	0.910708	Treatment vs Condition	AFTPH	A0A3Q2HNF2_HORSE;A0A3Q2I6D3_HORSE;F6QQF2_HORSE;F6SCE8_HORSE	Aftiphilin
A0A3Q2I6E8;F7D854;A0A3Q2LRJ3;A0A5F5PQH2	0.0758549	0.095016	45.4781	0.798338	0.428824	0.90204	Treatment vs Condition	CAT	A0A3Q2I6E8_HORSE;A0A3Q2LRJ3_HORSE;A0A5F5PQH2_HORSE;F7D854_HORSE	Catalase
A0A3Q2I6E8;F7D854;A0A3Q2LRJ3;A0A5F5PQH2;cRAP-P04040	0.0274046	0.0938284	45.3826	0.292071	0.771563	0.969566	Treatment vs Condition	CAT;cRAP-CAT	A0A3Q2I6E8_HORSE;A0A3Q2LRJ3_HORSE;A0A5F5PQH2_HORSE;F7D854_HORSE;cRAP-CATA_HUMAN	Catalase
A0A3Q2I6F7;F6QBM1	0.227322	0.100343	45.7564	2.26545	0.028264	0.524502	Treatment vs Condition	MRPL22	A0A3Q2I6F7_HORSE;F6QBM1_HORSE	Large ribosomal subunit protein uL22m
A0A3Q2I6I7	-0.00674249	0.144896	45.5178	-0.0465333	0.963089	0.994781	Treatment vs Condition	TANK	A0A3Q2I6I7_HORSE	TRAF family member associated NFKB activator
A0A3Q2I6L3;A0A9L0TBW9;A0A5F5PKX3;A0A3Q2HEC8;A0A9L0SKS2;A0A9L0SMP1;F6WVC3	0.212139	0.0974082	44.455	2.17784	0.0347654	0.527563	Treatment vs Condition	MARK3	A0A3Q2HEC8_HORSE;A0A3Q2I6L3_HORSE;A0A5F5PKX3_HORSE;A0A9L0SKS2_HORSE;A0A9L0SMP1_HORSE;A0A9L0TBW9_HORSE;F6WVC3_HORSE	non-specific serine/threonine protein kinase
A0A3Q2I6P6;F6U4J8	0.121014	0.101792	44.5604	1.18883	0.240804	0.843673	Treatment vs Condition	THRAP3	A0A3Q2I6P6_HORSE;F6U4J8_HORSE	Thyroid hormone receptor associated protein 3
A0A3Q2I6U5;A0A9L0T6H3;A0A9L0ST46;A0A9L0S2J8;F7D8Y5;A0A9L0RY70	-0.0945382	0.135714	46.2958	-0.696596	0.489538	0.915261	Treatment vs Condition	KIF2C	A0A3Q2I6U5_HORSE;A0A9L0RY70_HORSE;A0A9L0S2J8_HORSE;A0A9L0ST46_HORSE;A0A9L0T6H3_HORSE;F7D8Y5_HORSE	Kinesin-like protein
A0A3Q2I6U5;A0A9L0T6H3;A0A9L0ST46;A0A9L0S2J8;F7D8Y5;A0A9L0RY70;A0A9L0RUZ3	0.127394	0.108345	45.448	1.17582	0.245791	0.844663	Treatment vs Condition	KIF2C	A0A3Q2I6U5_HORSE;A0A9L0RUZ3_HORSE;A0A9L0RY70_HORSE;A0A9L0S2J8_HORSE;A0A9L0ST46_HORSE;A0A9L0T6H3_HORSE;F7D8Y5_HORSE	Kinesin-like protein
A0A3Q2I711;A0A9L0TN78;F6WB94	-0.0460674	0.173951	32.3218	-0.26483	0.792822	0.971213	Treatment vs Condition	COPS7A	A0A3Q2I711_HORSE;A0A9L0TN78_HORSE;F6WB94_HORSE	COP9 signalosome subunit 7A
A0A3Q2I737;A0A5F5Q259	0.239963	0.107144	45.7034	2.23964	0.0300221	0.524502	Treatment vs Condition	NIT1	A0A3Q2I737_HORSE;A0A5F5Q259_HORSE	Nitrilase 1
A0A3Q2I739;A0A5F5PWA2;A0A9L0SPB0;A0A9L0TMV7;A0A5F5PWD8	0.0390315	0.104661	45.5475	0.372933	0.710929	0.969566	Treatment vs Condition	ATXN2L	A0A3Q2I739_HORSE;A0A5F5PWA2_HORSE;A0A5F5PWD8_HORSE;A0A9L0SPB0_HORSE;A0A9L0TMV7_HORSE	Ataxin 2 like
A0A3Q2I739;A0A5F5PWA2;A0A9L0SPB0;A0A9L0TMV7;A0A5F5PWD8;F7DLP2	0.153515	0.0892172	45.5848	1.72069	0.0920899	0.670106	Treatment vs Condition	ATXN2L	A0A3Q2I739_HORSE;A0A5F5PWA2_HORSE;A0A5F5PWD8_HORSE;A0A9L0SPB0_HORSE;A0A9L0TMV7_HORSE;F7DLP2_HORSE	Ataxin 2 like
A0A3Q2I739;A0A5F5PWA2;A0A9L0SPB0;A0A9L0TMV7;F7DLP2	0.0890764	0.0960836	45.5504	0.927072	0.358775	0.883734	Treatment vs Condition	ATXN2L	A0A3Q2I739_HORSE;A0A5F5PWA2_HORSE;A0A9L0SPB0_HORSE;A0A9L0TMV7_HORSE;F7DLP2_HORSE	Ataxin 2 like
A0A3Q2I784	-0.0111178	0.0704393	45.6307	-0.157835	0.875283	0.982192	Treatment vs Condition	APEH	A0A3Q2I784_HORSE	Acylamino-acid-releasing enzyme
A0A3Q2I789;F6ZK93	0.0235143	0.111157	47.2958	0.211541	0.833374	0.975808	Treatment vs Condition	PATL1	A0A3Q2I789_HORSE;F6ZK93_HORSE	Protein PAT1 homolog 1
A0A3Q2I793;A0A5F5PJW6;A0A9L0R8D7;A0A9L0RBR0;A0A9L0SWQ8;A0A9L0TF60;F7CZ04;A0A9L0TKB3	0.081345	0.16547	39.2958	0.4916	0.625737	0.955542	Treatment vs Condition	TCOF1	A0A3Q2I793_HORSE;A0A5F5PJW6_HORSE;A0A9L0R8D7_HORSE;A0A9L0RBR0_HORSE;A0A9L0SWQ8_HORSE;A0A9L0TF60_HORSE;A0A9L0TKB3_HORSE;F7CZ04_HORSE	Treacle ribosome biosis factor 1
A0A3Q2I7A4	-0.0172561	0.1074	45.5095	-0.160672	0.873063	0.982192	Treatment vs Condition	MAMDC4	A0A3Q2I7A4_HORSE	14 kDa phosphohistidine phosphatase
A0A3Q2I7B5;A0A3Q2I7X3;A0A9L0SDE5;A0A9L0SLZ4;F6QAH1;A0A3Q2HCX5;A0A9L0R6L5;A0A9L0TD03	0.0831067	0.0972868	45.634	0.854245	0.397432	0.893923	Treatment vs Condition	MAP4K4	A0A3Q2HCX5_HORSE;A0A3Q2I7B5_HORSE;A0A3Q2I7X3_HORSE;A0A9L0R6L5_HORSE;A0A9L0SDE5_HORSE;A0A9L0SLZ4_HORSE;A0A9L0TD03_HORSE;F6QAH1_HORSE	non-specific serine/threonine protein kinase
A0A3Q2I7D4;A0A9L0T7E5	0.181851	0.0937233	45.3877	1.9403	0.0585711	0.595523	Treatment vs Condition	AFAP1L2	A0A3Q2I7D4_HORSE;A0A9L0T7E5_HORSE	Actin filament associated protein 1 like 2
A0A3Q2I7G4;A0A9L0TIY7;F6SUL8	0.186888	0.172267	45.3203	1.08487	0.283716	0.858459	Treatment vs Condition	MINPP1	A0A3Q2I7G4_HORSE;A0A9L0TIY7_HORSE;F6SUL8_HORSE	Multiple inositol polyphosphate phosphatase 1
A0A3Q2I7J0;A0A9L0SSQ9;F7ATX2;A0A9L0RTC0;A0A9L0T219	0.134317	0.105031	45.2958	1.27884	0.207468	0.819306	Treatment vs Condition	ACAD10	A0A3Q2I7J0_HORSE;A0A9L0RTC0_HORSE;A0A9L0SSQ9_HORSE;A0A9L0T219_HORSE;F7ATX2_HORSE	Acyl-CoA dehydrogenase family member 10
A0A3Q2I7J8;A0A3Q2LQW2;A0A9L0SIU1	0.0932155	0.0765173	45.4191	1.21823	0.229428	0.831523	Treatment vs Condition	RBBP5	A0A3Q2I7J8_HORSE;A0A3Q2LQW2_HORSE;A0A9L0SIU1_HORSE	RB binding protein 5, histone lysine methyltransferase complex subunit
A0A3Q2I7Q4;A0A9L0RQE0	-0.154362	0.160328	37.4435	-0.962787	0.341831	0.878434	Treatment vs Condition	MTMR6	A0A3Q2I7Q4_HORSE;A0A9L0RQE0_HORSE	phosphatidylinositol-3-phosphatase
A0A3Q2I7T6;A0A9L0RBP0	0.104487	0.119518	45.5245	0.87423	0.386582	0.893923	Treatment vs Condition	ENTPD5	A0A3Q2I7T6_HORSE;A0A9L0RBP0_HORSE	nucleoside diphosphate phosphatase
A0A3Q2I7V9	-0.00472283	0.0854786	47.2958	-0.0552516	0.956171	0.994781	Treatment vs Condition	IARS2	A0A3Q2I7V9_HORSE	isoleucine--tRNA ligase
A0A3Q2I7X7	0.0350232	0.146702	37.8023	0.238738	0.812599	0.974664	Treatment vs Condition	UBA3	A0A3Q2I7X7_HORSE	NEDD8-activating enzyme E1 catalytic subunit
A0A3Q2I7X7;K9K4R2	0.00737985	0.0835803	47.2958	0.0882965	0.930014	0.992475	Treatment vs Condition	UBA3	A0A3Q2I7X7_HORSE;K9K4R2_HORSE	NEDD8-activating enzyme E1 catalytic subunit
A0A3Q2I836	0.0563022	0.125215	45.2958	0.449643	0.655112	0.961082	Treatment vs Condition	SUDS3	A0A3Q2I836_HORSE	SDS3 homolog, SIN3A corepressor complex component
A0A3Q2I845;F7CSZ2;A0A9L0SRZ1;A0A9L0TDQ8	-0.0669114	0.177155	38.9348	-0.377699	0.707706	0.969566	Treatment vs Condition	SPICE1	A0A3Q2I845_HORSE;A0A9L0SRZ1_HORSE;A0A9L0TDQ8_HORSE;F7CSZ2_HORSE	Spindle and centriole-associated protein 1
A0A3Q2I864;A0A3Q2LC58;A0A9L0S1N3;A0A9L0SH07;A0A9L0SMU2;A0A9L0T3Z4;A0A9L0TJ15;A0A9L0TJ41;A0A9L0TMB7	0.211881	0.0998287	41.6354	2.12245	0.039792	0.551371	Treatment vs Condition	JAM3	A0A3Q2I864_HORSE;A0A3Q2LC58_HORSE;A0A9L0S1N3_HORSE;A0A9L0SH07_HORSE;A0A9L0SMU2_HORSE;A0A9L0T3Z4_HORSE;A0A9L0TJ15_HORSE;A0A9L0TJ41_HORSE;A0A9L0TMB7_HORSE	Junctional adhesion molecule 3
A0A3Q2I888	0.216904	0.0988312	45.6313	2.19469	0.0333139	0.527343	Treatment vs Condition	SRSF6	A0A3Q2I888_HORSE	Serine and arginine rich splicing factor 6
A0A3Q2I888;F6QYC5	0.163875	0.124135	45.761	1.32014	0.193353	0.813779	Treatment vs Condition	SRSF4;SRSF6	A0A3Q2I888_HORSE;F6QYC5_HORSE	Serine and arginine rich splicing factor 6
A0A3Q2I892;A0A9L0T1I4;A0A9L0S2K0;F6PRG0;K9K2C1	0.0204479	0.0881464	45.6166	0.231976	0.817594	0.974664	Treatment vs Condition	ERGIC3	A0A3Q2I892_HORSE;A0A9L0S2K0_HORSE;A0A9L0T1I4_HORSE;F6PRG0_HORSE;K9K2C1_HORSE	Endoplasmic reticulum-Golgi intermediate compartment protein
A0A3Q2I8C9	-0.033492	0.164939	33.2958	-0.203056	0.840327	0.978377	Treatment vs Condition	ACO1	A0A3Q2I8C9_HORSE	Cytoplasmic aconitate hydratase
A0A3Q2I8G1;K9K275	0.201292	0.0972934	47.2958	2.06892	0.0440437	0.563499	Treatment vs Condition	NME7	A0A3Q2I8G1_HORSE;K9K275_HORSE	Nucleoside diphosphate kinase 7
A0A3Q2I8H5;A0A3Q2ICF3;A0A5F5PHD2;F6T2F7	0.0242555	0.140934	42.8503	0.172106	0.864164	0.980644	Treatment vs Condition	LUC7L	A0A3Q2I8H5_HORSE;A0A3Q2ICF3_HORSE;A0A5F5PHD2_HORSE;F6T2F7_HORSE	LUC7 like
A0A3Q2I8J2;A0A9L0SXJ6;A0A3Q2HH92	-0.0727663	0.115763	45.0002	-0.628577	0.532804	0.930178	Treatment vs Condition	VAC14	A0A3Q2HH92_HORSE;A0A3Q2I8J2_HORSE;A0A9L0SXJ6_HORSE	Protein VAC14 homolog
A0A3Q2I8J5;A0A3Q2L5Q1;F6RFP4	0.150165	0.0996999	45.5309	1.50617	0.138931	0.746886	Treatment vs Condition	ECPAS	A0A3Q2I8J5_HORSE;A0A3Q2L5Q1_HORSE;F6RFP4_HORSE	Ecm29 proteasome adaptor and scaffold
A0A3Q2I8L2;F6QZ21	0.205649	0.106452	43.4107	1.93185	0.0599224	0.599102	Treatment vs Condition	NCOA3	A0A3Q2I8L2_HORSE;F6QZ21_HORSE	Nuclear receptor coactivator
A0A3Q2I8M9	0.0315627	0.153957	44.293	0.20501	0.838504	0.978377	Treatment vs Condition	TANC1	A0A3Q2I8M9_HORSE	Tetratricopeptide repeat, ankyrin repeat and coiled-coil containing 1
A0A3Q2I8P4;A0A9L0RDG9;A0A9L0SFT7;F6YX05;A0A9L0RSI3;A0A9L0SC87;A0A9L0RR93	0.0948408	0.188531	45.7349	0.503053	0.617341	0.955539	Treatment vs Condition	MYH10	A0A3Q2I8P4_HORSE;A0A9L0RDG9_HORSE;A0A9L0RR93_HORSE;A0A9L0RSI3_HORSE;A0A9L0SC87_HORSE;A0A9L0SFT7_HORSE;F6YX05_HORSE	Myosin heavy chain 10
A0A3Q2I8P4;A0A9L0RDG9;A0A9L0SFT7;F6YX05;A0A9L0RSI3;A0A9L0SC87;A0A9L0SVC2;A0A9L0RR93	-0.0409398	0.0676792	46.312	-0.604909	0.548192	0.934034	Treatment vs Condition	MYH10	A0A3Q2I8P4_HORSE;A0A9L0RDG9_HORSE;A0A9L0RR93_HORSE;A0A9L0RSI3_HORSE;A0A9L0SC87_HORSE;A0A9L0SFT7_HORSE;A0A9L0SVC2_HORSE;F6YX05_HORSE	Myosin heavy chain 10
A0A3Q2I8P4;A0A9L0RDG9;A0A9L0SFT7;F6YX05;A0A9L0RSI3;A0A9L0SC87;A0A9L0SVC2;A0A9L0RR93;A0A5F5PQB1;A0A9L0S090;F6W6G5;F6WCC5;A0A9L0SQB6	0.00910399	0.195252	47.2958	0.0466269	0.963007	0.994781	Treatment vs Condition	MYH10;MYH11	A0A3Q2I8P4_HORSE;A0A5F5PQB1_HORSE;A0A9L0RDG9_HORSE;A0A9L0RR93_HORSE;A0A9L0RSI3_HORSE;A0A9L0S090_HORSE;A0A9L0SC87_HORSE;A0A9L0SFT7_HORSE;A0A9L0SQB6_HORSE;A0A9L0SVC2_HORSE;F6W6G5_HORSE;F6WCC5_HORSE;F6YX05_HORSE	Myosin heavy chain 10
A0A3Q2I8P4;A0A9L0RDG9;A0A9L0SFT7;F6YX05;A0A9L0RSI3;A0A9L0SC87;A0A9L0SVC2;A0A9L0RR93;F6X485;F6WCS1;A0A9L0S0R1;A0A9L0RT32	0.049508	0.0725239	47.2958	0.682645	0.498162	0.917464	Treatment vs Condition	MYH10;MYH9	A0A3Q2I8P4_HORSE;A0A9L0RDG9_HORSE;A0A9L0RR93_HORSE;A0A9L0RSI3_HORSE;A0A9L0RT32_HORSE;A0A9L0S0R1_HORSE;A0A9L0SC87_HORSE;A0A9L0SFT7_HORSE;A0A9L0SVC2_HORSE;F6WCS1_HORSE;F6X485_HORSE;F6YX05_HORSE	Myosin heavy chain 10
A0A3Q2I8P4;A0A9L0RDG9;A0A9L0SFT7;F6YX05;A0A9L0RSI3;A0A9L0SC87;A0A9L0SVC2;A0A9L0RR93;F6X485;F6WCS1;A0A9L0S0R1;A0A9L0RT32;A0A5F5PQB1;A0A9L0S090;F6W6G5;F6WCC5;A0A9L0SQB6	-0.19602	0.227565	36.5291	-0.861383	0.394646	0.893923	Treatment vs Condition	MYH10;MYH11;MYH9	A0A3Q2I8P4_HORSE;A0A5F5PQB1_HORSE;A0A9L0RDG9_HORSE;A0A9L0RR93_HORSE;A0A9L0RSI3_HORSE;A0A9L0RT32_HORSE;A0A9L0S090_HORSE;A0A9L0S0R1_HORSE;A0A9L0SC87_HORSE;A0A9L0SFT7_HORSE;A0A9L0SQB6_HORSE;A0A9L0SVC2_HORSE;F6W6G5_HORSE;F6WCC5_HORSE;F6WCS1_HORSE;F6X485_HORSE;F6YX05_HORSE	Myosin heavy chain 10
A0A3Q2I8P4;A0A9L0RDG9;A0A9L0SFT7;F6YX05;A0A9L0RSI3;A0A9L0SC87;A0A9L0SVC2;A0A9L0RR93;F6X485;F6WCS1;A0A9L0S0R1;A0A9L0RT32;A0A5F5PQB1;A0A9L0S090;F6W6G5;F6WCC5;A0A9L0SQB6;A0A3Q2H703;A0A9L0S8N9;A0A9L0SH12;A0A9L0TG29;F7BV56;A0A3Q2H006;A0A9L0STC4	0.13764	0.116989	45.6817	1.17652	0.245482	0.844663	Treatment vs Condition	MYH10;MYH11;MYH14;MYH9	A0A3Q2H006_HORSE;A0A3Q2H703_HORSE;A0A3Q2I8P4_HORSE;A0A5F5PQB1_HORSE;A0A9L0RDG9_HORSE;A0A9L0RR93_HORSE;A0A9L0RSI3_HORSE;A0A9L0RT32_HORSE;A0A9L0S090_HORSE;A0A9L0S0R1_HORSE;A0A9L0S8N9_HORSE;A0A9L0SC87_HORSE;A0A9L0SFT7_HORSE;A0A9L0SH12_HORSE;A0A9L0SQB6_HORSE;A0A9L0STC4_HORSE;A0A9L0SVC2_HORSE;A0A9L0TG29_HORSE;F6W6G5_HORSE;F6WCC5_HORSE;F6WCS1_HORSE;F6X485_HORSE;F6YX05_HORSE;F7BV56_HORSE	Myosin heavy chain 14
A0A3Q2I8P4;A0A9L0RDG9;A0A9L0SFT7;F6YX05;A0A9L0RSI3;A0A9L0SVC2	-0.0630215	0.119133	45.8983	-0.528999	0.599355	0.94951	Treatment vs Condition	MYH10	A0A3Q2I8P4_HORSE;A0A9L0RDG9_HORSE;A0A9L0RSI3_HORSE;A0A9L0SFT7_HORSE;A0A9L0SVC2_HORSE;F6YX05_HORSE	Myosin heavy chain 10
A0A3Q2I8V6;K9K2S9	0.0923857	0.0700692	46.0647	1.31849	0.193857	0.814013	Treatment vs Condition		A0A3Q2I8V6_HORSE;K9K2S9_HORSE	non-specific serine/threonine protein kinase
A0A3Q2I909;A0A3Q2GXJ3;A0A3Q2HED8;A0A3Q2IC79;A0A9L0RIB0;A0A9L0SM41;A0A9L0SNI2	0.0367111	0.0814285	45.3789	0.450838	0.654253	0.961082	Treatment vs Condition	EEA1	A0A3Q2GXJ3_HORSE;A0A3Q2HED8_HORSE;A0A3Q2I909_HORSE;A0A3Q2IC79_HORSE;A0A9L0RIB0_HORSE;A0A9L0SM41_HORSE;A0A9L0SNI2_HORSE	Early endosome antigen 1
A0A3Q2I933;F7E3X1;A0A3Q2GZP4;A0A3Q2H4C2;A0A3Q2HGV7;A0A3Q2HNX7;A0A3Q2HTC1;A0A3Q2KJW7;F7E3U4;A0A3Q2I3S4	-0.0643713	0.109946	45.9252	-0.585482	0.56109	0.936387	Treatment vs Condition	SNAP91	A0A3Q2GZP4_HORSE;A0A3Q2H4C2_HORSE;A0A3Q2HGV7_HORSE;A0A3Q2HNX7_HORSE;A0A3Q2HTC1_HORSE;A0A3Q2I3S4_HORSE;A0A3Q2I933_HORSE;A0A3Q2KJW7_HORSE;F7E3U4_HORSE;F7E3X1_HORSE	Synaptosome associated protein 91
A0A3Q2I933;F7E3X1;A0A3Q2GZP4;A0A3Q2H4C2;A0A3Q2HGV7;A0A3Q2HNX7;A0A3Q2HTC1;A0A3Q2KJW7;F7E3U4;A0A3Q2I3S4;A0A3Q2H6K4;A0A3Q2HBE4;A0A3Q2HFK0;A0A3Q2I929;A0A3Q2IB34;A0A3Q2KUR1;A0A3Q2LQ51;F7D8Z8;A0A9L0RRZ3	0.0239246	0.179867	38.0182	0.133013	0.894884	0.986017	Treatment vs Condition	PICALM;SNAP91	A0A3Q2GZP4_HORSE;A0A3Q2H4C2_HORSE;A0A3Q2H6K4_HORSE;A0A3Q2HBE4_HORSE;A0A3Q2HFK0_HORSE;A0A3Q2HGV7_HORSE;A0A3Q2HNX7_HORSE;A0A3Q2HTC1_HORSE;A0A3Q2I3S4_HORSE;A0A3Q2I929_HORSE;A0A3Q2I933_HORSE;A0A3Q2IB34_HORSE;A0A3Q2KJW7_HORSE;A0A3Q2KUR1_HORSE;A0A3Q2LQ51_HORSE;A0A9L0RRZ3_HORSE;F7D8Z8_HORSE;F7E3U4_HORSE;F7E3X1_HORSE	Synaptosome associated protein 91
A0A3Q2I937;A0A9L0TSZ4	0.235135	0.138825	36.8194	1.69376	0.0987564	0.685769	Treatment vs Condition		A0A3Q2I937_HORSE;A0A9L0TSZ4_HORSE	Interferon induced protein with tetratricopeptide repeats 5
A0A3Q2I971;F7DQ07	-0.0577373	0.200176	45.8656	-0.288432	0.774315	0.969566	Treatment vs Condition	KLHL7	A0A3Q2I971_HORSE;F7DQ07_HORSE	Kelch like family member 7
A0A3Q2I9A2;F7DRC9	0.186968	0.162589	36.2958	1.14994	0.257689	0.850356	Treatment vs Condition	TOR1AIP1	A0A3Q2I9A2_HORSE;F7DRC9_HORSE	Torsin-1A-interacting protein 1
A0A3Q2I9F4	0.0821973	0.0658518	45.5129	1.24822	0.218335	0.828203	Treatment vs Condition	SHOC2	A0A3Q2I9F4_HORSE	SHOC2 leucine rich repeat scaffold protein
A0A3Q2I9H9;F7B7P3;A0A3Q2GZ20	-0.0044945	0.0921899	45.37	-0.0487526	0.96133	0.994781	Treatment vs Condition	WDR91	A0A3Q2GZ20_HORSE;A0A3Q2I9H9_HORSE;F7B7P3_HORSE	WD repeat-containing protein 91
A0A3Q2I9H9;F7B7P3;A0A3Q2GZ20;A0A3Q2L5K2	-0.0996471	0.0962816	45.5435	-1.03495	0.306155	0.870821	Treatment vs Condition	WDR91	A0A3Q2GZ20_HORSE;A0A3Q2I9H9_HORSE;A0A3Q2L5K2_HORSE;F7B7P3_HORSE	WD repeat-containing protein 91
A0A3Q2I9K6;A0A9L0R0Y6;A0A9L0R6F8;A0A9L0RMI7;A0A9L0SDC1;A0A9L0SZ95;A0A9L0T899;F7DT34;A0A3Q2HRQ4;A0A9L0SPY2	0.133947	0.135321	43.6281	0.989845	0.327708	0.877659	Treatment vs Condition	PRKCZ	A0A3Q2HRQ4_HORSE;A0A3Q2I9K6_HORSE;A0A9L0R0Y6_HORSE;A0A9L0R6F8_HORSE;A0A9L0RMI7_HORSE;A0A9L0SDC1_HORSE;A0A9L0SPY2_HORSE;A0A9L0SZ95_HORSE;A0A9L0T899_HORSE;F7DT34_HORSE	protein kinase C
A0A3Q2I9L3;A0A9L0R392	0.365231	0.166617	37.9608	2.19204	0.0345804	0.527343	Treatment vs Condition	PLRG1	A0A3Q2I9L3_HORSE;A0A9L0R392_HORSE	Pleiotropic regulator 1
A0A3Q2I9P7;A0A5F5PZ34;A0A9L0RDC7;A0A9L0RJL0;A0A9L0SUQ7;F7DUR1	0.103865	0.103598	45.516	1.00257	0.321369	0.876791	Treatment vs Condition	NUP153	A0A3Q2I9P7_HORSE;A0A5F5PZ34_HORSE;A0A9L0RDC7_HORSE;A0A9L0RJL0_HORSE;A0A9L0SUQ7_HORSE;F7DUR1_HORSE	Nucleoporin 153
A0A3Q2I9W0;A0A5F5PTX0;A0A9L0RKJ7;A0A9L0TP93	0.126266	0.110569	45.6043	1.14196	0.259429	0.851891	Treatment vs Condition	IRAG2	A0A3Q2I9W0_HORSE;A0A5F5PTX0_HORSE;A0A9L0RKJ7_HORSE;A0A9L0TP93_HORSE	Inositol 1,4,5-triphosphate receptor associated 2
A0A3Q2I9X6;A0A9L0RNH2;A0A9L0S8H7	-0.223202	0.109562	45.6776	-2.03722	0.0474462	0.565104	Treatment vs Condition	DPPA3	A0A3Q2I9X6_HORSE;A0A9L0RNH2_HORSE;A0A9L0S8H7_HORSE	Developmental pluripotency associated 3
A0A3Q2I9Z1;A0A9L0RC18;F6UHT9	-0.167448	0.126373	45.7745	-1.32502	0.191739	0.810921	Treatment vs Condition	HEATR6	A0A3Q2I9Z1_HORSE;A0A9L0RC18_HORSE;F6UHT9_HORSE	HEAT repeat-containing protein 6
A0A3Q2IA07;A0A3Q2IG48;A0A3Q2LJJ5;A0A9L0S355;A0A9L0SD93;A0A9L0TMU9;F7A2B0	0.100901	0.107957	45.2077	0.934643	0.354938	0.881788	Treatment vs Condition	ILDR1	A0A3Q2IA07_HORSE;A0A3Q2IG48_HORSE;A0A3Q2LJJ5_HORSE;A0A9L0S355_HORSE;A0A9L0SD93_HORSE;A0A9L0TMU9_HORSE;F7A2B0_HORSE	Immunoglobulin like domain containing receptor 1
A0A3Q2IA17;A0A9L0R5Z0;A0A9L0SQU8;B2L109;A0A3Q2I0Z2;A0A9L0TGE2;B2L110;F6YKA9;A0A9L0TA90	0.270646	0.100216	42.6728	2.70063	0.00988366	0.446034	Treatment vs Condition	GYS1	A0A3Q2I0Z2_HORSE;A0A3Q2IA17_HORSE;A0A9L0R5Z0_HORSE;A0A9L0SQU8_HORSE;A0A9L0TA90_HORSE;A0A9L0TGE2_HORSE;B2L109_HORSE;B2L110_HORSE;F6YKA9_HORSE	Glycogen [starch] synthase
A0A3Q2IA43	0.278528	0.113357	45.4694	2.45709	0.0178843	0.496822	Treatment vs Condition	RPL7	A0A3Q2IA43_HORSE	Large ribosomal subunit protein uL30
A0A3Q2IA46	0.085115	0.185545	45.2958	0.45873	0.648622	0.959582	Treatment vs Condition		A0A3Q2IA46_HORSE	Uncharacterized protein
A0A3Q2IA51;A0A3Q2KRY3;A0A3Q2LIC8;A0A9L0TRS4;K9KCZ2	0.0508321	0.112611	45.4831	0.451397	0.653849	0.961082	Treatment vs Condition	HNRNPDL	A0A3Q2IA51_HORSE;A0A3Q2KRY3_HORSE;A0A3Q2LIC8_HORSE;A0A9L0TRS4_HORSE;K9KCZ2_HORSE	Heteroous nuclear ribonucleoprotein D like
A0A3Q2IA67;A0A5F5PU39;A0A9L0SLX9;F6WB16;A0A9L0SGC3	-0.0334052	0.125285	38.9303	-0.266634	0.791158	0.971213	Treatment vs Condition	COG1	A0A3Q2IA67_HORSE;A0A5F5PU39_HORSE;A0A9L0SGC3_HORSE;A0A9L0SLX9_HORSE;F6WB16_HORSE	Conserved oligomeric Golgi complex subunit 1
A0A3Q2IA93;F6PPE5;A0A3Q2IM43;A0A9L0TL05;A0A3Q2HC94;A0A5F5PPX1;A0A9L0S1E0	-0.0522535	0.154388	44.6798	-0.338455	0.736606	0.969566	Treatment vs Condition	APPL1	A0A3Q2HC94_HORSE;A0A3Q2IA93_HORSE;A0A3Q2IM43_HORSE;A0A5F5PPX1_HORSE;A0A9L0S1E0_HORSE;A0A9L0TL05_HORSE;F6PPE5_HORSE	Adaptor protein, phosphotyrosine interacting with PH domain and leucine zipper 1
A0A3Q2IA93;F6PPE5;A0A3Q2IM43;A0A9L0TL05;A0A3Q2HC94;A0A5F5PPX1;A0A9L0S1E0;K9KBL7	-0.164721	0.128948	45.4997	-1.27742	0.207933	0.819306	Treatment vs Condition	APPL1	A0A3Q2HC94_HORSE;A0A3Q2IA93_HORSE;A0A3Q2IM43_HORSE;A0A5F5PPX1_HORSE;A0A9L0S1E0_HORSE;A0A9L0TL05_HORSE;F6PPE5_HORSE;K9KBL7_HORSE	Adaptor protein, phosphotyrosine interacting with PH domain and leucine zipper 1
A0A3Q2IA93;F6PPE5;A0A3Q2IM43;A0A9L0TL05;A0A3Q2HC94;A0A5F5PPX1;A0A9L0S1E0;K9KBL7;A0A9L0S5X1;F6UBU6;A0A5F5PVG2;A0A9L0RWP1;A0A5F5PGS3	-0.172696	0.134884	44.6108	-1.28032	0.207049	0.819306	Treatment vs Condition	APPL1;APPL2	A0A3Q2HC94_HORSE;A0A3Q2IA93_HORSE;A0A3Q2IM43_HORSE;A0A5F5PGS3_HORSE;A0A5F5PPX1_HORSE;A0A5F5PVG2_HORSE;A0A9L0RWP1_HORSE;A0A9L0S1E0_HORSE;A0A9L0S5X1_HORSE;A0A9L0TL05_HORSE;F6PPE5_HORSE;F6UBU6_HORSE;K9KBL7_HORSE	Adaptor protein, phosphotyrosine interacting with PH domain and leucine zipper 1
A0A3Q2IA93;F6PPE5;A0A3Q2IM43;A0A9L0TL05;A0A5F5PPX1;A0A9L0S1E0	-0.214303	0.163241	36.2215	-1.3128	0.197506	0.814013	Treatment vs Condition	APPL1	A0A3Q2IA93_HORSE;A0A3Q2IM43_HORSE;A0A5F5PPX1_HORSE;A0A9L0S1E0_HORSE;A0A9L0TL05_HORSE;F6PPE5_HORSE	Adaptor protein, phosphotyrosine interacting with PH domain and leucine zipper 1
A0A3Q2IA95;A0A3Q2KKX3;A0A3Q2L8N3;A0A3Q2LBA4;A0A9L0RV00;A0A9L0SKM7	0.103355	0.120277	45.9003	0.85931	0.394635	0.893923	Treatment vs Condition	CSNK1A1	A0A3Q2IA95_HORSE;A0A3Q2KKX3_HORSE;A0A3Q2L8N3_HORSE;A0A3Q2LBA4_HORSE;A0A9L0RV00_HORSE;A0A9L0SKM7_HORSE	non-specific serine/threonine protein kinase
A0A3Q2IA99;A0A9L0RQ54;A0A9L0T1A2;F6PQT9	-0.229921	0.22606	43.3706	-1.01708	0.314756	0.875408	Treatment vs Condition	VDAC1	A0A3Q2IA99_HORSE;A0A9L0RQ54_HORSE;A0A9L0T1A2_HORSE;F6PQT9_HORSE	Voltage-dependent anion-selective channel protein 1
A0A3Q2IA99;A0A9L0RQ54;A0A9L0T1A2;F6PQT9;A0A9L0R7V3	-0.0883938	0.0898515	45.3919	-0.983777	0.33044	0.877659	Treatment vs Condition	VDAC1	A0A3Q2IA99_HORSE;A0A9L0R7V3_HORSE;A0A9L0RQ54_HORSE;A0A9L0T1A2_HORSE;F6PQT9_HORSE	Voltage-dependent anion-selective channel protein 1
A0A3Q2IAA5	-0.0316997	0.157216	47.2958	-0.201631	0.84107	0.978377	Treatment vs Condition		A0A3Q2IAA5_HORSE	Cytochrome c oxidase subunit 6C
A0A3Q2IAD0;A0A3Q2ICD4;F6SFA8	0.37012	0.184852	42.6797	2.00225	0.0516386	0.581259	Treatment vs Condition	TOMM40L	A0A3Q2IAD0_HORSE;A0A3Q2ICD4_HORSE;F6SFA8_HORSE	Translocase of outer mitochondrial membrane 40 like
A0A3Q2IAD5;A0A9L0RRW8;A0A9L0S2R3;A0A9L0T970;F6RKW4	0.0261784	0.106963	45.5447	0.244744	0.807754	0.974664	Treatment vs Condition	PI4KB	A0A3Q2IAD5_HORSE;A0A9L0RRW8_HORSE;A0A9L0S2R3_HORSE;A0A9L0T970_HORSE;F6RKW4_HORSE	Phosphatidylinositol 4-kinase beta
A0A3Q2IAE3	0.0932065	0.163009	43.817	0.571788	0.570387	0.940691	Treatment vs Condition	MISP3	A0A3Q2IAE3_HORSE	MISP family member 3
A0A3Q2IAF6;F7BJQ7;A0A3Q2H0S1;A0A3Q2L5V2;A0A3Q2HQG6	-0.111542	0.125405	45.5286	-0.889455	0.378434	0.892387	Treatment vs Condition	STAU1	A0A3Q2H0S1_HORSE;A0A3Q2HQG6_HORSE;A0A3Q2IAF6_HORSE;A0A3Q2L5V2_HORSE;F7BJQ7_HORSE	Staufen double-stranded RNA binding protein 1
A0A3Q2IAF6;F7BJQ7;A0A3Q2H0S1;A0A3Q2L5V2;A0A3Q2HQG6;A0A3Q2H4R3;A0A5F5Q0U0;A0A3Q2I1Z7;A0A3Q2KM20;A0A5F5PPZ2;A0A5F5PZ74;F7CC90;K9KDF1;A0A3Q2HWF4	0.277873	0.127341	39.3646	2.18212	0.0351312	0.527563	Treatment vs Condition	STAU1;STAU2	A0A3Q2H0S1_HORSE;A0A3Q2H4R3_HORSE;A0A3Q2HQG6_HORSE;A0A3Q2HWF4_HORSE;A0A3Q2I1Z7_HORSE;A0A3Q2IAF6_HORSE;A0A3Q2KM20_HORSE;A0A3Q2L5V2_HORSE;A0A5F5PPZ2_HORSE;A0A5F5PZ74_HORSE;A0A5F5Q0U0_HORSE;F7BJQ7_HORSE;F7CC90_HORSE;K9KDF1_HORSE	Staufen double-stranded RNA binding protein 1
A0A3Q2IAN7;A0A3Q2IB18;A0A9L0RWL9;F7A3Z1	0.0237992	0.0784339	45.429	0.30343	0.762948	0.969566	Treatment vs Condition	WASHC4	A0A3Q2IAN7_HORSE;A0A3Q2IB18_HORSE;A0A9L0RWL9_HORSE;F7A3Z1_HORSE	WASH complex subunit 4
A0A3Q2IAR6	0.166622	0.0879856	47.2958	1.89374	0.0643848	0.610229	Treatment vs Condition	CYBC1	A0A3Q2IAR6_HORSE	Essential for reactive oxygen species protein
A0A3Q2IAV5	-0.0813303	0.104206	45.9226	-0.780479	0.439113	0.90204	Treatment vs Condition	SLC25A19	A0A3Q2IAV5_HORSE	Mitochondrial thiamine pyrophosphate carrier
A0A3Q2IAW5	-0.364872	0.173077	38.5463	-2.10815	0.0415727	0.555696	Treatment vs Condition	ZKSCAN1	A0A3Q2IAW5_HORSE	Zinc finger with KRAB and SCAN domains 1
A0A3Q2IAX4;A0A9L0RZM7;F6QD00	0.0786558	0.0967803	45.4027	0.812725	0.420617	0.90204	Treatment vs Condition	LUC7L3	A0A3Q2IAX4_HORSE;A0A9L0RZM7_HORSE;F6QD00_HORSE	Luc7-like protein
A0A3Q2IAY5;A0A9L0RUL9	0.0431588	0.159628	42.354	0.270371	0.788188	0.971213	Treatment vs Condition	AGPAT1	A0A3Q2IAY5_HORSE;A0A9L0RUL9_HORSE	1-acyl-sn-glycerol-3-phosphate acyltransferase
A0A3Q2IB81;A0A9L0RJ37;A0A9L0RJN9;A0A9L0SAP6;A0A9L0TEQ0;A0A9L0TFC1;F6RN93	0.028853	0.0991301	45.5795	0.291062	0.772324	0.969566	Treatment vs Condition	PALS2	A0A3Q2IB81_HORSE;A0A9L0RJ37_HORSE;A0A9L0RJN9_HORSE;A0A9L0SAP6_HORSE;A0A9L0TEQ0_HORSE;A0A9L0TFC1_HORSE;F6RN93_HORSE	Protein associated with LIN7 2, MAGUK p55 family member
A0A3Q2IB89;K9KB56	0.0783863	0.0723626	47.2958	1.08324	0.284192	0.858686	Treatment vs Condition	COPS2	A0A3Q2IB89_HORSE;K9KB56_HORSE	COP9 signalosome complex subunit 2
A0A3Q2IB96;A0A3Q2KX75;A0A3Q2H6G8;A0A9L0SG35;A0A9L0SVC7	0.305784	0.120365	46.2563	2.54048	0.0144897	0.496822	Treatment vs Condition	KANK1	A0A3Q2H6G8_HORSE;A0A3Q2IB96_HORSE;A0A3Q2KX75_HORSE;A0A9L0SG35_HORSE;A0A9L0SVC7_HORSE	KN motif and ankyrin repeat domains 1
A0A3Q2IBB5;F6Z3Z4;F6XBM5	0.0404275	0.130509	43.6745	0.309768	0.758211	0.969566	Treatment vs Condition	GLG1	A0A3Q2IBB5_HORSE;F6XBM5_HORSE;F6Z3Z4_HORSE	Golgi apparatus protein 1
A0A3Q2IBJ7;A0A3Q2I9Q7;A0A3Q2KWB0;A0A9L0T7I4;F7BVQ8	0.0231283	0.136314	30.5302	0.169669	0.866389	0.980944	Treatment vs Condition	YTHDF1	A0A3Q2I9Q7_HORSE;A0A3Q2IBJ7_HORSE;A0A3Q2KWB0_HORSE;A0A9L0T7I4_HORSE;F7BVQ8_HORSE	YTH domain-containing family protein
A0A3Q2IBJ7;A0A3Q2I9Q7;A0A3Q2KWB0;A0A9L0T7I4;F7BVQ8;A0A5F5PMK3;A0A9L0RMA5;A0A9L0T8D4	-0.188606	0.171554	39.3905	-1.0994	0.278269	0.856574	Treatment vs Condition	YTHDF1;YTHDF2	A0A3Q2I9Q7_HORSE;A0A3Q2IBJ7_HORSE;A0A3Q2KWB0_HORSE;A0A5F5PMK3_HORSE;A0A9L0RMA5_HORSE;A0A9L0T7I4_HORSE;A0A9L0T8D4_HORSE;F7BVQ8_HORSE	YTH domain-containing family protein
A0A3Q2IBQ2;A0A9L0T5I7	0.0351781	0.101251	45.9769	0.347435	0.72985	0.969566	Treatment vs Condition	IPO13	A0A3Q2IBQ2_HORSE;A0A9L0T5I7_HORSE	Importin-13
A0A3Q2IBR4	-0.0349769	0.0996945	47.2958	-0.35084	0.727266	0.969566	Treatment vs Condition	UPRT	A0A3Q2IBR4_HORSE	Uracil phosphoribosyltransferase homolog
A0A3Q2IBT8;A0A9L0TMJ7;F7DNT0	-0.253579	0.127599	45.3485	-1.98731	0.0529478	0.587812	Treatment vs Condition	TUBA4A	A0A3Q2IBT8_HORSE;A0A9L0TMJ7_HORSE;F7DNT0_HORSE	Tubulin alpha chain
A0A3Q2IBU2;A0A9L0RXX6;A0A9L0SBJ0	0.115343	0.0805279	45.4519	1.43234	0.15889	0.780614	Treatment vs Condition	OGDHL	A0A3Q2IBU2_HORSE;A0A9L0RXX6_HORSE;A0A9L0SBJ0_HORSE	oxoglutarate dehydrogenase (succinyl-transferring)
A0A3Q2IBU2;A0A9L0RXX6;A0A9L0SBJ0;A0A3Q2H7S8;A0A9L0TDD2	0.159012	0.076816	47.2683	2.07003	0.0439376	0.563499	Treatment vs Condition	OGDHL	A0A3Q2H7S8_HORSE;A0A3Q2IBU2_HORSE;A0A9L0RXX6_HORSE;A0A9L0SBJ0_HORSE;A0A9L0TDD2_HORSE	oxoglutarate dehydrogenase (succinyl-transferring)
A0A3Q2IBU2;A0A9L0RXX6;A0A9L0SBJ0;F6WSE2;A0A9L0RAJ2;A0A9L0RI99;F6WSG0;A0A9L0T794;A0A3Q2H7S8;A0A9L0TDD2;A0A9L0SWL2	0.00878336	0.0995936	46.8169	0.088192	0.9301	0.992475	Treatment vs Condition	OGDH;OGDHL	A0A3Q2H7S8_HORSE;A0A3Q2IBU2_HORSE;A0A9L0RAJ2_HORSE;A0A9L0RI99_HORSE;A0A9L0RXX6_HORSE;A0A9L0SBJ0_HORSE;A0A9L0SWL2_HORSE;A0A9L0T794_HORSE;A0A9L0TDD2_HORSE;F6WSE2_HORSE;F6WSG0_HORSE	oxoglutarate dehydrogenase (succinyl-transferring)
A0A3Q2IBV5;A0A9L0RNC1	-0.155307	0.119068	44.7424	-1.30435	0.198783	0.814013	Treatment vs Condition	PDZD8	A0A3Q2IBV5_HORSE;A0A9L0RNC1_HORSE	PDZ domain containing 8
A0A3Q2IBY8	0.00644206	0.112862	47.2958	0.0570788	0.954723	0.994781	Treatment vs Condition	BOLA1	A0A3Q2IBY8_HORSE	BolA family member 1
A0A3Q2IBZ8;A0A3Q2LF94;F6PRF1;K9K2P8	0.02212	0.0941771	45.3786	0.234876	0.815361	0.974664	Treatment vs Condition	HDHD2	A0A3Q2IBZ8_HORSE;A0A3Q2LF94_HORSE;F6PRF1_HORSE;K9K2P8_HORSE	Haloacid dehalogenase-like hydrolase domain-containing protein 2
A0A3Q2IC09;A0A3Q2I9T5;A0A5F5PTS1;A0A5F5Q1Q7;A0A9L0R215;A0A9L0T166;A0A9L0TD18	0.0183292	0.0783471	45.5546	0.233949	0.816073	0.974664	Treatment vs Condition	LSR	A0A3Q2I9T5_HORSE;A0A3Q2IC09_HORSE;A0A5F5PTS1_HORSE;A0A5F5Q1Q7_HORSE;A0A9L0R215_HORSE;A0A9L0T166_HORSE;A0A9L0TD18_HORSE	Lipolysis stimulated lipoprotein receptor
A0A3Q2IC27	0.262735	0.108787	45.4488	2.41513	0.0198125	0.496822	Treatment vs Condition	GLS	A0A3Q2IC27_HORSE	glutaminase
A0A3Q2IC83	-0.119432	0.0964535	47.2958	-1.23823	0.221742	0.831364	Treatment vs Condition	PUDP	A0A3Q2IC83_HORSE	Pseudouridine 5'-phosphatase
A0A3Q2ICA1	0.157054	0.0850059	46.662	1.84756	0.0710108	0.623754	Treatment vs Condition	PGS1	A0A3Q2ICA1_HORSE	CDP-diacylglycerol--glycerol-3-phosphate 3-phosphatidyltransferase
A0A3Q2ICA1;A0A9L0RH40	0.120568	0.101126	45.5025	1.19226	0.23934	0.842141	Treatment vs Condition	PGS1	A0A3Q2ICA1_HORSE;A0A9L0RH40_HORSE	CDP-diacylglycerol--glycerol-3-phosphate 3-phosphatidyltransferase
A0A3Q2ICA3;A0A3Q2HQJ4;F6YTQ2	-0.0653915	0.136307	47.2958	-0.479738	0.633625	0.95683	Treatment vs Condition	PPIH	A0A3Q2HQJ4_HORSE;A0A3Q2ICA3_HORSE;F6YTQ2_HORSE	Peptidyl-prolyl cis-trans isomerase
A0A3Q2ICC1	-0.0452557	0.147852	43.3696	-0.306087	0.761003	0.969566	Treatment vs Condition	FAM136A	A0A3Q2ICC1_HORSE	Protein FAM136A
A0A3Q2ICD8;A0A3Q2HNI7;A0A9L0R9S6;A0A9L0SCZ9;F7CL23	-0.0824924	0.119533	47.2958	-0.690124	0.493489	0.917035	Treatment vs Condition	SHTN1	A0A3Q2HNI7_HORSE;A0A3Q2ICD8_HORSE;A0A9L0R9S6_HORSE;A0A9L0SCZ9_HORSE;F7CL23_HORSE	Shootin-1
A0A3Q2ICD8;A0A3Q2HNI7;A0A9L0R9S6;A0A9L0SCZ9;F7CL23;A0A9L0T6M7	0.049397	0.0683653	45.3672	0.722545	0.473668	0.914265	Treatment vs Condition	SHTN1	A0A3Q2HNI7_HORSE;A0A3Q2ICD8_HORSE;A0A9L0R9S6_HORSE;A0A9L0SCZ9_HORSE;A0A9L0T6M7_HORSE;F7CL23_HORSE	Shootin-1
A0A3Q2ICE5;A0A9L0RHC4;A0A9L0RNA9;A0A9L0SD51;A0A9L0TDM5;A0A9L0TK38;F6Z081	0.16416	0.16838	36.6892	0.974934	0.335977	0.878434	Treatment vs Condition	LNPEP	A0A3Q2ICE5_HORSE;A0A9L0RHC4_HORSE;A0A9L0RNA9_HORSE;A0A9L0SD51_HORSE;A0A9L0TDM5_HORSE;A0A9L0TK38_HORSE;F6Z081_HORSE	Leucyl and cystinyl aminopeptidase
A0A3Q2ICP6;A0A9L0T5J2;A0A5F5PW65;F7C7G0	-0.065079	0.133118	31.5486	-0.488881	0.628307	0.955542	Treatment vs Condition	SRP14	A0A3Q2ICP6_HORSE;A0A5F5PW65_HORSE;A0A9L0T5J2_HORSE;F7C7G0_HORSE	Signal recognition particle 14 kDa protein
A0A3Q2ICQ1;F6TDD3;K9K4E3	0.0396804	0.113689	45.5058	0.349027	0.728679	0.969566	Treatment vs Condition	ECHDC1	A0A3Q2ICQ1_HORSE;F6TDD3_HORSE;K9K4E3_HORSE	Ethylmalonyl-CoA decarboxylase
A0A3Q2ICQ1;F6TDD3;K9K4E3;L7MRR7	-0.223474	0.10712	46.4618	-2.0862	0.0424772	0.558981	Treatment vs Condition	ECHDC1	A0A3Q2ICQ1_HORSE;F6TDD3_HORSE;K9K4E3_HORSE;L7MRR7_HORSE	Ethylmalonyl-CoA decarboxylase
A0A3Q2ICS6	-0.159762	0.147095	39.9376	-1.08611	0.283942	0.858459	Treatment vs Condition	SHROOM1	A0A3Q2ICS6_HORSE	Shroom family member 1
A0A3Q2ICY3	0.0404531	0.0770771	45.6772	0.524839	0.602233	0.951113	Treatment vs Condition	SRPRB	A0A3Q2ICY3_HORSE	Signal recognition particle receptor subunit beta
A0A3Q2ICZ1;F6SFG0	0.149032	0.123106	47.2958	1.2106	0.232064	0.831935	Treatment vs Condition	SPG21	A0A3Q2ICZ1_HORSE;F6SFG0_HORSE	Maspardin
A0A3Q2ID12	0.0765036	0.0700483	45.581	1.09215	0.280505	0.857309	Treatment vs Condition	MSH6	A0A3Q2ID12_HORSE	DNA mismatch repair protein
A0A3Q2ID15;A0A9L0T939	0.0236304	0.100376	45.6621	0.235418	0.814937	0.974664	Treatment vs Condition	MMAA	A0A3Q2ID15_HORSE;A0A9L0T939_HORSE	Metabolism of cobalamin associated A
A0A3Q2ID54;F6RVL4;A0A3Q2KUG6	0.0939547	0.146128	45.3948	0.642962	0.523484	0.92783	Treatment vs Condition	GLB1	A0A3Q2ID54_HORSE;A0A3Q2KUG6_HORSE;F6RVL4_HORSE	Beta-galactosidase
A0A3Q2ID93;F7A281	-0.184215	0.176658	47.2958	-1.04278	0.302352	0.869371	Treatment vs Condition	TPM2	A0A3Q2ID93_HORSE;F7A281_HORSE	Tropomyosin beta chain
A0A3Q2IDS4;A0A9L0RVV0;A0A9L0S4R8;A0A9L0SXG1;F7DDV6;A0A3Q2LSK0	-0.0372677	0.106869	46.2651	-0.348725	0.728878	0.969566	Treatment vs Condition	TBC1D15	A0A3Q2IDS4_HORSE;A0A3Q2LSK0_HORSE;A0A9L0RVV0_HORSE;A0A9L0S4R8_HORSE;A0A9L0SXG1_HORSE;F7DDV6_HORSE	TBC1 domain family member 15
A0A3Q2IDS9;A0A3Q2HH75;F6YSA4	-0.0552742	0.0998556	45.6862	-0.553541	0.582592	0.948101	Treatment vs Condition	NDUFV3	A0A3Q2HH75_HORSE;A0A3Q2IDS9_HORSE;F6YSA4_HORSE	NADH:ubiquinone oxidoreductase subunit V3
A0A3Q2IDT3	0.05832	0.114437	45.9156	0.509627	0.612754	0.954674	Treatment vs Condition	CHMP7	A0A3Q2IDT3_HORSE	Charged multivesicular body protein 7
A0A3Q2IDT3;K9KAL8	-0.0343735	0.206537	43.6805	-0.166428	0.868588	0.981752	Treatment vs Condition	CHMP7	A0A3Q2IDT3_HORSE;K9KAL8_HORSE	Charged multivesicular body protein 7
A0A3Q2IE84;A0A5F5PT82;F7CR22	0.0322863	0.0768304	45.5131	0.420228	0.676296	0.966851	Treatment vs Condition	ARCN1	A0A3Q2IE84_HORSE;A0A5F5PT82_HORSE;F7CR22_HORSE	Coatomer subunit delta
A0A3Q2IE96;F7D3Q5	0.0399534	0.0645303	45.5513	0.619141	0.538908	0.930861	Treatment vs Condition	KDM1B	A0A3Q2IE96_HORSE;F7D3Q5_HORSE	Lysine demethylase 1B
A0A3Q2IE96;F7D3Q5;A0A3Q2HMP9	0.0477475	0.104315	46.2958	0.457723	0.649293	0.959582	Treatment vs Condition	KDM1B	A0A3Q2HMP9_HORSE;A0A3Q2IE96_HORSE;F7D3Q5_HORSE	Lysine demethylase 1B
A0A3Q2IEB9;A0A5F5PGX8;K9KE07	0.0606677	0.153385	40.887	0.395525	0.694511	0.969566	Treatment vs Condition	OXA1L	A0A3Q2IEB9_HORSE;A0A5F5PGX8_HORSE;K9KE07_HORSE	OXA1L mitochondrial inner membrane protein
A0A3Q2IEP2	0.115693	0.0810367	44.3743	1.42766	0.160391	0.780614	Treatment vs Condition	CORO1C	A0A3Q2IEP2_HORSE	Coronin
A0A3Q2IF55	-0.0144439	0.0987012	45.497	-0.146339	0.8843	0.984521	Treatment vs Condition	CAST	A0A3Q2IF55_HORSE	Calpastatin
A0A3Q2IF56;A0A9L0SEL4	0.111943	0.123117	45.7343	0.909243	0.367989	0.886731	Treatment vs Condition	ARK2N	A0A3Q2IF56_HORSE;A0A9L0SEL4_HORSE	Chromosome 18 open reading frame 25
A0A3Q2IF57;A0A9L0RU43;A0A9L0TAV9	-0.0635003	0.175788	43.9129	-0.361232	0.719658	0.969566	Treatment vs Condition	PSPC1	A0A3Q2IF57_HORSE;A0A9L0RU43_HORSE;A0A9L0TAV9_HORSE	Paraspeckle component 1
A0A3Q2IF57;A0A9L0RU43;A0A9L0TAV9;K9KFC3	-0.00817468	0.112529	45.8764	-0.0726451	0.942404	0.994781	Treatment vs Condition	PSPC1	A0A3Q2IF57_HORSE;A0A9L0RU43_HORSE;A0A9L0TAV9_HORSE;K9KFC3_HORSE	Paraspeckle component 1
A0A3Q2IF76;A0A5F5PG74;F6XIL8;K9K3M4	-0.00677505	0.145756	46.168	-0.0464823	0.963126	0.994781	Treatment vs Condition	RFC3	A0A3Q2IF76_HORSE;A0A5F5PG74_HORSE;F6XIL8_HORSE;K9K3M4_HORSE	Replication factor C subunit 3
A0A3Q2IFC5	-0.172797	0.113993	45.5694	-1.51586	0.136463	0.740689	Treatment vs Condition	TTC9	A0A3Q2IFC5_HORSE	Tetratricopeptide repeat domain 9
A0A3Q2IFY3;A0A9L0SJE6;F6TL52	0.108213	0.135031	47.2958	0.801398	0.426909	0.90204	Treatment vs Condition	AK1	A0A3Q2IFY3_HORSE;A0A9L0SJE6_HORSE;F6TL52_HORSE	Adenylate kinase isoenzyme 1
A0A3Q2IFZ3;A0A5F5PJR5;A0A3Q2KQ14;A0A9L0T8K0;A0A3Q2HGL1;A0A3Q2L7K4;A0A9L0SZF4;F7DNI5	-0.143713	0.0896453	45.3606	-1.60313	0.115847	0.709001	Treatment vs Condition	CHCHD3	A0A3Q2HGL1_HORSE;A0A3Q2IFZ3_HORSE;A0A3Q2KQ14_HORSE;A0A3Q2L7K4_HORSE;A0A5F5PJR5_HORSE;A0A9L0SZF4_HORSE;A0A9L0T8K0_HORSE;F7DNI5_HORSE	Coiled-coil-helix-coiled-coil-helix domain containing 3
A0A3Q2IFZ6	0.113829	0.0925255	45.3418	1.23025	0.22495	0.831523	Treatment vs Condition	LOC100061787	A0A3Q2IFZ6_HORSE	Carbonyl reductase (NADPH)
A0A3Q2IFZ6;A0A3Q2HC22	-0.0332489	0.114252	46.3157	-0.291014	0.77234	0.969566	Treatment vs Condition	LOC100061787	A0A3Q2HC22_HORSE;A0A3Q2IFZ6_HORSE	Carbonyl reductase (NADPH)
A0A3Q2IGC7;A0A3Q2L3V8	-0.0403234	0.121778	46.0491	-0.331121	0.742056	0.969566	Treatment vs Condition	ATP6V1H	A0A3Q2IGC7_HORSE;A0A3Q2L3V8_HORSE	V-type proton ATPase subunit H
A0A3Q2IGG6	-0.0130865	0.169097	47.2958	-0.0773906	0.938639	0.99362	Treatment vs Condition	ATP6V1G1	A0A3Q2IGG6_HORSE	V-type proton ATPase subunit G
A0A3Q2IIA2;A0A3Q2L9Y1	-0.0578894	0.0982503	46.0022	-0.589204	0.558607	0.935419	Treatment vs Condition	RAB3GAP1	A0A3Q2IIA2_HORSE;A0A3Q2L9Y1_HORSE	Rab3 GTPase-activating protein catalytic subunit
A0A3Q2IID0;A0A5F5PXA5	0.237786	0.12215	45.6025	1.94667	0.0577498	0.595523	Treatment vs Condition	CLTB	A0A3Q2IID0_HORSE;A0A5F5PXA5_HORSE	Clathrin light chain
A0A3Q2IIE0;A0A5F5PMR0;A0A9L0TAS9	0.0254864	0.116801	38.9324	0.218203	0.828411	0.975808	Treatment vs Condition	SCAF8	A0A3Q2IIE0_HORSE;A0A5F5PMR0_HORSE;A0A9L0TAS9_HORSE	SR-related CTD associated factor 8
A0A3Q2IIU5	0.0516676	0.102625	45.3735	0.503462	0.617075	0.955539	Treatment vs Condition	FAM185A	A0A3Q2IIU5_HORSE	Family with sequence similarity 185 member A
A0A3Q2IJ36;F6QMH7	0.199606	0.180983	44.5327	1.1029	0.275995	0.854206	Treatment vs Condition	NDUFB7	A0A3Q2IJ36_HORSE;F6QMH7_HORSE	NADH dehydrogenase [ubiquinone] 1 beta subcomplex subunit 7
A0A3Q2IJ58	-0.175676	0.129488	40.2958	-1.3567	0.182428	0.807278	Treatment vs Condition		A0A3Q2IJ58_HORSE	MAP7 domain containing 3
A0A3Q2IJI8;A0A3Q2KZX1;A0A9L0T161;A0A9L0TFN3;F6TD06	0.0353674	0.132155	45.9443	0.267621	0.790189	0.971213	Treatment vs Condition	ARF1;FKBP11	A0A3Q2IJI8_HORSE;A0A3Q2KZX1_HORSE;A0A9L0T161_HORSE;A0A9L0TFN3_HORSE;F6TD06_HORSE	ADP-ribosylation factor 3
A0A3Q2IJI8;A0A3Q2KZX1;A0A9L0T161;A0A9L0TFN3;F6TD06;K9KDU9	-0.130226	0.147653	46.818	-0.881976	0.382295	0.893923	Treatment vs Condition	ARF1;FKBP11	A0A3Q2IJI8_HORSE;A0A3Q2KZX1_HORSE;A0A9L0T161_HORSE;A0A9L0TFN3_HORSE;F6TD06_HORSE;K9KDU9_HORSE	ADP-ribosylation factor 3
A0A3Q2IJP6	-0.0702334	0.119196	47.2958	-0.589226	0.558514	0.935419	Treatment vs Condition	ALAD	A0A3Q2IJP6_HORSE	porphobilinogen synthase
A0A3Q2IJY8	-0.0433401	0.0793125	45.5983	-0.546447	0.587423	0.948761	Treatment vs Condition	CMTR1	A0A3Q2IJY8_HORSE	Cap-specific mRNA (nucleoside-2'-O-)-methyltransferase 1
A0A3Q2IK66;A0A3Q2L1L7;A0A5F5PLN9;A0A9L0S172;F6ZG63	-0.0206959	0.155765	40.2958	-0.132866	0.894961	0.986017	Treatment vs Condition	USP37	A0A3Q2IK66_HORSE;A0A3Q2L1L7_HORSE;A0A5F5PLN9_HORSE;A0A9L0S172_HORSE;F6ZG63_HORSE	Ubiquitin carboxyl-terminal hydrolase 37
A0A3Q2IKF1;A0A3Q2IDK1	0.146317	0.134283	40.1078	1.08961	0.282388	0.858459	Treatment vs Condition	SPINT1	A0A3Q2IDK1_HORSE;A0A3Q2IKF1_HORSE	Serine peptidase inhibitor, Kunitz type 1
A0A3Q2ILX8;A0A3Q2L9B9;F6U2P0	0.0953128	0.115644	40.4904	0.824191	0.41466	0.90204	Treatment vs Condition	PPWD1	A0A3Q2ILX8_HORSE;A0A3Q2L9B9_HORSE;F6U2P0_HORSE	PPIase cyclophilin-type domain-containing protein
A0A3Q2ILZ2;A0A3Q2GU36;A0A3Q2HNC2;A0A3Q2HPA5;A0A5F5PNE0;A0A5F5PV07;F7CFL4;A0A3Q2IH10;A0A3Q2LM59	-0.0789255	0.0882412	45.5853	-0.89443	0.37579	0.889563	Treatment vs Condition	ARHGEF7	A0A3Q2GU36_HORSE;A0A3Q2HNC2_HORSE;A0A3Q2HPA5_HORSE;A0A3Q2IH10_HORSE;A0A3Q2ILZ2_HORSE;A0A3Q2LM59_HORSE;A0A5F5PNE0_HORSE;A0A5F5PV07_HORSE;F7CFL4_HORSE	Rho guanine nucleotide exchange factor 7
A0A3Q2KIZ6;K9K3M3	0.238628	0.102425	45.4761	2.3298	0.0243132	0.51329	Treatment vs Condition	RAB18	A0A3Q2KIZ6_HORSE;K9K3M3_HORSE	Ras-related protein Rab-18
A0A3Q2KJ26;F7CC72	0.146636	0.101331	47.2958	1.44711	0.154463	0.768256	Treatment vs Condition	CYB5B	A0A3Q2KJ26_HORSE;F7CC72_HORSE	Cytochrome b5 type B
A0A3Q2KJF6;A0A9L0RJE7;A0A9L0RBS0;A0A9L0RI71;A0A9L0S943;A0A9L0SYY5;A0A9L0TCC2;A0A9L0THS7	-0.0609305	0.173022	47.2958	-0.352155	0.726286	0.969566	Treatment vs Condition	PIK3R2	A0A3Q2KJF6_HORSE;A0A9L0RBS0_HORSE;A0A9L0RI71_HORSE;A0A9L0RJE7_HORSE;A0A9L0S943_HORSE;A0A9L0SYY5_HORSE;A0A9L0TCC2_HORSE;A0A9L0THS7_HORSE	Phosphoinositide-3-kinase regulatory subunit 2
A0A3Q2KJX3;A0A9L0RUL5	0.121178	0.0794244	45.6673	1.5257	0.13398	0.734748	Treatment vs Condition	GOLGA5	A0A3Q2KJX3_HORSE;A0A9L0RUL5_HORSE	Golgin subfamily A member 5
A0A3Q2KJX3;A0A9L0RUL5;L7MRH9	0.0267892	0.0900341	46.5333	0.297545	0.767375	0.969566	Treatment vs Condition	GOLGA5	A0A3Q2KJX3_HORSE;A0A9L0RUL5_HORSE;L7MRH9_HORSE	Golgin subfamily A member 5
A0A3Q2KKI1	0.373584	0.118837	45.5172	3.14367	0.00293497	0.366756	Treatment vs Condition	HM13	A0A3Q2KKI1_HORSE	Histocompatibility minor 13
A0A3Q2KLL8	0.097443	0.126716	45.3547	0.768989	0.445886	0.902308	Treatment vs Condition	POLDIP2	A0A3Q2KLL8_HORSE	DNA polymerase delta interacting protein 2
A0A3Q2KMB7;A0A5F5PK41;A0A9L0QWF9;A0A9L0R0J3;A0A9L0R2F7;A0A9L0RK86;A0A9L0SD90;A0A9L0SX86;F6VPV6	-0.118718	0.135508	45.6911	-0.876098	0.38556	0.893923	Treatment vs Condition	NPNT	A0A3Q2KMB7_HORSE;A0A5F5PK41_HORSE;A0A9L0QWF9_HORSE;A0A9L0R0J3_HORSE;A0A9L0R2F7_HORSE;A0A9L0RK86_HORSE;A0A9L0SD90_HORSE;A0A9L0SX86_HORSE;F6VPV6_HORSE	Nephronectin
A0A3Q2KMR1;F6WZR5	-0.0534529	0.124872	36.9126	-0.428062	0.671093	0.964404	Treatment vs Condition	DUSP12	A0A3Q2KMR1_HORSE;F6WZR5_HORSE	protein-tyrosine-phosphatase
A0A3Q2KN19;A0A9L0R8X1;A0A9L0RHR4	0.215066	0.171066	45.4505	1.25721	0.215099	0.828088	Treatment vs Condition	NUCB1	A0A3Q2KN19_HORSE;A0A9L0R8X1_HORSE;A0A9L0RHR4_HORSE	Nucleobindin-1
A0A3Q2KN58;A0A3Q2HZB5;F6WXS9	0.0965732	0.168727	32.2958	0.572362	0.57104	0.940705	Treatment vs Condition	UBXN2B	A0A3Q2HZB5_HORSE;A0A3Q2KN58_HORSE;F6WXS9_HORSE	UBX domain-containing protein 2B
A0A3Q2KN93;A0A3Q2HM20;F6QCK4;A0A3Q2GWX7;A0A3Q2H6G4	0.182251	0.153892	41.7585	1.18428	0.243	0.844346	Treatment vs Condition	VPS13C	A0A3Q2GWX7_HORSE;A0A3Q2H6G4_HORSE;A0A3Q2HM20_HORSE;A0A3Q2KN93_HORSE;F6QCK4_HORSE	Vacuolar protein sorting 13 homolog C
A0A3Q2KN93;A0A3Q2HM20;F6QCK4;A0A3Q2GWX7;A0A3Q2H6G4;A0A5F5PGT3	0.186058	0.111709	46.6272	1.66556	0.102507	0.690728	Treatment vs Condition	VPS13C	A0A3Q2GWX7_HORSE;A0A3Q2H6G4_HORSE;A0A3Q2HM20_HORSE;A0A3Q2KN93_HORSE;A0A5F5PGT3_HORSE;F6QCK4_HORSE	Vacuolar protein sorting 13 homolog C
A0A3Q2KN93;A0A3Q2HM20;F6QCK4;A0A3Q2GWX7;A0A3Q2H6G4;A0A5F5PGT3;K9KFN0	0.147483	0.131712	43.8119	1.11973	0.268928	0.853305	Treatment vs Condition	VPS13C	A0A3Q2GWX7_HORSE;A0A3Q2H6G4_HORSE;A0A3Q2HM20_HORSE;A0A3Q2KN93_HORSE;A0A5F5PGT3_HORSE;F6QCK4_HORSE;K9KFN0_HORSE	Vacuolar protein sorting 13 homolog C
A0A3Q2KN93;A0A3Q2HM20;F6QCK4;A0A3Q2GWX7;A0A5F5PGT3	0.166959	0.279603	30.8716	0.597129	0.554776	0.935273	Treatment vs Condition	VPS13C	A0A3Q2GWX7_HORSE;A0A3Q2HM20_HORSE;A0A3Q2KN93_HORSE;A0A5F5PGT3_HORSE;F6QCK4_HORSE	Vacuolar protein sorting 13 homolog C
A0A3Q2KN93;F6QCK4;A0A3Q2GWX7;A0A3Q2H6G4;A0A5F5PGT3	0.103208	0.173026	45.4559	0.596489	0.553808	0.935273	Treatment vs Condition	VPS13C	A0A3Q2GWX7_HORSE;A0A3Q2H6G4_HORSE;A0A3Q2KN93_HORSE;A0A5F5PGT3_HORSE;F6QCK4_HORSE	Vacuolar protein sorting 13 homolog C
A0A3Q2KNE9;A0A9L0S230;A0A9L0SCX9;A0A9L0SES0;A0A9L0T5E4	-0.0280292	0.14427	45.5919	-0.194283	0.846817	0.979347	Treatment vs Condition	ELAC2	A0A3Q2KNE9_HORSE;A0A9L0S230_HORSE;A0A9L0SCX9_HORSE;A0A9L0SES0_HORSE;A0A9L0T5E4_HORSE	Zinc phosphodiesterase ELAC protein 2
A0A3Q2KNT6;A0A3Q2HG57;A0A9L0QZW7;F6XI72	-0.0473665	0.0864077	45.488	-0.548175	0.586252	0.948298	Treatment vs Condition	OSCP1	A0A3Q2HG57_HORSE;A0A3Q2KNT6_HORSE;A0A9L0QZW7_HORSE;F6XI72_HORSE	Organic solute carrier partner 1
A0A3Q2KNU9;F6UCJ9;F6UJM0;F6UJP7;A0A9L0RX06;F6VNC0	0.022305	0.0885335	47.2958	0.251939	0.80218	0.973982	Treatment vs Condition	GTF2I	A0A3Q2KNU9_HORSE;A0A9L0RX06_HORSE;F6UCJ9_HORSE;F6UJM0_HORSE;F6UJP7_HORSE;F6VNC0_HORSE	Ral transcription factor IIi
A0A3Q2KNU9;F6UCJ9;F6UJM0;F6UJP7;A0A9L0RX06;F6VNC0;K9KAL0	-0.190301	0.0956885	44.4157	-1.98876	0.0529101	0.587812	Treatment vs Condition	GTF2I	A0A3Q2KNU9_HORSE;A0A9L0RX06_HORSE;F6UCJ9_HORSE;F6UJM0_HORSE;F6UJP7_HORSE;F6VNC0_HORSE;K9KAL0_HORSE	Ral transcription factor IIi
A0A3Q2KNX2;A0A5F5PNP4	-0.0154332	0.123397	45.8561	-0.12507	0.901015	0.986017	Treatment vs Condition	EMC10	A0A3Q2KNX2_HORSE;A0A5F5PNP4_HORSE	ER membrane protein complex subunit 10
A0A3Q2KNY0	0.0313976	0.0826907	47.2958	0.3797	0.705868	0.969566	Treatment vs Condition	NUP205	A0A3Q2KNY0_HORSE	Nucleoporin 205
A0A3Q2KPI1;A0A9L0S2V2;A0A9L0S3A4	0.229858	0.1324	45.5141	1.73608	0.0893152	0.662657	Treatment vs Condition	EIF4E1B	A0A3Q2KPI1_HORSE;A0A9L0S2V2_HORSE;A0A9L0S3A4_HORSE	Eukaryotic translation initiation factor 4E family member 1B
A0A3Q2KPJ8;F7BHG1	0.0599066	0.0929106	45.4125	0.644777	0.522316	0.92783	Treatment vs Condition	FKBP5	A0A3Q2KPJ8_HORSE;F7BHG1_HORSE	peptidylprolyl isomerase
A0A3Q2KPR8;A0A9L0R7Y7;A0A9L0RRV4;A0A9L0T9T7;A0A9L0R0R7;A0A9L0TC55;F6YP10	0.0939535	0.0954554	35.091	0.984266	0.331723	0.878434	Treatment vs Condition	HOMER2	A0A3Q2KPR8_HORSE;A0A9L0R0R7_HORSE;A0A9L0R7Y7_HORSE;A0A9L0RRV4_HORSE;A0A9L0T9T7_HORSE;A0A9L0TC55_HORSE;F6YP10_HORSE	Homer scaffold protein 2
A0A3Q2KPU7;F6PHS4;A0A3Q2HYY9;A0A9L0TID6	0.00991883	0.0913417	45.6821	0.10859	0.914003	0.988473	Treatment vs Condition	FKBP15	A0A3Q2HYY9_HORSE;A0A3Q2KPU7_HORSE;A0A9L0TID6_HORSE;F6PHS4_HORSE	peptidylprolyl isomerase
A0A3Q2KQ42;A0A5F5PYC4;A0A9L0R4J4;F7BAB4;A0A3Q2H5F6;A0A3Q2HCA0;A0A3Q2KS31;A0A5F5PU64;A0A9L0RBM9;A0A9L0SAG1;A0A9L0TFD1;A0A9L0R5B3	0.219149	0.124526	45.562	1.75986	0.0851436	0.651355	Treatment vs Condition	LOC111767503	A0A3Q2H5F6_HORSE;A0A3Q2HCA0_HORSE;A0A3Q2KQ42_HORSE;A0A3Q2KS31_HORSE;A0A5F5PU64_HORSE;A0A5F5PYC4_HORSE;A0A9L0R4J4_HORSE;A0A9L0R5B3_HORSE;A0A9L0RBM9_HORSE;A0A9L0SAG1_HORSE;A0A9L0TFD1_HORSE;F7BAB4_HORSE	Tumor protein D52
A0A3Q2KQ99;A0A5F5PJZ7;A0A9L0S4U0;A0A9L0TV28;F7DLF7	0.0581493	0.0969756	46.5965	0.599628	0.551659	0.934804	Treatment vs Condition	PSMD14	A0A3Q2KQ99_HORSE;A0A5F5PJZ7_HORSE;A0A9L0S4U0_HORSE;A0A9L0TV28_HORSE;F7DLF7_HORSE	Proteasome 26S subunit, non-ATPase 14
A0A3Q2KQC4;F7DMK1;A0A9L0RHS7;A0A9L0RXP9	0.0684737	0.0879658	47.2958	0.778413	0.440203	0.90204	Treatment vs Condition	HARS2	A0A3Q2KQC4_HORSE;A0A9L0RHS7_HORSE;A0A9L0RXP9_HORSE;F7DMK1_HORSE	histidine--tRNA ligase
A0A3Q2KQC4;F7DMK1;A0A9L0RHS7;A0A9L0RXP9;F6ZCG4;A0A5F5PRB4;A0A5F5Q2Y8;A0A9L0TG47;A0A5F5PL79;A0A5F5Q4N9;cRAP-P12081	0.225846	0.192569	47.2958	1.17281	0.246747	0.844663	Treatment vs Condition	HARS1;HARS2;cRAP-HARS	A0A3Q2KQC4_HORSE;A0A5F5PL79_HORSE;A0A5F5PRB4_HORSE;A0A5F5Q2Y8_HORSE;A0A5F5Q4N9_HORSE;A0A9L0RHS7_HORSE;A0A9L0RXP9_HORSE;A0A9L0TG47_HORSE;F6ZCG4_HORSE;F7DMK1_HORSE;cRAP-SYHC_HUMAN	histidine--tRNA ligase
A0A3Q2KQF4;F6QY89;F6WG01	0.0172857	0.0692839	45.4887	0.249491	0.804104	0.973982	Treatment vs Condition	CSDE1	A0A3Q2KQF4_HORSE;F6QY89_HORSE;F6WG01_HORSE	Cold shock domain containing E1
A0A3Q2KQG9;A0A9L0S0C2;A0A9L0SKF9;A0A9L0T4V4;A0A9L0TL38;F6YGQ9	0.111895	0.13636	41.5248	0.820581	0.416571	0.90204	Treatment vs Condition	STXBP6	A0A3Q2KQG9_HORSE;A0A9L0S0C2_HORSE;A0A9L0SKF9_HORSE;A0A9L0T4V4_HORSE;A0A9L0TL38_HORSE;F6YGQ9_HORSE	Syntaxin binding protein 6
A0A3Q2KQT8	-0.0306956	0.105968	47.2958	-0.289669	0.773335	0.969566	Treatment vs Condition	ACTN4	A0A3Q2KQT8_HORSE	Alpha-actinin-4
A0A3Q2KR82;A0A3Q2HMU9;A0A3Q2KRB8;F7C203;A0A3Q2H7X1;A0A3Q2H7Z5;A0A3Q2IAH2;A0A3Q2L845;A0A3Q2I5U9	-0.00123907	0.110158	44.7504	-0.0112481	0.991076	0.997482	Treatment vs Condition	PIK3C3	A0A3Q2H7X1_HORSE;A0A3Q2H7Z5_HORSE;A0A3Q2HMU9_HORSE;A0A3Q2I5U9_HORSE;A0A3Q2IAH2_HORSE;A0A3Q2KR82_HORSE;A0A3Q2KRB8_HORSE;A0A3Q2L845_HORSE;F7C203_HORSE	Phosphatidylinositol 3-kinase catalytic subunit type 3
A0A3Q2KRC8;A0A3Q2H4D3;A0A3Q2KPC7;F6SH20	0.169109	0.109288	45.4492	1.54737	0.128709	0.734748	Treatment vs Condition	MASTL	A0A3Q2H4D3_HORSE;A0A3Q2KPC7_HORSE;A0A3Q2KRC8_HORSE;F6SH20_HORSE	Serine/threonine-protein kinase greatwall
A0A3Q2KRL5;A0A5F5PHV4;A0A9L0T4E3;A0A3Q2KK41	0.0915339	0.0927794	45.3891	0.986575	0.329081	0.877659	Treatment vs Condition	RAB1A	A0A3Q2KK41_HORSE;A0A3Q2KRL5_HORSE;A0A5F5PHV4_HORSE;A0A9L0T4E3_HORSE	Ras-related protein Rab-1A
A0A3Q2KRL5;A0A5F5PHV4;A0A9L0T4E3;A0A3Q2KK41;F6TGA5;A0A9L0SHZ8;A0A3Q2I9S1;A0A9L0R126;A0A9L0RBA6;A0A9L0RDK1	-0.160913	0.0991084	46.2523	-1.6236	0.111258	0.707161	Treatment vs Condition	RAB1A;RAB1B	A0A3Q2I9S1_HORSE;A0A3Q2KK41_HORSE;A0A3Q2KRL5_HORSE;A0A5F5PHV4_HORSE;A0A9L0R126_HORSE;A0A9L0RBA6_HORSE;A0A9L0RDK1_HORSE;A0A9L0SHZ8_HORSE;A0A9L0T4E3_HORSE;F6TGA5_HORSE	small monomeric GTPase
A0A3Q2KRL5;A0A5F5PHV4;A0A9L0T4E3;A0A3Q2KK41;K9KFL9	0.225555	0.151912	45.33	1.48477	0.144525	0.7572	Treatment vs Condition	RAB1A	A0A3Q2KK41_HORSE;A0A3Q2KRL5_HORSE;A0A5F5PHV4_HORSE;A0A9L0T4E3_HORSE;K9KFL9_HORSE	Ras-related protein Rab-1A
A0A3Q2KRX4	0.000986361	0.0990462	46.1495	0.0099586	0.992097	0.997482	Treatment vs Condition	ASAP1	A0A3Q2KRX4_HORSE	ArfGAP with SH3 domain, ankyrin repeat and PH domain 1
A0A3Q2KSA1;F6Z1Y2	0.182548	0.123416	47.2958	1.47913	0.145735	0.7572	Treatment vs Condition	ALDH6A1	A0A3Q2KSA1_HORSE;F6Z1Y2_HORSE	methylmalonate-semialdehyde dehydrogenase (CoA acylating)
A0A3Q2KSB0	-0.154889	0.0820763	45.4411	-1.88714	0.0655396	0.615246	Treatment vs Condition	POFUT2	A0A3Q2KSB0_HORSE	GDP-fucose protein O-fucosyltransferase 2
A0A3Q2KSD6;F6Y9Z7	0.121182	0.103488	36.0302	1.17097	0.249298	0.844663	Treatment vs Condition	RCBTB1	A0A3Q2KSD6_HORSE;F6Y9Z7_HORSE	RCC1 and BTB domain containing protein 1
A0A3Q2KSR4;A0A9L0THB6;A0A9L0TJR5;F6X641	0.110651	0.102237	45.7382	1.0823	0.284793	0.85892	Treatment vs Condition	GALNT12	A0A3Q2KSR4_HORSE;A0A9L0THB6_HORSE;A0A9L0TJR5_HORSE;F6X641_HORSE	Polypeptide N-acetylgalactosaminyltransferase
A0A3Q2KSW2;A0A9L0RT01;A0A9L0S3D0;F6QIB2	-0.0251132	0.127339	45.826	-0.197215	0.844531	0.979209	Treatment vs Condition	LOC111771777;SERPINE2	A0A3Q2KSW2_HORSE;A0A9L0RT01_HORSE;A0A9L0S3D0_HORSE;F6QIB2_HORSE	Serpin domain-containing protein
A0A3Q2KSW5;A0A9L0S3W6;A0A9L0SES7	-0.0184424	0.109068	45.3288	-0.169091	0.866477	0.980944	Treatment vs Condition	LOC100630758	A0A3Q2KSW5_HORSE;A0A9L0S3W6_HORSE;A0A9L0SES7_HORSE	Cytochrome c oxidase subunit 7B, mitochondrial
A0A3Q2KTE7	0.04987	0.060826	47.0448	0.819879	0.41642	0.90204	Treatment vs Condition	PSMC2	A0A3Q2KTE7_HORSE	26S proteasome regulatory subunit 7
A0A3Q2KTH0	0.00669738	0.0792795	45.3816	0.0844781	0.933048	0.992475	Treatment vs Condition		A0A3Q2KTH0_HORSE	Microtubule-associated protein RP/EB family member 1
A0A3Q2KTH0;F6Q064;F6YL75;A0A9L0T0M6	0.135891	0.095129	45.6638	1.42849	0.159955	0.780614	Treatment vs Condition		A0A3Q2KTH0_HORSE;A0A9L0T0M6_HORSE;F6Q064_HORSE;F6YL75_HORSE	Microtubule-associated protein RP/EB family member 1
A0A3Q2KTZ3;A0A9L0R5Z8;A0A9L0R866;A0A9L0TIC6;F6ZZZ7;A0A9L0RBM7	0.161006	0.0748666	45.7071	2.15057	0.0368334	0.53079	Treatment vs Condition	CTPS1	A0A3Q2KTZ3_HORSE;A0A9L0R5Z8_HORSE;A0A9L0R866_HORSE;A0A9L0RBM7_HORSE;A0A9L0TIC6_HORSE;F6ZZZ7_HORSE	CTP synthase
A0A3Q2KTZ3;A0A9L0R5Z8;A0A9L0R866;A0A9L0TIC6;F6ZZZ7;A0A9L0RBM7;F6QVQ3;A0A9L0SAV5;A0A9L0SD30;A0A9L0SNR0;F6R9E2	0.152683	0.121925	45.8034	1.25227	0.216828	0.828088	Treatment vs Condition	CTPS1;CTPS2	A0A3Q2KTZ3_HORSE;A0A9L0R5Z8_HORSE;A0A9L0R866_HORSE;A0A9L0RBM7_HORSE;A0A9L0SAV5_HORSE;A0A9L0SD30_HORSE;A0A9L0SNR0_HORSE;A0A9L0TIC6_HORSE;F6QVQ3_HORSE;F6R9E2_HORSE;F6ZZZ7_HORSE	CTP synthase
A0A3Q2KU82	0.11109	0.120944	41.2958	0.918523	0.363679	0.886316	Treatment vs Condition	TMEM65	A0A3Q2KU82_HORSE	Transmembrane protein 65
A0A3Q2KUB6;F6ZLJ1	-0.0568979	0.0833613	45.7677	-0.682546	0.498334	0.917464	Treatment vs Condition	GXYLT1	A0A3Q2KUB6_HORSE;F6ZLJ1_HORSE	Glucoside xylosyltransferase 1
A0A3Q2KUV4;A0A9L0S6X4;F6PJI3	-0.014009	0.124643	44.2958	-0.112393	0.911019	0.987955	Treatment vs Condition	PLA2G7	A0A3Q2KUV4_HORSE;A0A9L0S6X4_HORSE;F6PJI3_HORSE	Platelet-activating factor acetylhydrolase
A0A3Q2KV13	0.153168	0.129038	44.4081	1.187	0.241538	0.843953	Treatment vs Condition	ARIH1	A0A3Q2KV13_HORSE	RBR-type E3 ubiquitin transferase
A0A3Q2KVQ0;A0A3Q2LJA4;A0A9L0TQZ2;F6REW3;F6RP10;A0A3Q2HPY1;A0A9L0SY44;A0A9L0TKS6	0.0299165	0.117741	39.2958	0.254086	0.800754	0.973415	Treatment vs Condition	ASCC3	A0A3Q2HPY1_HORSE;A0A3Q2KVQ0_HORSE;A0A3Q2LJA4_HORSE;A0A9L0SY44_HORSE;A0A9L0TKS6_HORSE;A0A9L0TQZ2_HORSE;F6REW3_HORSE;F6RP10_HORSE	Activating signal cointegrator 1 complex subunit 3
A0A3Q2KVS3;A0A5F5PUH0;F7A4P6;A0A9L0S4W6	0.00403225	0.0963268	46.0069	0.0418601	0.966791	0.995101	Treatment vs Condition	IDH3G	A0A3Q2KVS3_HORSE;A0A5F5PUH0_HORSE;A0A9L0S4W6_HORSE;F7A4P6_HORSE	Isocitrate dehydrogenase [NAD] subunit, mitochondrial
A0A3Q2KVS3;A0A5F5PUH0;F7A4P6;A0A9L0S4W6;A0A9L0TBQ5	-0.0172179	0.171837	47.2958	-0.100199	0.92061	0.991064	Treatment vs Condition	IDH3G;LOC102148971	A0A3Q2KVS3_HORSE;A0A5F5PUH0_HORSE;A0A9L0S4W6_HORSE;A0A9L0TBQ5_HORSE;F7A4P6_HORSE	Isocitrate dehydrogenase [NAD] subunit, mitochondrial
A0A3Q2KVW9;A0A9L0R458;A0A9L0TN95	-0.112403	0.249998	41.83	-0.449615	0.65531	0.961082	Treatment vs Condition	TXN2	A0A3Q2KVW9_HORSE;A0A9L0R458_HORSE;A0A9L0TN95_HORSE	Thioredoxin 2
A0A3Q2KVX0;A0A9L0TEK7;K9K2M8;A0A3Q2HPZ0;A0A9L0REI2;A0A9L0TKA0	0.00933358	0.0743993	45.5538	0.125452	0.900717	0.986017	Treatment vs Condition	SNX2	A0A3Q2HPZ0_HORSE;A0A3Q2KVX0_HORSE;A0A9L0REI2_HORSE;A0A9L0TEK7_HORSE;A0A9L0TKA0_HORSE;K9K2M8_HORSE	Sorting nexin-2
A0A3Q2KWC3;A0A9L0R036	-0.0400315	0.113607	45.6723	-0.352367	0.726184	0.969566	Treatment vs Condition	PMM2	A0A3Q2KWC3_HORSE;A0A9L0R036_HORSE	Phosphomannomutase
A0A3Q2KWC3;A0A9L0R036;A0A9L0R6H5;A0A9L0S2J6;F7D868	-0.110481	0.102219	45.5408	-1.08083	0.285465	0.860055	Treatment vs Condition	PMM2	A0A3Q2KWC3_HORSE;A0A9L0R036_HORSE;A0A9L0R6H5_HORSE;A0A9L0S2J6_HORSE;F7D868_HORSE	Phosphomannomutase
A0A3Q2KWL6;A0A5F5Q3Z6;A0A9L0S3K0;F6S589	-0.0524792	0.0889481	47.2958	-0.589998	0.558	0.935419	Treatment vs Condition	UBA5	A0A3Q2KWL6_HORSE;A0A5F5Q3Z6_HORSE;A0A9L0S3K0_HORSE;F6S589_HORSE	Ubiquitin-like modifier-activating enzyme 5
A0A3Q2KWT1;A0A9L0SQ13;F6ZHK3	0.0180399	0.106965	43.1085	0.168653	0.866859	0.981001	Treatment vs Condition	MPP1	A0A3Q2KWT1_HORSE;A0A9L0SQ13_HORSE;F6ZHK3_HORSE	55 kDa erythrocyte membrane protein
A0A3Q2KX30;A0A9L0TUU6;F6Q6H2	0.0887064	0.102777	47.2958	0.863094	0.392441	0.893923	Treatment vs Condition	MCCC2	A0A3Q2KX30_HORSE;A0A9L0TUU6_HORSE;F6Q6H2_HORSE	methylcrotonoyl-CoA carboxylase
A0A3Q2KX73;F7DD69	0.138947	0.102378	45.4219	1.3572	0.181425	0.806577	Treatment vs Condition	ARFIP2	A0A3Q2KX73_HORSE;F7DD69_HORSE	ADP ribosylation factor interacting protein 2
A0A3Q2KX80;F6S4B7	-0.158302	0.11984	41.6925	-1.32094	0.193725	0.814013	Treatment vs Condition	UBXN1	A0A3Q2KX80_HORSE;F6S4B7_HORSE	UBX domain protein 1
A0A3Q2KX83;A0A3Q2I6C2	0.0983425	0.0949734	45.4947	1.03547	0.30592	0.870821	Treatment vs Condition	UHRF1	A0A3Q2I6C2_HORSE;A0A3Q2KX83_HORSE	E3 ubiquitin-protein ligase UHRF
A0A3Q2KXG4	0.0725725	0.0946663	47.2958	0.766614	0.447121	0.902308	Treatment vs Condition	MAPK13	A0A3Q2KXG4_HORSE	Mitogen-activated protein kinase 13
A0A3Q2KXP3;F6RLT8	-0.0461391	0.102053	45.5585	-0.452109	0.653335	0.961082	Treatment vs Condition	CAPNS1	A0A3Q2KXP3_HORSE;F6RLT8_HORSE	Calpain small subunit 1
A0A3Q2KXP3;F6RLT8;A0A3Q2HG79	0.116032	0.15337	45.1009	0.75655	0.453253	0.904763	Treatment vs Condition	CAPNS1	A0A3Q2HG79_HORSE;A0A3Q2KXP3_HORSE;F6RLT8_HORSE	Calpain small subunit 1
A0A3Q2KXP6;A0A9L0RYQ3	-0.00623808	0.121309	45.3465	-0.0514232	0.959214	0.994781	Treatment vs Condition	REXO2	A0A3Q2KXP6_HORSE;A0A9L0RYQ3_HORSE	RNA exonuclease 2
A0A3Q2KXQ9;A0A9L0SCI3;A0A9L0SPB7;A0A9L0T8D2;F7C1S0	-0.316968	0.129199	44.6085	-2.45334	0.0181277	0.496822	Treatment vs Condition	SRPK1	A0A3Q2KXQ9_HORSE;A0A9L0SCI3_HORSE;A0A9L0SPB7_HORSE;A0A9L0T8D2_HORSE;F7C1S0_HORSE	non-specific serine/threonine protein kinase
A0A3Q2KXQ9;A0A9L0SCI3;A0A9L0SPB7;A0A9L0T8D2;F7C1S0;A0A3Q2LNC7;A0A3Q2H7N0;A0A3Q2HBK9;A0A3Q2HEF6;A0A3Q2HRQ3;A0A3Q2HW90;A0A3Q2I4J5;A0A3Q2LPA1;F7DQW6	0.0162417	0.127392	45.5337	0.127494	0.899111	0.986017	Treatment vs Condition	SRPK1;SRPK2	A0A3Q2H7N0_HORSE;A0A3Q2HBK9_HORSE;A0A3Q2HEF6_HORSE;A0A3Q2HRQ3_HORSE;A0A3Q2HW90_HORSE;A0A3Q2I4J5_HORSE;A0A3Q2KXQ9_HORSE;A0A3Q2LNC7_HORSE;A0A3Q2LPA1_HORSE;A0A9L0SCI3_HORSE;A0A9L0SPB7_HORSE;A0A9L0T8D2_HORSE;F7C1S0_HORSE;F7DQW6_HORSE	non-specific serine/threonine protein kinase
A0A3Q2KXS3;F6SJA9	0.0172154	0.0685329	46.4249	0.2512	0.802768	0.973982	Treatment vs Condition	LOC100055507	A0A3Q2KXS3_HORSE;F6SJA9_HORSE	SH3 domain-containing protein
A0A3Q2KXT4	-0.0059165	0.125915	45.4462	-0.0469882	0.962728	0.994781	Treatment vs Condition	RAB11FIP5	A0A3Q2KXT4_HORSE	RAB11 family interacting protein 5
A0A3Q2KXT4;F7DA24	-0.123053	0.0831394	45.3885	-1.48008	0.14576	0.7572	Treatment vs Condition	RAB11FIP5	A0A3Q2KXT4_HORSE;F7DA24_HORSE	RAB11 family interacting protein 5
A0A3Q2KY09;A0A9L0TKK1;A0A9L0TNY8;A0A9L0RPI3	-0.0275965	0.0879717	45.8897	-0.313697	0.755172	0.969566	Treatment vs Condition	LOC111772206;RAD23B	A0A3Q2KY09_HORSE;A0A9L0RPI3_HORSE;A0A9L0TKK1_HORSE;A0A9L0TNY8_HORSE	UV excision repair protein RAD23
A0A3Q2KY33;F7DFL5	-0.0145635	0.0925819	45.9498	-0.157304	0.875694	0.982192	Treatment vs Condition	OTUD5	A0A3Q2KY33_HORSE;F7DFL5_HORSE	ubiquitinyl hydrolase 1
A0A3Q2KYD2;F6T4I5	-0.302639	0.194284	40.2174	-1.55771	0.127137	0.732518	Treatment vs Condition	RHEB	A0A3Q2KYD2_HORSE;F6T4I5_HORSE	Beta/gamma crystallin 'Greek key' domain-containing protein
A0A3Q2KYI9;A0A5F5PKG9;A0A5F5PJZ6;K9K447	0.0745655	0.101966	45.6279	0.731281	0.468346	0.912394	Treatment vs Condition	COPZ1	A0A3Q2KYI9_HORSE;A0A5F5PJZ6_HORSE;A0A5F5PKG9_HORSE;K9K447_HORSE	Coatomer subunit zeta
A0A3Q2KYJ2;A0A9L0R369;A0A9L0S0H7;A0A9L0SWU2;F6S8Z5;A0A3Q2LJU6;A0A3Q2GY82;A0A9L0SN32	0.0197699	0.143522	46.2339	0.137748	0.891038	0.985834	Treatment vs Condition	NAMPT	A0A3Q2GY82_HORSE;A0A3Q2KYJ2_HORSE;A0A3Q2LJU6_HORSE;A0A9L0R369_HORSE;A0A9L0S0H7_HORSE;A0A9L0SN32_HORSE;A0A9L0SWU2_HORSE;F6S8Z5_HORSE	Nicotinamide phosphoribosyltransferase
A0A3Q2KYJ2;A0A9L0R369;A0A9L0S0H7;A0A9L0SWU2;F6S8Z5;A0A3Q2LJU6;A0A3Q2GY82;A0A9L0SN32;A0A9L0SS23	0.0606802	0.100618	45.4996	0.603078	0.549452	0.934509	Treatment vs Condition	NAMPT	A0A3Q2GY82_HORSE;A0A3Q2KYJ2_HORSE;A0A3Q2LJU6_HORSE;A0A9L0R369_HORSE;A0A9L0S0H7_HORSE;A0A9L0SN32_HORSE;A0A9L0SS23_HORSE;A0A9L0SWU2_HORSE;F6S8Z5_HORSE	Nicotinamide phosphoribosyltransferase
A0A3Q2KYJ2;A0A9L0R369;A0A9L0S0H7;A0A9L0SWU2;F6S8Z5;A0A3Q2LJU6;A0A3Q2GY82;A0A9L0SN32;A0A9L0SS23;L7MSV6	0.0771535	0.140904	46.03	0.547562	0.586638	0.948611	Treatment vs Condition	NAMPT;PBEF1	A0A3Q2GY82_HORSE;A0A3Q2KYJ2_HORSE;A0A3Q2LJU6_HORSE;A0A9L0R369_HORSE;A0A9L0S0H7_HORSE;A0A9L0SN32_HORSE;A0A9L0SS23_HORSE;A0A9L0SWU2_HORSE;F6S8Z5_HORSE;L7MSV6_HORSE	Nicotinamide phosphoribosyltransferase
A0A3Q2KYR7;F6X517	-0.164241	0.0775184	45.725	-2.11873	0.0395774	0.549946	Treatment vs Condition	CENPF	A0A3Q2KYR7_HORSE;F6X517_HORSE	Centromere protein F
A0A3Q2KZ20;F6S0D9	0.171536	0.120901	46.6831	1.41881	0.162596	0.783304	Treatment vs Condition	CTNND1	A0A3Q2KZ20_HORSE;F6S0D9_HORSE	Catenin delta 1
A0A3Q2KZ54;A0A9L0RNR8	0.0866616	0.131705	44.4225	0.657999	0.513934	0.923992	Treatment vs Condition	HACL1	A0A3Q2KZ54_HORSE;A0A9L0RNR8_HORSE	2-hydroxyacyl-CoA lyase 1
A0A3Q2KZA5;A0A9L0RT25;A0A9L0RT35;F6X3K0	-0.101313	0.0780507	45.7864	-1.29804	0.200774	0.814779	Treatment vs Condition	NCL	A0A3Q2KZA5_HORSE;A0A9L0RT25_HORSE;A0A9L0RT35_HORSE;F6X3K0_HORSE	Nucleolin
A0A3Q2KZE9;A0A9L0TPB9;A0A3Q2I982;A0A3Q2HXB2;A0A3Q2KJZ1;A0A3Q2LIF3	0.146601	0.106535	46.2958	1.37608	0.175417	0.798508	Treatment vs Condition	IQGAP1	A0A3Q2HXB2_HORSE;A0A3Q2I982_HORSE;A0A3Q2KJZ1_HORSE;A0A3Q2KZE9_HORSE;A0A3Q2LIF3_HORSE;A0A9L0TPB9_HORSE	IQ motif containing GTPase activating protein 1
A0A3Q2KZE9;A0A9L0TPB9;A0A3Q2I982;A0A3Q2HXB2;A0A3Q2KJZ1;A0A9L0TRY0	0.239702	0.0917536	45.5703	2.61245	0.0121343	0.477509	Treatment vs Condition	IQGAP1	A0A3Q2HXB2_HORSE;A0A3Q2I982_HORSE;A0A3Q2KJZ1_HORSE;A0A3Q2KZE9_HORSE;A0A9L0TPB9_HORSE;A0A9L0TRY0_HORSE	IQ motif containing GTPase activating protein 1
A0A3Q2KZE9;A0A9L0TPB9;A0A3Q2I982;A0A3Q2HXB2;A0A3Q2KJZ1;A0A9L0TRY0;A0A3Q2LIF3	0.2088	0.0846033	46.1718	2.46798	0.0173523	0.496822	Treatment vs Condition	IQGAP1	A0A3Q2HXB2_HORSE;A0A3Q2I982_HORSE;A0A3Q2KJZ1_HORSE;A0A3Q2KZE9_HORSE;A0A3Q2LIF3_HORSE;A0A9L0TPB9_HORSE;A0A9L0TRY0_HORSE	IQ motif containing GTPase activating protein 1
A0A3Q2KZM7;A0A3Q2H5Z6;A0A3Q2H8J6;A0A5F5PUF9	0.290143	0.228069	46.1041	1.27218	0.20969	0.822771	Treatment vs Condition	SEC23A	A0A3Q2H5Z6_HORSE;A0A3Q2H8J6_HORSE;A0A3Q2KZM7_HORSE;A0A5F5PUF9_HORSE	Protein transport protein SEC23
A0A3Q2KZM7;A0A3Q2H5Z6;A0A3Q2H8J6;A0A5F5PUF9;F7CB04	0.116183	0.0741631	45.4313	1.56658	0.124152	0.728746	Treatment vs Condition	SEC23A	A0A3Q2H5Z6_HORSE;A0A3Q2H8J6_HORSE;A0A3Q2KZM7_HORSE;A0A5F5PUF9_HORSE;F7CB04_HORSE	Protein transport protein SEC23
A0A3Q2KZM7;A0A3Q2H5Z6;A0A3Q2H8J6;A0A5F5PUF9;F7CB04;A0A3Q2H5Q5;A0A5F5Q208;A0A9L0T0U2;F6Q638;A0A9L0RM13	-0.0104026	0.117371	47.2958	-0.0886302	0.92975	0.992475	Treatment vs Condition	SEC23A;SEC23B	A0A3Q2H5Q5_HORSE;A0A3Q2H5Z6_HORSE;A0A3Q2H8J6_HORSE;A0A3Q2KZM7_HORSE;A0A5F5PUF9_HORSE;A0A5F5Q208_HORSE;A0A9L0RM13_HORSE;A0A9L0T0U2_HORSE;F6Q638_HORSE;F7CB04_HORSE	Protein transport protein SEC23
A0A3Q2L0F9	-0.0266813	0.124974	44.6101	-0.213496	0.831913	0.975808	Treatment vs Condition	MICOS10	A0A3Q2L0F9_HORSE	MICOS complex subunit MIC10
A0A3Q2L1F7	0.0198311	0.123087	44.6284	0.161115	0.87273	0.982192	Treatment vs Condition	AFDN	A0A3Q2L1F7_HORSE	Afadin, adherens junction formation factor
A0A3Q2L1H9	0.0841759	0.109974	45.5129	0.765415	0.447976	0.902741	Treatment vs Condition	KANK2	A0A3Q2L1H9_HORSE	KN motif and ankyrin repeat domain-containing protein 2
A0A3Q2L1J1;A0A9L0TCV9;F6YU58;A0A9L0RFW5;A0A9L0RR47;A0A9L0SXE0;A0A9L0TN49;F7A796;A0A9L0RIH2	-0.241899	0.0803192	46.3821	-3.01172	0.00419595	0.383586	Treatment vs Condition	CLASP1	A0A3Q2L1J1_HORSE;A0A9L0RFW5_HORSE;A0A9L0RIH2_HORSE;A0A9L0RR47_HORSE;A0A9L0SXE0_HORSE;A0A9L0TCV9_HORSE;A0A9L0TN49_HORSE;F6YU58_HORSE;F7A796_HORSE	Cytoplasmic linker associated protein 1
A0A3Q2L1K0;A0A9L0TBF9;K9K9I6	-0.00881771	0.133977	45.3877	-0.0658153	0.947814	0.994781	Treatment vs Condition	TMEM263	A0A3Q2L1K0_HORSE;A0A9L0TBF9_HORSE;K9K9I6_HORSE	Transmembrane protein 263
A0A3Q2L2I0	0.235132	0.135501	34.5121	1.73528	0.0916145	0.670106	Treatment vs Condition	NDUFC2	A0A3Q2L2I0_HORSE	NADH dehydrogenase [ubiquinone] 1 subunit C2
A0A3Q2L2Q8;A0A3Q2LP27;A0A5F5PQY8;A0A9L0RUZ8	-0.0623928	0.203238	46.2958	-0.306993	0.760225	0.969566	Treatment vs Condition		A0A3Q2L2Q8_HORSE;A0A3Q2LP27_HORSE;A0A5F5PQY8_HORSE;A0A9L0RUZ8_HORSE	Uncharacterized protein
A0A3Q2L2W1;A0A5F5PXD0;F6SQX3	0.217497	0.241045	30.4956	0.902311	0.373964	0.887544	Treatment vs Condition	NANS	A0A3Q2L2W1_HORSE;A0A5F5PXD0_HORSE;F6SQX3_HORSE	Acidic leucine-rich nuclear phosphoprotein 32 family member
A0A3Q2L2W4;A0A9L0S3S9	-0.0343439	0.0914215	46.3699	-0.375665	0.708879	0.969566	Treatment vs Condition	GAN	A0A3Q2L2W4_HORSE;A0A9L0S3S9_HORSE	Gigaxonin
A0A3Q2L2Y7;A0A9L0RWH3;A0A9L0SAR6;A0A9L0R1J5;A0A9L0R724;F6YB38;F6YR18	0.106912	0.0856794	44.3722	1.24781	0.218645	0.828203	Treatment vs Condition	RUFY3	A0A3Q2L2Y7_HORSE;A0A9L0R1J5_HORSE;A0A9L0R724_HORSE;A0A9L0RWH3_HORSE;A0A9L0SAR6_HORSE;F6YB38_HORSE;F6YR18_HORSE	RUN and FYVE domain containing 3
A0A3Q2L2Y7;A0A9L0RWH3;A0A9L0SAR6;A0A9L0R1J5;A0A9L0R724;F6YB38;F6YR18;A0A3Q2HDR9;A0A9L0T3I5	-0.0254823	0.0738805	45.4657	-0.344912	0.731751	0.969566	Treatment vs Condition	RUFY3	A0A3Q2HDR9_HORSE;A0A3Q2L2Y7_HORSE;A0A9L0R1J5_HORSE;A0A9L0R724_HORSE;A0A9L0RWH3_HORSE;A0A9L0SAR6_HORSE;A0A9L0T3I5_HORSE;F6YB38_HORSE;F6YR18_HORSE	RUN and FYVE domain containing 3
A0A3Q2L3C4;A0A3Q2LJK1;A0A3Q2LLS9;A0A9L0T1Q4;A0A9L0TFX7	0.179362	0.287409	22.6302	0.624065	0.538826	0.930861	Treatment vs Condition	DENND4A	A0A3Q2L3C4_HORSE;A0A3Q2LJK1_HORSE;A0A3Q2LLS9_HORSE;A0A9L0T1Q4_HORSE;A0A9L0TFX7_HORSE	DENN domain containing 4A
A0A3Q2L3D6;A0A9L0R2C1;A0A9L0S2S0;A0A9L0S5T1;A0A9L0SAS5;A0A9L0SQE5;A0A9L0TA74	-0.00375352	0.100813	45.8435	-0.0372324	0.970461	0.995523	Treatment vs Condition	STT3B	A0A3Q2L3D6_HORSE;A0A9L0R2C1_HORSE;A0A9L0S2S0_HORSE;A0A9L0S5T1_HORSE;A0A9L0SAS5_HORSE;A0A9L0SQE5_HORSE;A0A9L0TA74_HORSE	dolichyl-diphosphooligosaccharide--protein glycotransferase
A0A3Q2L3L5;A0A9L0RKJ0	0.0720812	0.0893238	45.9476	0.806965	0.423844	0.90204	Treatment vs Condition	OTULIN	A0A3Q2L3L5_HORSE;A0A9L0RKJ0_HORSE	OTU deubiquitinase with linear linkage specificity
A0A3Q2L3S5	-0.159686	0.110507	45.5115	-1.44504	0.155298	0.770073	Treatment vs Condition	EXOSC6	A0A3Q2L3S5_HORSE	Exosome component 6
A0A3Q2L3W8;K9K3N0	-0.182286	0.114666	46.6302	-1.58971	0.118658	0.715752	Treatment vs Condition	FDPS	A0A3Q2L3W8_HORSE;K9K3N0_HORSE	Farnesyl pyrophosphate synthase
A0A3Q2L431;F6PT71	0.0163374	0.14764	36.2958	0.110657	0.912498	0.988461	Treatment vs Condition	TBC1D20	A0A3Q2L431_HORSE;F6PT71_HORSE	TBC1 domain family member 20
A0A3Q2L461;A0A3Q2H2N3;A0A5F5PPP4;A0A5F5PZC9;A0A5F5Q1G9;A0A3Q2LAZ0	-0.130538	0.132896	26.8003	-0.982257	0.334758	0.878434	Treatment vs Condition	DGKD	A0A3Q2H2N3_HORSE;A0A3Q2L461_HORSE;A0A3Q2LAZ0_HORSE;A0A5F5PPP4_HORSE;A0A5F5PZC9_HORSE;A0A5F5Q1G9_HORSE	Diacylglycerol kinase
A0A3Q2L4I3;A0A9L0R742;A0A9L0TPN3;A0A3Q2L9E3;A0A9L0R2B3;F6S1J7;A0A9L0RIP0;A0A9L0RYN8	0.109554	0.114692	46.0059	0.955204	0.344467	0.880189	Treatment vs Condition	RALGAPA1	A0A3Q2L4I3_HORSE;A0A3Q2L9E3_HORSE;A0A9L0R2B3_HORSE;A0A9L0R742_HORSE;A0A9L0RIP0_HORSE;A0A9L0RYN8_HORSE;A0A9L0TPN3_HORSE;F6S1J7_HORSE	Ral GTPase activating protein catalytic subunit alpha 1
A0A3Q2L4I4;A0A3Q2GW64;A0A3Q2H890	0.18499	0.115599	45.4915	1.60027	0.116461	0.709001	Treatment vs Condition	HNRNPA2B1	A0A3Q2GW64_HORSE;A0A3Q2H890_HORSE;A0A3Q2L4I4_HORSE	Heterogeneous nuclear ribonucleoproteins A2/B1
A0A3Q2L4I6;A0A9L0SRT0;A0A9L0TF77;A0A9L0T691	0.0979329	0.189951	43.6238	0.515569	0.608759	0.95319	Treatment vs Condition	MAN2B1	A0A3Q2L4I6_HORSE;A0A9L0SRT0_HORSE;A0A9L0T691_HORSE;A0A9L0TF77_HORSE	Alpha-mannosidase
A0A3Q2L4P3;A0A9L0S1A7;A0A9L0TD31;F6Q8L6;K9KAI2	-0.0674947	0.119101	45.5469	-0.5667	0.5737	0.942877	Treatment vs Condition	DCUN1D1	A0A3Q2L4P3_HORSE;A0A9L0S1A7_HORSE;A0A9L0TD31_HORSE;F6Q8L6_HORSE;K9KAI2_HORSE	DCN1-like protein
A0A3Q2L4S0;A0A3Q2I1E7	0.214051	0.0931412	43.5119	2.29814	0.0264205	0.518459	Treatment vs Condition	TCERG1	A0A3Q2I1E7_HORSE;A0A3Q2L4S0_HORSE	Transcription elongation regulator 1
A0A3Q2L599	0.439825	0.103186	45.63	4.26246	0.000100269	0.132081	Treatment vs Condition	ABHD3	A0A3Q2L599_HORSE	Abhydrolase domain containing 3, phospholipase
A0A3Q2L5E5;A0A9L0SKU3;F7A5H5;K9K2T6	-0.0484337	0.113403	46.2053	-0.427093	0.671295	0.964404	Treatment vs Condition	MS4A1	A0A3Q2L5E5_HORSE;A0A9L0SKU3_HORSE;F7A5H5_HORSE;K9K2T6_HORSE	Membrane spanning 4-domains A1
A0A3Q2L5I7;A0A5F5PKV0;A0A5F5PT44;F6QFK5;A0A3Q2I030	-0.119904	0.11291	45.5194	-1.06194	0.293864	0.864503	Treatment vs Condition	ZNF207	A0A3Q2I030_HORSE;A0A3Q2L5I7_HORSE;A0A5F5PKV0_HORSE;A0A5F5PT44_HORSE;F6QFK5_HORSE	Zinc finger protein 207
A0A3Q2L5S1;A0A9L0S711;A0A9L0SJD2;F7CQH1	-0.0466091	0.122797	47.2958	-0.379562	0.705969	0.969566	Treatment vs Condition	PPP2R5D	A0A3Q2L5S1_HORSE;A0A9L0S711_HORSE;A0A9L0SJD2_HORSE;F7CQH1_HORSE	Serine/threonine-protein phosphatase 2A 56 kDa regulatory subunit
A0A3Q2L5S1;A0A9L0S711;A0A9L0SJD2;F7CQH1;A0A5F5PVT9	0.108403	0.0855517	45.3373	1.2671	0.211589	0.822771	Treatment vs Condition	PPP2R5D	A0A3Q2L5S1_HORSE;A0A5F5PVT9_HORSE;A0A9L0S711_HORSE;A0A9L0SJD2_HORSE;F7CQH1_HORSE	Serine/threonine-protein phosphatase 2A 56 kDa regulatory subunit
A0A3Q2L5S1;A0A9L0S711;A0A9L0SJD2;F7CQH1;A0A5F5PVT9;A0A3Q2H408;A0A3Q2H2S9;A0A3Q2IH99;F7D9E5;K9K430	-0.00400038	0.260795	43.438	-0.0153392	0.987832	0.997482	Treatment vs Condition	PPP2R5C;PPP2R5D	A0A3Q2H2S9_HORSE;A0A3Q2H408_HORSE;A0A3Q2IH99_HORSE;A0A3Q2L5S1_HORSE;A0A5F5PVT9_HORSE;A0A9L0S711_HORSE;A0A9L0SJD2_HORSE;F7CQH1_HORSE;F7D9E5_HORSE;K9K430_HORSE	Serine/threonine-protein phosphatase 2A 56 kDa regulatory subunit
A0A3Q2L5T4;A0A9L0T9E2;F7A9S2	-0.236091	0.15995	37.6365	-1.47603	0.148253	0.7572	Treatment vs Condition	ADCK5	A0A3Q2L5T4_HORSE;A0A9L0T9E2_HORSE;F7A9S2_HORSE	AarF domain containing kinase 5
A0A3Q2L679;A0A9L0S2K9	0.0912341	0.0821702	38.2958	1.11031	0.27379	0.853604	Treatment vs Condition	MCTS1	A0A3Q2L679_HORSE;A0A9L0S2K9_HORSE	Malignant T-cell-amplified sequence
A0A3Q2L6D6;A0A9L0TM57;F7DV24	0.115337	0.161314	46.8891	0.714985	0.478163	0.914265	Treatment vs Condition	CYB5R2	A0A3Q2L6D6_HORSE;A0A9L0TM57_HORSE;F7DV24_HORSE	NADH-cytochrome b5 reductase
A0A3Q2L6D6;A0A9L0TM57;F7DV24;A0A5F5PU09	0.0105572	0.0975514	46.8918	0.108222	0.914282	0.988473	Treatment vs Condition	CYB5R2	A0A3Q2L6D6_HORSE;A0A5F5PU09_HORSE;A0A9L0TM57_HORSE;F7DV24_HORSE	NADH-cytochrome b5 reductase
A0A3Q2L6G4;F6QKY4;A0A5F5PP86;K9KDP9	0.239365	0.142996	40.4022	1.67393	0.10187	0.68942	Treatment vs Condition	APTX	A0A3Q2L6G4_HORSE;A0A5F5PP86_HORSE;F6QKY4_HORSE;K9KDP9_HORSE	Aprataxin
A0A3Q2L6L9;Q257U4;A0A3Q2GRV9;A0A9L0S604	0.0461303	0.0718436	46.1288	0.642093	0.523991	0.92783	Treatment vs Condition	ATP2A2	A0A3Q2GRV9_HORSE;A0A3Q2L6L9_HORSE;A0A9L0S604_HORSE;Q257U4_HORSE	Calcium-transporting ATPase
A0A3Q2L6L9;Q257U4;A0A3Q2GRV9;A0A9L0S604;A0A5F5PNX8;A0A9L0TJI0;A0A5F5PZQ9;F7AKX1	0.145435	0.107965	45.3397	1.34706	0.184655	0.810921	Treatment vs Condition	ATP2A1;ATP2A2	A0A3Q2GRV9_HORSE;A0A3Q2L6L9_HORSE;A0A5F5PNX8_HORSE;A0A5F5PZQ9_HORSE;A0A9L0S604_HORSE;A0A9L0TJI0_HORSE;F7AKX1_HORSE;Q257U4_HORSE	Calcium-transporting ATPase
A0A3Q2L738;F6VFB4	0.105397	0.101323	45.59	1.0402	0.303731	0.869582	Treatment vs Condition	RTN4	A0A3Q2L738_HORSE;F6VFB4_HORSE	Reticulon
A0A3Q2L738;F6VFB4;A0A3Q2HV04	0.17078	0.150004	45.779	1.1385	0.260833	0.853147	Treatment vs Condition	RTN4	A0A3Q2HV04_HORSE;A0A3Q2L738_HORSE;F6VFB4_HORSE	Reticulon
A0A3Q2L7Q6;F7CBN7	-0.0908027	0.141982	45.583	-0.639538	0.525674	0.928034	Treatment vs Condition	MAP1S	A0A3Q2L7Q6_HORSE;F7CBN7_HORSE	Microtubule associated protein 1S
A0A3Q2L833;A0A9L0SCY9	0.18938	0.08559	46.3487	2.21265	0.0318862	0.526244	Treatment vs Condition	DNMT1	A0A3Q2L833_HORSE;A0A9L0SCY9_HORSE	DNA (cytosine-5)-methyltransferase
A0A3Q2L8B1	0.138946	0.0745651	45.6345	1.86341	0.0688465	0.621651	Treatment vs Condition	DENND4C	A0A3Q2L8B1_HORSE	DENN domain containing 4C
A0A3Q2L8J8;A0A9L0RMJ5;F7BFL3	0.215208	0.163964	44.1079	1.31253	0.196131	0.814013	Treatment vs Condition	LMAN2L	A0A3Q2L8J8_HORSE;A0A9L0RMJ5_HORSE;F7BFL3_HORSE	Lectin, mannose binding 2 like
A0A3Q2L8M7;A0A9L0TDD4	0.127376	0.12946	44.7409	0.983905	0.330453	0.877659	Treatment vs Condition	POGLUT1	A0A3Q2L8M7_HORSE;A0A9L0TDD4_HORSE	Protein O-glucosyltransferase 1
A0A3Q2L991;F6YN41	-0.112141	0.083646	45.7008	-1.34066	0.186657	0.810921	Treatment vs Condition	HECTD1	A0A3Q2L991_HORSE;F6YN41_HORSE	E3 ubiquitin-protein ligase
A0A3Q2L9D5;A0A9L0TEB6	0.120825	0.0742802	45.6593	1.62662	0.110701	0.707161	Treatment vs Condition	CUL2	A0A3Q2L9D5_HORSE;A0A9L0TEB6_HORSE	Cullin 2
A0A3Q2L9G7	-0.291833	0.149563	42.2957	-1.95124	0.0576724	0.595523	Treatment vs Condition		A0A3Q2L9G7_HORSE	FHA domain-containing protein
A0A3Q2L9H2;A0A9L0SST5;F7D4M5;A0A3Q2L3D8;A0A5F5PKY0	-0.0965112	0.122089	46.1896	-0.790498	0.433277	0.90204	Treatment vs Condition	MAP7D2	A0A3Q2L3D8_HORSE;A0A3Q2L9H2_HORSE;A0A5F5PKY0_HORSE;A0A9L0SST5_HORSE;F7D4M5_HORSE	MAP7 domain containing 2
A0A3Q2LA10	-0.0186054	0.110665	45.6472	-0.168124	0.867228	0.981001	Treatment vs Condition	SLC12A6	A0A3Q2LA10_HORSE	Solute carrier family 12 member 6
A0A3Q2LA32	0.212561	0.0891186	44.4111	2.38515	0.0214031	0.496822	Treatment vs Condition	SRSF5	A0A3Q2LA32_HORSE	Serine and arginine rich splicing factor 5
A0A3Q2LA64	-0.290277	0.161792	38.1571	-1.79413	0.080719	0.648116	Treatment vs Condition	GAB2	A0A3Q2LA64_HORSE	GRB2 associated binding protein 2
A0A3Q2LAF1;A0A3Q2GZV2;A0A9L0SR44;A0A9L0TUT2;A0A9L0T900	-0.00172281	0.156748	41.0357	-0.010991	0.991284	0.997482	Treatment vs Condition	KRIT1	A0A3Q2GZV2_HORSE;A0A3Q2LAF1_HORSE;A0A9L0SR44_HORSE;A0A9L0T900_HORSE;A0A9L0TUT2_HORSE	KRIT1 ankyrin repeat containing
A0A3Q2LAL2;A0A9L0TLJ4;F6SEJ7;A0A5F5Q2F5;A0A9L0QXZ9;A0A9L0RR03;A0A9L0TVE6;A0A3Q2HQI2	0.135122	0.147306	43.9242	0.917285	0.364002	0.886316	Treatment vs Condition	PPP3CA	A0A3Q2HQI2_HORSE;A0A3Q2LAL2_HORSE;A0A5F5Q2F5_HORSE;A0A9L0QXZ9_HORSE;A0A9L0RR03_HORSE;A0A9L0TLJ4_HORSE;A0A9L0TVE6_HORSE;F6SEJ7_HORSE	Serine/threonine-protein phosphatase
A0A3Q2LAW5	0.16421	0.136249	37.8144	1.20522	0.235605	0.834973	Treatment vs Condition	TUBGCP5	A0A3Q2LAW5_HORSE	Gamma-tubulin complex component
A0A3Q2LAY6;A0A9L0SB79;F6Z5Z4;A0A5F5PIX8;A0A5F5PYR4	-0.184006	0.141305	42.8728	-1.30219	0.199805	0.814284	Treatment vs Condition		A0A3Q2LAY6_HORSE;A0A5F5PIX8_HORSE;A0A5F5PYR4_HORSE;A0A9L0SB79_HORSE;F6Z5Z4_HORSE	Peptidyl-prolyl cis-trans isomerase E
A0A3Q2LAZ8	0.0478834	0.124431	45.8378	0.384819	0.702151	0.969566	Treatment vs Condition	APIP	A0A3Q2LAZ8_HORSE	Methylthioribulose-1-phosphate dehydratase
A0A3Q2LB10;A0A9L0TGS5	0.161535	0.1307	44.2958	1.23592	0.223002	0.831523	Treatment vs Condition	SPATA5L1	A0A3Q2LB10_HORSE;A0A9L0TGS5_HORSE	Spermatogenesis associated 5 like 1
A0A3Q2LB56	-0.0445716	0.153906	45.3871	-0.289602	0.773439	0.969566	Treatment vs Condition	CTSB	A0A3Q2LB56_HORSE	Cathepsin B
A0A3Q2LBF9;A0A3Q2HW80;A0A3Q2H157	0.173477	0.106781	43.5507	1.62461	0.111461	0.707161	Treatment vs Condition	SYNJ1	A0A3Q2H157_HORSE;A0A3Q2HW80_HORSE;A0A3Q2LBF9_HORSE	phosphoinositide 5-phosphatase
A0A3Q2LBF9;A0A3Q2HW80;A0A3Q2H157;F7B004;F7ADN5;F7AZM6	0.00896711	0.0978797	45.6342	0.0916135	0.927406	0.992475	Treatment vs Condition	SYNJ1	A0A3Q2H157_HORSE;A0A3Q2HW80_HORSE;A0A3Q2LBF9_HORSE;F7ADN5_HORSE;F7AZM6_HORSE;F7B004_HORSE	phosphoinositide 5-phosphatase
A0A3Q2LBI4;A0A3Q2HEP6	-0.201479	0.106819	47.2958	-1.88617	0.0654208	0.615246	Treatment vs Condition	CEP164	A0A3Q2HEP6_HORSE;A0A3Q2LBI4_HORSE	Centrosomal protein 164
A0A3Q2LC76	0.0810687	0.0837298	45.9529	0.968218	0.338004	0.878434	Treatment vs Condition	IST1	A0A3Q2LC76_HORSE	IST1 homolog
A0A3Q2LC88;A0A3Q2LS65;A0A9L0RK31;A0A9L0SZU2;A0A3Q2HX68;A0A3Q2L1G9;A0A9L0RUZ1;F6Y911	0.00507046	0.0984908	45.4547	0.0514816	0.959167	0.994781	Treatment vs Condition	EVI5	A0A3Q2HX68_HORSE;A0A3Q2L1G9_HORSE;A0A3Q2LC88_HORSE;A0A3Q2LS65_HORSE;A0A9L0RK31_HORSE;A0A9L0RUZ1_HORSE;A0A9L0SZU2_HORSE;F6Y911_HORSE	Ecotropic viral integration site 5
A0A3Q2LCB0	0.0825416	0.149809	44.0024	0.550981	0.584434	0.948298	Treatment vs Condition	NUP214	A0A3Q2LCB0_HORSE	Nucleoporin 214
A0A3Q2LCC3;A0A9L0RW21;A0A9L0RZS4;A0A9L0S6M1;A0A9L0SLT6	-0.00239537	0.123569	47.2958	-0.0193848	0.984616	0.997312	Treatment vs Condition	NDRG1	A0A3Q2LCC3_HORSE;A0A9L0RW21_HORSE;A0A9L0RZS4_HORSE;A0A9L0S6M1_HORSE;A0A9L0SLT6_HORSE	Protein NDRG1
A0A3Q2LCC9;A0A3Q2H734;A0A3Q2I2K6;A0A3Q2L2H2;F7B8C2	0.0108574	0.136654	45.2958	0.0794514	0.937024	0.992938	Treatment vs Condition	TBC1D1	A0A3Q2H734_HORSE;A0A3Q2I2K6_HORSE;A0A3Q2L2H2_HORSE;A0A3Q2LCC9_HORSE;F7B8C2_HORSE	TBC1 domain family member 1
A0A3Q2LCD8;A0A9L0R7V8;A0A9L0RJ22;A0A9L0TBU1	-0.364317	0.126087	31.2958	-2.88941	0.00695124	0.436277	Treatment vs Condition	TTK	A0A3Q2LCD8_HORSE;A0A9L0R7V8_HORSE;A0A9L0RJ22_HORSE;A0A9L0TBU1_HORSE	TTK protein kinase
A0A3Q2LCK9;A0A9L0SC23;A0A9L0TID5;F7CRN8;A0A9L0RP19	-0.0413285	0.130812	47.2958	-0.315938	0.75344	0.969566	Treatment vs Condition	SPOCK1	A0A3Q2LCK9_HORSE;A0A9L0RP19_HORSE;A0A9L0SC23_HORSE;A0A9L0TID5_HORSE;F7CRN8_HORSE	SPARC (osteonectin), cwcv and kazal like domains proteoglycan 1
A0A3Q2LCS6;F6YYC5	-0.194307	0.0865735	46.4005	-2.24442	0.0296158	0.524502	Treatment vs Condition	USP35	A0A3Q2LCS6_HORSE;F6YYC5_HORSE	Ubiquitin specific peptidase 35
A0A3Q2LCX5	-0.0846962	0.196518	45.7943	-0.430984	0.668502	0.964404	Treatment vs Condition	MVP	A0A3Q2LCX5_HORSE	Major vault protein
A0A3Q2LCX5;A0A3Q2GRT7	0.0518094	0.0631018	45.392	0.821044	0.415912	0.90204	Treatment vs Condition	MVP	A0A3Q2GRT7_HORSE;A0A3Q2LCX5_HORSE	Major vault protein
A0A3Q2LD29	0.00289324	0.114282	46.1488	0.0253166	0.979912	0.995946	Treatment vs Condition	ALDOC	A0A3Q2LD29_HORSE	Fructose-bisphosphate aldolase
A0A3Q2LD29;A0A3Q2GTU4;A0A3Q2L254;A0A3Q2HN78;A0A9L0TF67;cRAP-P00883	-0.100856	0.150475	47.2958	-0.670247	0.50596	0.921371	Treatment vs Condition	ALDOA;ALDOC;cRAP-ALDOA	A0A3Q2GTU4_HORSE;A0A3Q2HN78_HORSE;A0A3Q2L254_HORSE;A0A3Q2LD29_HORSE;A0A9L0TF67_HORSE;cRAP-ALDOA_RABIT	Fructose-bisphosphate aldolase
A0A3Q2LDC2	0.0637618	0.113873	45.497	0.559939	0.578268	0.944702	Treatment vs Condition	PPA1	A0A3Q2LDC2_HORSE	Inorganic pyrophosphatase
A0A3Q2LDJ2	0.19628	0.156612	47.1351	1.25329	0.216282	0.828088	Treatment vs Condition	RPL23	A0A3Q2LDJ2_HORSE	Large ribosomal subunit protein uL14
A0A3Q2LDP3;F6YQZ7	0.152992	0.141811	43.3567	1.07885	0.286622	0.86232	Treatment vs Condition	PHF24	A0A3Q2LDP3_HORSE;F6YQZ7_HORSE	PHD finger protein 24
A0A3Q2LE65;Q6RFZ6	0.027655	0.106057	45.6616	0.260756	0.795453	0.972374	Treatment vs Condition	HSD17B4	A0A3Q2LE65_HORSE;Q6RFZ6_HORSE	Hydroxysteroid 17-beta dehydrogenase 4
A0A3Q2LE71;F6VSD4;A0A3Q2HIL7	0.0506925	0.0727985	45.4994	0.69634	0.489758	0.915261	Treatment vs Condition	XPNPEP1	A0A3Q2HIL7_HORSE;A0A3Q2LE71_HORSE;F6VSD4_HORSE	X-prolyl aminopeptidase 1
A0A3Q2LE78;A0A9L0SJN5	0.0703106	0.131771	45.4505	0.533582	0.596231	0.94951	Treatment vs Condition	SDSL	A0A3Q2LE78_HORSE;A0A9L0SJN5_HORSE	L-serine ammonia-lyase
A0A3Q2LEB1;K9K206;F6Y0U3	-0.0233513	0.0885263	45.3639	-0.263778	0.793146	0.971242	Treatment vs Condition	APOOL	A0A3Q2LEB1_HORSE;F6Y0U3_HORSE;K9K206_HORSE	MICOS complex subunit
A0A3Q2LEX1;K9K3D7	0.130435	0.159478	42.3678	0.817888	0.417997	0.90204	Treatment vs Condition	TOMM22	A0A3Q2LEX1_HORSE;K9K3D7_HORSE	Mitochondrial import receptor subunit TOM22 homolog
A0A3Q2LFD9;A0A9L0TT04;A0A9L0S163;F7A847	0.0703279	0.110493	46.2011	0.636493	0.527596	0.928034	Treatment vs Condition	ARHGAP27	A0A3Q2LFD9_HORSE;A0A9L0S163_HORSE;A0A9L0TT04_HORSE;F7A847_HORSE	Rho GTPase activating protein 27
A0A3Q2LFG1	-0.268136	0.256064	47.2958	-1.04714	0.300355	0.869198	Treatment vs Condition	RAB7A	A0A3Q2LFG1_HORSE	Ras-related protein Rab-7a
A0A3Q2LFG6;F6XBW1	-0.00278227	0.115295	45.5332	-0.0241319	0.980853	0.995946	Treatment vs Condition	CLASP2	A0A3Q2LFG6_HORSE;F6XBW1_HORSE	Cytoplasmic linker associated protein 2
A0A3Q2LG22	0.0416566	0.058066	45.7713	0.7174	0.476773	0.914265	Treatment vs Condition	PAFAH1B1	A0A3Q2LG22_HORSE	Platelet-activating factor acetylhydrolase IB subunit alpha
A0A3Q2LGA4	0.0946485	0.129137	43.2958	0.732931	0.46755	0.912354	Treatment vs Condition	GNAO1	A0A3Q2LGA4_HORSE	Guanine nucleotide-binding protein G(o) subunit alpha
A0A3Q2LGE8	-0.00294052	0.110245	45.4795	-0.0266725	0.978838	0.995843	Treatment vs Condition	RDH14	A0A3Q2LGE8_HORSE	Retinol dehydrogenase 14
A0A3Q2LGE8;K9KAZ3	0.141144	0.123963	41.4009	1.1386	0.261417	0.853305	Treatment vs Condition	RDH14	A0A3Q2LGE8_HORSE;K9KAZ3_HORSE	Retinol dehydrogenase 14
A0A3Q2LH34;F6Z122	-0.0333901	0.0649511	45.5985	-0.514081	0.609678	0.953882	Treatment vs Condition	DNM1L	A0A3Q2LH34_HORSE;F6Z122_HORSE	Dynamin-1-like protein
A0A3Q2LH50;A0A9L0SEX3;F6Q8J9	0.074885	0.0990257	47.2958	0.756218	0.453269	0.904763	Treatment vs Condition	GALT	A0A3Q2LH50_HORSE;A0A9L0SEX3_HORSE;F6Q8J9_HORSE	Galactose-1-phosphate uridylyltransferase
A0A3Q2LHB5;A0A5F5PYV1;F6Z4V6	-0.0530378	0.146054	44.3913	-0.363139	0.718225	0.969566	Treatment vs Condition	FAM98A	A0A3Q2LHB5_HORSE;A0A5F5PYV1_HORSE;F6Z4V6_HORSE	Family with sequence similarity 98 member A
A0A3Q2LHB5;A0A5F5PYV1;F6Z4V6;A0A9L0T2M4	0.174106	0.163816	45.4875	1.06281	0.293477	0.864503	Treatment vs Condition	FAM98A	A0A3Q2LHB5_HORSE;A0A5F5PYV1_HORSE;A0A9L0T2M4_HORSE;F6Z4V6_HORSE	Family with sequence similarity 98 member A
A0A3Q2LHV6;A0A9L0S2R5;F6TIB2	-0.130256	0.209603	45.7026	-0.62144	0.537398	0.930861	Treatment vs Condition	CTSC	A0A3Q2LHV6_HORSE;A0A9L0S2R5_HORSE;F6TIB2_HORSE	Dipeptidyl peptidase 1
A0A3Q2LIE5	-0.141595	0.150249	41.3575	-0.942401	0.35146	0.881788	Treatment vs Condition	TXNRD2	A0A3Q2LIE5_HORSE	thioredoxin-disulfide reductase
A0A3Q2LIE5;A0A3Q2LQS7	0.0532581	0.109197	45.339	0.487726	0.628094	0.955542	Treatment vs Condition	TXNRD2	A0A3Q2LIE5_HORSE;A0A3Q2LQS7_HORSE	thioredoxin-disulfide reductase
A0A3Q2LJ41;F6WHZ6	0.0319729	0.108986	43.9956	0.293368	0.77062	0.969566	Treatment vs Condition	PARG	A0A3Q2LJ41_HORSE;F6WHZ6_HORSE	poly(ADP-ribose) glycohydrolase
A0A3Q2LJ93	0.25199	0.102725	45.5428	2.45304	0.0180562	0.496822	Treatment vs Condition	DOC2G	A0A3Q2LJ93_HORSE	Double C2 domain gamma
A0A3Q2LJ99;F6Z8F2	-0.03736	0.10596	44.5939	-0.352584	0.726061	0.969566	Treatment vs Condition	RALBP1	A0A3Q2LJ99_HORSE;F6Z8F2_HORSE	RalA binding protein 1
A0A3Q2LJA8	0.032538	0.0875877	46.2958	0.371491	0.711967	0.969566	Treatment vs Condition	SORBS1	A0A3Q2LJA8_HORSE	Sorbin and SH3 domain containing 1
A0A3Q2LJK9;A0A9L0QYA3;C6L1J5;B7XH74;F6ZLP8;A0A9L0TJ25	-0.00147826	0.183444	39.3786	-0.00805838	0.993611	0.997482	Treatment vs Condition	LDHB	A0A3Q2LJK9_HORSE;A0A9L0QYA3_HORSE;A0A9L0TJ25_HORSE;B7XH74_HORSE;C6L1J5_HORSE;F6ZLP8_HORSE	L-lactate dehydrogenase
A0A3Q2LJQ0	0.0183975	0.0750485	46.0263	0.245141	0.807437	0.974664	Treatment vs Condition	MAP4	A0A3Q2LJQ0_HORSE	Microtubule-associated protein
A0A3Q2LJQ0;A0A9L0SGX2	0.0797403	0.110801	45.392	0.71967	0.475417	0.914265	Treatment vs Condition	MAP4	A0A3Q2LJQ0_HORSE;A0A9L0SGX2_HORSE	Microtubule-associated protein
A0A3Q2LJQ7;A0A3Q2LM65	0.0778446	0.11308	42.9878	0.688403	0.494897	0.917035	Treatment vs Condition	MAP3K20	A0A3Q2LJQ7_HORSE;A0A3Q2LM65_HORSE	Protein kinase domain-containing protein
A0A3Q2LJQ7;A0A3Q2LM65;A0A9L0R199;A0A9L0T0K0;F7C6D7	0.155402	0.136626	44.2958	1.13742	0.261478	0.853305	Treatment vs Condition	MAP3K20	A0A3Q2LJQ7_HORSE;A0A3Q2LM65_HORSE;A0A9L0R199_HORSE;A0A9L0T0K0_HORSE;F7C6D7_HORSE	Protein kinase domain-containing protein
A0A3Q2LKR5;A0A9L0S7B8;A0A9L0T1F4;A0A9L0T4Z2;A0A9R1SIT4;B7XH73	-0.148956	0.106879	46.0022	-1.39369	0.170107	0.786573	Treatment vs Condition	LDHA	A0A3Q2LKR5_HORSE;A0A9L0S7B8_HORSE;A0A9L0T1F4_HORSE;A0A9L0T4Z2_HORSE;A0A9R1SIT4_HORSE;B7XH73_HORSE	L-lactate dehydrogenase
A0A3Q2LKR5;A0A9L0S7B8;A0A9L0T1F4;A0A9L0T4Z2;A0A9R1SIT4;B7XH73;K9KDJ1	0.088936	0.0882731	45.4982	1.00751	0.319018	0.876791	Treatment vs Condition	LDHA	A0A3Q2LKR5_HORSE;A0A9L0S7B8_HORSE;A0A9L0T1F4_HORSE;A0A9L0T4Z2_HORSE;A0A9R1SIT4_HORSE;B7XH73_HORSE;K9KDJ1_HORSE	L-lactate dehydrogenase
A0A3Q2LKR5;A0A9L0S7B8;A0A9L0T1F4;A0A9L0T4Z2;A0A9R1SIT4;B7XH73;K9KDJ1;C6L1J6	-0.085894	0.464006	45.2958	-0.185114	0.853966	0.979574	Treatment vs Condition	LDHA	A0A3Q2LKR5_HORSE;A0A9L0S7B8_HORSE;A0A9L0T1F4_HORSE;A0A9L0T4Z2_HORSE;A0A9R1SIT4_HORSE;B7XH73_HORSE;C6L1J6_HORSE;K9KDJ1_HORSE	L-lactate dehydrogenase
A0A3Q2LKR5;A0A9L0S7B8;A0A9L0T1F4;A0A9L0T4Z2;A0A9R1SIT4;B7XH73;K9KDJ1;L7MRS3	-0.135197	0.0990385	46.0349	-1.3651	0.178857	0.802734	Treatment vs Condition	LDHA	A0A3Q2LKR5_HORSE;A0A9L0S7B8_HORSE;A0A9L0T1F4_HORSE;A0A9L0T4Z2_HORSE;A0A9R1SIT4_HORSE;B7XH73_HORSE;K9KDJ1_HORSE;L7MRS3_HORSE	L-lactate dehydrogenase
A0A3Q2LKX9;A0A3Q2HA04;F7APP8;F7BFE0;A0A3Q2IB35;A0A9L0R1W6;A0A3Q2GYY6	0.135935	0.208527	45.2958	0.65188	0.517773	0.925304	Treatment vs Condition	FMNL2	A0A3Q2GYY6_HORSE;A0A3Q2HA04_HORSE;A0A3Q2IB35_HORSE;A0A3Q2LKX9_HORSE;A0A9L0R1W6_HORSE;F7APP8_HORSE;F7BFE0_HORSE	Formin like 2
A0A3Q2LL10;F7CGU5;A0A3Q2I5M3;A0A3Q2IJ92;A0A3Q2I8Y5;A0A3Q2IBB9	0.0696397	0.165521	45.8229	0.42073	0.675919	0.966851	Treatment vs Condition	MTMR3	A0A3Q2I5M3_HORSE;A0A3Q2I8Y5_HORSE;A0A3Q2IBB9_HORSE;A0A3Q2IJ92_HORSE;A0A3Q2LL10_HORSE;F7CGU5_HORSE	protein-tyrosine-phosphatase
A0A3Q2LLK6	-0.0194666	0.0869988	46.142	-0.223757	0.823934	0.975808	Treatment vs Condition	SLC12A7	A0A3Q2LLK6_HORSE	Solute carrier family 12 member 7
A0A3Q2LLL8;F6YJS4;A0A9L0RVG9;A0A9L0T4E8	-0.101595	0.301629	29.7512	-0.336822	0.738615	0.969566	Treatment vs Condition	LAS1L	A0A3Q2LLL8_HORSE;A0A9L0RVG9_HORSE;A0A9L0T4E8_HORSE;F6YJS4_HORSE	LAS1 like ribosome biosis factor
A0A3Q2LLQ0;F7BA08;A0A5F5PJ33	0.122991	0.0921433	43.5082	1.33478	0.18889	0.810921	Treatment vs Condition	HNRNPR	A0A3Q2LLQ0_HORSE;A0A5F5PJ33_HORSE;F7BA08_HORSE	Heteroous nuclear ribonucleoprotein R
A0A3Q2LLS5;A0A3Q2I0P4;A0A9L0R5E1;A0A3Q2GWL3;A0A3Q2HTG7;F7C8I1;F7C391	0.119959	0.128431	31.1997	0.934036	0.357459	0.882973	Treatment vs Condition	STRIP2	A0A3Q2GWL3_HORSE;A0A3Q2HTG7_HORSE;A0A3Q2I0P4_HORSE;A0A3Q2LLS5_HORSE;A0A9L0R5E1_HORSE;F7C391_HORSE;F7C8I1_HORSE	Striatin interacting protein 2
A0A3Q2LLZ6	0.118816	0.119768	47.2958	0.992052	0.326221	0.877659	Treatment vs Condition	FSCN1	A0A3Q2LLZ6_HORSE	Fascin
A0A3Q2LMA8;A0A3Q2HK96	0.00767633	0.0953415	46.0512	0.0805141	0.936177	0.992938	Treatment vs Condition	PDXDC1	A0A3Q2HK96_HORSE;A0A3Q2LMA8_HORSE	Pyridoxal dependent decarboxylase domain containing 1
A0A3Q2LMB1;F6XVC1	-0.176466	0.119539	34.2958	-1.47622	0.149008	0.7572	Treatment vs Condition	RAB3IP	A0A3Q2LMB1_HORSE;F6XVC1_HORSE	RAB3A interacting protein
A0A3Q2LMD2	0.215613	0.145131	47.2958	1.48564	0.14401	0.7572	Treatment vs Condition	FAM20B	A0A3Q2LMD2_HORSE	FAM20B glycosaminoglycan xylosylkinase
A0A3Q2LMD7	0.323119	0.107559	45.8258	3.00412	0.0043065	0.383586	Treatment vs Condition	ATG2B	A0A3Q2LMD7_HORSE	Autophagy related 2B
A0A3Q2LMT8;A0A9L0S5W9	-0.0520395	0.086637	45.4656	-0.600662	0.551048	0.934804	Treatment vs Condition	SDHA	A0A3Q2LMT8_HORSE;A0A9L0S5W9_HORSE	Succinate dehydrogenase [ubiquinone] flavoprotein subunit, mitochondrial
A0A3Q2LMT8;A0A9L0S5W9;Q0QF07	0.138515	0.0975103	45.8579	1.42052	0.162221	0.782888	Treatment vs Condition	SDHA	A0A3Q2LMT8_HORSE;A0A9L0S5W9_HORSE;Q0QF07_HORSE	Succinate dehydrogenase [ubiquinone] flavoprotein subunit, mitochondrial
A0A3Q2LN08;A0A3Q2HS97;A0A3Q2HXE8;A0A3Q2I8K7;A0A5F5PIP1;A0A9L0SRF5;A0A9L0TQI3;F6U044	-0.230391	0.2069	44.2958	-1.11354	0.271482	0.853305	Treatment vs Condition	SNCA	A0A3Q2HS97_HORSE;A0A3Q2HXE8_HORSE;A0A3Q2I8K7_HORSE;A0A3Q2LN08_HORSE;A0A5F5PIP1_HORSE;A0A9L0SRF5_HORSE;A0A9L0TQI3_HORSE;F6U044_HORSE	Alpha-synuclein
A0A3Q2LNC3	-0.0994727	0.145705	44.4742	-0.682699	0.498338	0.917464	Treatment vs Condition	SUN2	A0A3Q2LNC3_HORSE	Sad1 and UNC84 domain containing 2
A0A3Q2LNE8	0.0516989	0.156727	45.7	0.329867	0.743008	0.969566	Treatment vs Condition	HDLBP	A0A3Q2LNE8_HORSE	High density lipoprotein binding protein
A0A3Q2LNN3;A0A9L0RQP2;A0A3Q2H0E0;A0A3Q2HSP2;A0A3Q2I5L5;A0A9L0REC0;A0A9L0SMQ0;A0A9L0TI77;F6ZUU3	-0.258816	0.136168	45.4401	-1.90072	0.0636935	0.606013	Treatment vs Condition	SH3YL1	A0A3Q2H0E0_HORSE;A0A3Q2HSP2_HORSE;A0A3Q2I5L5_HORSE;A0A3Q2LNN3_HORSE;A0A9L0REC0_HORSE;A0A9L0RQP2_HORSE;A0A9L0SMQ0_HORSE;A0A9L0TI77_HORSE;F6ZUU3_HORSE	SH3 domain-containing YSC84-like protein 1
A0A3Q2LNN8	0.0148016	0.124121	45.3812	0.119252	0.905602	0.986017	Treatment vs Condition	TRIP13	A0A3Q2LNN8_HORSE	Pachytene checkpoint protein 2 homolog
A0A3Q2LNT2;A0A9L0TUB5	0.0448471	0.179522	26.2958	0.249814	0.804672	0.973982	Treatment vs Condition	BPNT2	A0A3Q2LNT2_HORSE;A0A9L0TUB5_HORSE	Golgi-resident adenosine 3',5'-bisphosphate 3'-phosphatase
A0A3Q2LNT6;A0A3Q2GU35;A0A3Q2L1V6	0.0831246	0.152197	47.2958	0.546163	0.587521	0.948761	Treatment vs Condition	ZDHHC13	A0A3Q2GU35_HORSE;A0A3Q2L1V6_HORSE;A0A3Q2LNT6_HORSE	Palmitoyltransferase
A0A3Q2LNW9	0.0544864	0.0705566	47.2958	0.772237	0.443816	0.902308	Treatment vs Condition	NAXE	A0A3Q2LNW9_HORSE	NAD(P)H-hydrate epimerase
A0A3Q2LP46;A0A9L0SG04;F7CPH9	0.00259908	0.0938343	46.6952	0.0276986	0.978021	0.995843	Treatment vs Condition	CYP2U1	A0A3Q2LP46_HORSE;A0A9L0SG04_HORSE;F7CPH9_HORSE	3-hydroxyacyl-CoA dehydrogenase
A0A3Q2LPA8;F6WAY0;A0A9L0RXA6	-0.0348008	0.191132	22.1452	-0.182077	0.857178	0.979574	Treatment vs Condition	KLHL26	A0A3Q2LPA8_HORSE;A0A9L0RXA6_HORSE;F6WAY0_HORSE	Kelch like family member 26
A0A3Q2LPD4	0.0536781	0.115939	44.2958	0.462986	0.645641	0.959582	Treatment vs Condition	SLC9A6	A0A3Q2LPD4_HORSE	Sodium/hydrogen exchanger
A0A3Q2LPE6;A0A9L0QZ80;A0A9L0RJG1;A0A9L0S2G9;K9K271	0.218384	0.142561	47.2441	1.53187	0.132225	0.734748	Treatment vs Condition	ANXA2	A0A3Q2LPE6_HORSE;A0A9L0QZ80_HORSE;A0A9L0RJG1_HORSE;A0A9L0S2G9_HORSE;K9K271_HORSE	Annexin
A0A3Q2LPK0;F7C8A3;F7CEJ9	0.234134	0.0949151	45.6076	2.46677	0.017453	0.496822	Treatment vs Condition	USP28	A0A3Q2LPK0_HORSE;F7C8A3_HORSE;F7CEJ9_HORSE	Ubiquitin specific peptidase 28
A0A3Q2LPQ6;F7CJD3;A0A5F5Q2G4	-0.0341317	0.0877758	45.5885	-0.388851	0.699197	0.969566	Treatment vs Condition	RABEP2	A0A3Q2LPQ6_HORSE;A0A5F5Q2G4_HORSE;F7CJD3_HORSE	Rab GTPase-binding effector protein 2
A0A3Q2LPX4;A0A3Q2H2F1;A0A3Q2LP51	0.282185	0.15063	42.0873	1.87336	0.0679737	0.617788	Treatment vs Condition	SYT16	A0A3Q2H2F1_HORSE;A0A3Q2LP51_HORSE;A0A3Q2LPX4_HORSE	Synaptotagmin 16
A0A3Q2LPY6;A0A9L0TGV9	-0.0891549	0.162453	47.2958	-0.548803	0.585722	0.948298	Treatment vs Condition	GSTK1	A0A3Q2LPY6_HORSE;A0A9L0TGV9_HORSE	Glutathione S-transferase kappa 1
A0A3Q2LQ33;A0A9L0SK59;A0A9L0TJ05;F6TSA1	0.0201019	0.15348	47.2958	0.130974	0.896351	0.986017	Treatment vs Condition	VWA5A	A0A3Q2LQ33_HORSE;A0A9L0SK59_HORSE;A0A9L0TJ05_HORSE;F6TSA1_HORSE	von Willebrand factor A domain containing 5A
A0A3Q2LQ45;F6YFQ3;A0A3Q2LC82	0.207556	0.101472	46.8906	2.04546	0.0464427	0.564427	Treatment vs Condition	AP2B1	A0A3Q2LC82_HORSE;A0A3Q2LQ45_HORSE;F6YFQ3_HORSE	AP complex subunit beta
A0A3Q2LQ57;A0A9L0RDJ3;A0A9L0RN15;F6RC01;K9K270	0.119977	0.116974	45.498	1.02567	0.31047	0.871692	Treatment vs Condition	NUP35	A0A3Q2LQ57_HORSE;A0A9L0RDJ3_HORSE;A0A9L0RN15_HORSE;F6RC01_HORSE;K9K270_HORSE	Nucleoporin NUP53
A0A3Q2LQ87	0.0718898	0.147467	45.3599	0.487497	0.628254	0.955542	Treatment vs Condition	OAT	A0A3Q2LQ87_HORSE	Ornithine aminotransferase
A0A3Q2LQE3;A0A9L0SFI0;A0A9L0T0A3;F6VYU8	0.0723723	0.0875663	46.0938	0.826485	0.412787	0.90204	Treatment vs Condition	PDPK1	A0A3Q2LQE3_HORSE;A0A9L0SFI0_HORSE;A0A9L0T0A3_HORSE;F6VYU8_HORSE	3-phosphoinositide-dependent protein kinase 1
A0A3Q2LQH7;A0A9L0R6Q9;F6WQ61	-0.407061	0.215344	41.6798	-1.89028	0.065687	0.615456	Treatment vs Condition	GNB1;GNB2	A0A3Q2LQH7_HORSE;A0A9L0R6Q9_HORSE;F6WQ61_HORSE	Guanine nucleotide-binding protein G(I)/G(S)/G(T) subunit beta-1
A0A3Q2LQJ1	-0.419912	0.134093	40.6752	-3.1315	0.00321728	0.376805	Treatment vs Condition	ASMTL	A0A3Q2LQJ1_HORSE	Acetylserotonin O-methyltransferase like
A0A3Q2LR25;K9KEB8	0.0183896	0.0953883	46.0289	0.192787	0.847974	0.979519	Treatment vs Condition	VBP1	A0A3Q2LR25_HORSE;K9KEB8_HORSE	Prefoldin subunit 3
A0A3Q2LR40;F6SFG8	0.198181	0.140359	45.5466	1.41196	0.164757	0.783304	Treatment vs Condition	PNLDC1	A0A3Q2LR40_HORSE;F6SFG8_HORSE	PARN like ribonuclease domain containing exonuclease 1
A0A3Q2LRH9;A0A9L0RDI7;A0A9L0S4G1;F7BPV6	0.0231249	0.0865627	45.6199	0.267146	0.79056	0.971213	Treatment vs Condition	SSB	A0A3Q2LRH9_HORSE;A0A9L0RDI7_HORSE;A0A9L0S4G1_HORSE;F7BPV6_HORSE	Lupus La protein-like protein
A0A3Q2LRM4	0.1518	0.114359	44.4518	1.32739	0.191157	0.810921	Treatment vs Condition	RELCH	A0A3Q2LRM4_HORSE	RAB11 binding and LisH domain, coiled-coil and HEAT repeat containing
A0A3Q2LRM4;A0A9L0S384	-0.0630628	0.0826261	45.5762	-0.76323	0.449259	0.903583	Treatment vs Condition	RELCH	A0A3Q2LRM4_HORSE;A0A9L0S384_HORSE	RAB11 binding and LisH domain, coiled-coil and HEAT repeat containing
A0A3Q2LS30;K9K4S7	-0.0109163	0.118833	45.4959	-0.0918627	0.92721	0.992475	Treatment vs Condition	PAIP1	A0A3Q2LS30_HORSE;K9K4S7_HORSE	Poly(A) binding protein interacting protein 1
A0A3Q2LSB2;A0A9L0SU39;A0A9L0RM17;A0A9L0RK20	-0.0586994	0.164696	45.3847	-0.35641	0.723185	0.969566	Treatment vs Condition	EPRS1	A0A3Q2LSB2_HORSE;A0A9L0RK20_HORSE;A0A9L0RM17_HORSE;A0A9L0SU39_HORSE	Glutamyl-prolyl-tRNA synthetase 1
A0A3Q2LSB2;A0A9L0SU39;A0A9L0T1W9;F6PNS7;A0A9L0RK20	-0.018252	0.0906815	45.5118	-0.201276	0.84138	0.978377	Treatment vs Condition	EPRS1	A0A3Q2LSB2_HORSE;A0A9L0RK20_HORSE;A0A9L0SU39_HORSE;A0A9L0T1W9_HORSE;F6PNS7_HORSE	Glutamyl-prolyl-tRNA synthetase 1
A0A3Q2LSB2;A0A9L0SU39;A0A9L0T1W9;F6PNS7;A0A9L0RM17	-0.0497622	0.100038	47.2958	-0.497432	0.621189	0.955542	Treatment vs Condition	EPRS1	A0A3Q2LSB2_HORSE;A0A9L0RM17_HORSE;A0A9L0SU39_HORSE;A0A9L0T1W9_HORSE;F6PNS7_HORSE	Glutamyl-prolyl-tRNA synthetase 1
A0A3Q2LSB2;A0A9L0SU39;A0A9L0T1W9;F6PNS7;A0A9L0RM17;A0A9L0RK20	-0.00142333	0.056932	45.5229	-0.0250005	0.980164	0.995946	Treatment vs Condition	EPRS1	A0A3Q2LSB2_HORSE;A0A9L0RK20_HORSE;A0A9L0RM17_HORSE;A0A9L0SU39_HORSE;A0A9L0T1W9_HORSE;F6PNS7_HORSE	Glutamyl-prolyl-tRNA synthetase 1
A0A3Q2LSE5;F7AYG0;A0A3Q2HP38;A0A9L0TKG0;F7AYS0	0.133517	0.199006	42.2958	0.67092	0.505919	0.921371	Treatment vs Condition	ATP6V0A1	A0A3Q2HP38_HORSE;A0A3Q2LSE5_HORSE;A0A9L0TKG0_HORSE;F7AYG0_HORSE;F7AYS0_HORSE	V-type proton ATPase subunit a
A0A3Q2LSE5;F7AYG0;A0A9L0T164;A0A3Q2HP38;A0A3Q2H816;A0A9L0TPX0;F7AYS0	0.0731255	0.179845	35.4016	0.406602	0.686748	0.969516	Treatment vs Condition	ATP6V0A1	A0A3Q2H816_HORSE;A0A3Q2HP38_HORSE;A0A3Q2LSE5_HORSE;A0A9L0T164_HORSE;A0A9L0TPX0_HORSE;F7AYG0_HORSE;F7AYS0_HORSE	V-type proton ATPase subunit a
A0A3Q2LSE5;F7AYG0;A0A9L0T164;A0A3Q2HP38;A0A9L0TKG0;A0A3Q2H816;A0A9L0TPX0	0.135734	0.10559	45.6709	1.28548	0.205106	0.819306	Treatment vs Condition	ATP6V0A1	A0A3Q2H816_HORSE;A0A3Q2HP38_HORSE;A0A3Q2LSE5_HORSE;A0A9L0T164_HORSE;A0A9L0TKG0_HORSE;A0A9L0TPX0_HORSE;F7AYG0_HORSE	V-type proton ATPase subunit a
A0A3Q2LSE5;F7AYG0;A0A9L0T164;A0A3Q2HP38;A0A9L0TKG0;A0A3Q2H816;A0A9L0TPX0;F7AYS0	-0.0879509	0.0806992	47.2958	-1.08986	0.281296	0.857309	Treatment vs Condition	ATP6V0A1	A0A3Q2H816_HORSE;A0A3Q2HP38_HORSE;A0A3Q2LSE5_HORSE;A0A9L0T164_HORSE;A0A9L0TKG0_HORSE;A0A9L0TPX0_HORSE;F7AYG0_HORSE;F7AYS0_HORSE	V-type proton ATPase subunit a
A0A3Q2LSG1;A0A5F5PSY4;A0A9L0RGK2;F6VBP0	-0.139415	0.0981274	32.9875	-1.42075	0.164774	0.783304	Treatment vs Condition	FAM117A	A0A3Q2LSG1_HORSE;A0A5F5PSY4_HORSE;A0A9L0RGK2_HORSE;F6VBP0_HORSE	Family with sequence similarity 117 member A
A0A3Q2LSL2	-0.0499919	0.122909	45.3734	-0.406739	0.686112	0.969516	Treatment vs Condition	REEP4	A0A3Q2LSL2_HORSE	Receptor expression-enhancing protein
A0A3Q2LSP0	-0.0431411	0.133944	45.4059	-0.322083	0.748868	0.969566	Treatment vs Condition		A0A3Q2LSP0_HORSE	3-hydroxyacyl-CoA dehydrogenase NAD binding domain-containing protein
A0A3Q2LSU2;F7DFH1	0.050262	0.0954524	45.4918	0.526566	0.601053	0.95064	Treatment vs Condition	KBTBD8	A0A3Q2LSU2_HORSE;F7DFH1_HORSE	Kelch repeat and BTB domain-containing protein 8
A0A3Q2LT36	0.0165291	0.165217	45.4056	0.100045	0.920749	0.991064	Treatment vs Condition	RPL36	A0A3Q2LT36_HORSE	60S ribosomal protein L36
A0A3Q2LT40;F7CCR2	0.0510401	0.218264	36.7894	0.233846	0.816401	0.974664	Treatment vs Condition	SLC45A1	A0A3Q2LT40_HORSE;F7CCR2_HORSE	Solute carrier family 45 member 1
A0A3Q2LU00;A0A3Q2HF48;A0A3Q2LAT3;A0A9L0TLP4;F6ZQC8	-0.10991	0.129065	45.61	-0.851584	0.398894	0.893923	Treatment vs Condition	STX6	A0A3Q2HF48_HORSE;A0A3Q2LAT3_HORSE;A0A3Q2LU00_HORSE;A0A9L0TLP4_HORSE;F6ZQC8_HORSE	Syntaxin-6
A0A3Q2LUC2;A0A9L0RMX7;A0A9L0TUR0	0.261574	0.144429	44.4652	1.81109	0.0768861	0.640717	Treatment vs Condition	SFXN3	A0A3Q2LUC2_HORSE;A0A9L0RMX7_HORSE;A0A9L0TUR0_HORSE	Sidoreflexin
A0A3Q2LUC4	0.123104	0.123101	45.3477	1.00003	0.322604	0.877219	Treatment vs Condition	DES	A0A3Q2LUC4_HORSE	Desmin
A0A3Q2LUF6	0.216295	0.189164	47.2958	1.14343	0.258616	0.850356	Treatment vs Condition	SCARB2	A0A3Q2LUF6_HORSE	Scavenger receptor class B member 2
A0A5F5PE14;A0A5F5PHM7;A0A5F5Q4S2;A0A9L0SQF6;A0A9L0T8U4	0.349408	0.180149	38.6576	1.93955	0.0597566	0.599102	Treatment vs Condition	DENND2B	A0A5F5PE14_HORSE;A0A5F5PHM7_HORSE;A0A5F5Q4S2_HORSE;A0A9L0SQF6_HORSE;A0A9L0T8U4_HORSE	DENN domain containing 2B
A0A5F5PE67	0.0966049	0.145411	44.516	0.664357	0.509888	0.921433	Treatment vs Condition	FMR1	A0A5F5PE67_HORSE	Fragile X messenger ribonucleoprotein 1
A0A5F5PEB6;F6UIC2	0.062717	0.0846834	47.2958	0.740605	0.462594	0.910533	Treatment vs Condition	BPNT1	A0A5F5PEB6_HORSE;F6UIC2_HORSE	3'(2'),5'-bisphosphate nucleotidase 1
A0A5F5PEI5	0.125419	0.145876	47.2958	0.859767	0.394255	0.893923	Treatment vs Condition	ALOX5	A0A5F5PEI5_HORSE	Arachidonate 5-lipoxygenase
A0A5F5PEJ4;A0A9L0RKR1;A0A9L0RPW2;A0A9L0TH46;F7DSH8	-0.0623861	0.139329	43.7068	-0.447761	0.656538	0.962064	Treatment vs Condition	RNF2	A0A5F5PEJ4_HORSE;A0A9L0RKR1_HORSE;A0A9L0RPW2_HORSE;A0A9L0TH46_HORSE;F7DSH8_HORSE	E3 ubiquitin-protein ligase RING2
A0A5F5PEJ5	-0.343134	0.0822666	45.4387	-4.171	0.000134851	0.132667	Treatment vs Condition	SPAG7	A0A5F5PEJ5_HORSE	Sperm associated antigen 7
A0A5F5PEK8;F6XI92	-0.150557	0.117767	43.3381	-1.27843	0.207903	0.819306	Treatment vs Condition	BIN2	A0A5F5PEK8_HORSE;F6XI92_HORSE	Bridging integrator 2
A0A5F5PEK8;F6XI92;A0A3Q2HX08	0.172396	0.0785227	47.2958	2.19549	0.0330693	0.527343	Treatment vs Condition	BIN2	A0A3Q2HX08_HORSE;A0A5F5PEK8_HORSE;F6XI92_HORSE	Bridging integrator 2
A0A5F5PER4;A0A5F5PLT6;A0A5F5PPZ5;A0A5F5PZ25;A0A9L0TFB3;F7B7Z9	0.381746	0.15528	45.5338	2.45844	0.0178196	0.496822	Treatment vs Condition	EWSR1	A0A5F5PER4_HORSE;A0A5F5PLT6_HORSE;A0A5F5PPZ5_HORSE;A0A5F5PZ25_HORSE;A0A9L0TFB3_HORSE;F7B7Z9_HORSE	EWS RNA binding protein 1
A0A5F5PES0;A0A9L0TCC0;F6WQA7	0.0895512	0.116588	42.8005	0.768098	0.446646	0.902308	Treatment vs Condition	TBC1D7	A0A5F5PES0_HORSE;A0A9L0TCC0_HORSE;F6WQA7_HORSE	TBC1 domain family member 7
A0A5F5PF01;F6ZA25;A0A5F5PJ91	-0.316304	0.159317	45.2958	-1.98538	0.0531767	0.587812	Treatment vs Condition	METTL13	A0A5F5PF01_HORSE;A0A5F5PJ91_HORSE;F6ZA25_HORSE	Methyltransferase 13, eEF1A lysine and N-terminal methyltransferase
A0A5F5PF14;A0A9L0RY25	0.0904215	0.575469	44.6342	0.157127	0.875854	0.982192	Treatment vs Condition	BASP1	A0A5F5PF14_HORSE;A0A9L0RY25_HORSE	Brain abundant membrane attached signal protein 1
A0A5F5PF18;A0A5F5PZZ3;A0A9L0SSB9;F7B6H1;A0A9L0TA92;A0A9L0TLX3;F6XQN7;L7MSL6;A0A5F5Q1H9	0.276412	0.111287	45.3983	2.48377	0.0167558	0.496822	Treatment vs Condition	RAP1A;RAP1B	A0A5F5PF18_HORSE;A0A5F5PZZ3_HORSE;A0A5F5Q1H9_HORSE;A0A9L0SSB9_HORSE;A0A9L0TA92_HORSE;A0A9L0TLX3_HORSE;F6XQN7_HORSE;F7B6H1_HORSE;L7MSL6_HORSE	small monomeric GTPase
A0A5F5PF18;A0A5F5PZZ3;A0A9L0SSB9;F7B6H1;A0A9L0TA92;A0A9L0TLX3;F6XQN7;L7MSL6;A0A5F5Q218;L7MRN9;L7MTB5;A0A5F5Q1H9	0.209755	0.0903864	47.2958	2.32065	0.0246672	0.515515	Treatment vs Condition	RAP1A;RAP1B	A0A5F5PF18_HORSE;A0A5F5PZZ3_HORSE;A0A5F5Q1H9_HORSE;A0A5F5Q218_HORSE;A0A9L0SSB9_HORSE;A0A9L0TA92_HORSE;A0A9L0TLX3_HORSE;F6XQN7_HORSE;F7B6H1_HORSE;L7MRN9_HORSE;L7MSL6_HORSE;L7MTB5_HORSE	small monomeric GTPase
A0A5F5PF18;A0A5F5PZZ3;A0A9L0TA92;A0A5F5Q218	-0.128269	0.142254	45.3349	-0.90169	0.371987	0.887544	Treatment vs Condition	RAP1B	A0A5F5PF18_HORSE;A0A5F5PZZ3_HORSE;A0A5F5Q218_HORSE;A0A9L0TA92_HORSE	small monomeric GTPase
A0A5F5PF26	0.24807	0.148681	37.2958	1.66847	0.103598	0.69407	Treatment vs Condition	KIAA0232	A0A5F5PF26_HORSE	KIAA0232
A0A5F5PF46;A0A5F5PEL5	0.0348867	0.130566	45.2958	0.267196	0.790531	0.971213	Treatment vs Condition	PIGP	A0A5F5PEL5_HORSE;A0A5F5PF46_HORSE	Phosphatidylinositol N-acetylglucosaminyltransferase subunit P
A0A5F5PF53;A0A9L0TIA5;A0A9L0TMZ6;A0A9R1SS84	0.179938	0.130133	47.2958	1.38272	0.173244	0.791994	Treatment vs Condition	NUCB2	A0A5F5PF53_HORSE;A0A9L0TIA5_HORSE;A0A9L0TMZ6_HORSE;A0A9R1SS84_HORSE	Nucleobindin 2
A0A5F5PF80	0.00124502	0.0808447	45.366	0.0154002	0.98778	0.997482	Treatment vs Condition	CARS2	A0A5F5PF80_HORSE	cysteine--tRNA ligase
A0A5F5PFA0;A0A9L0T331;A0A9L0TK79;F6TPY8;A0A9L0S446	0.280487	0.126339	44.4001	2.22012	0.0315613	0.526244	Treatment vs Condition	CSE1L	A0A5F5PFA0_HORSE;A0A9L0S446_HORSE;A0A9L0T331_HORSE;A0A9L0TK79_HORSE;F6TPY8_HORSE	Exportin-2
A0A5F5PFA0;A0A9L0T331;A0A9L0TK79;F6TPY8;A0A9L0S446;A0A9L0SHH9	0.127866	0.0710366	45.4259	1.80001	0.0785029	0.647423	Treatment vs Condition	CSE1L	A0A5F5PFA0_HORSE;A0A9L0S446_HORSE;A0A9L0SHH9_HORSE;A0A9L0T331_HORSE;A0A9L0TK79_HORSE;F6TPY8_HORSE	Exportin-2
A0A5F5PFB2;A0A5F5PKA0;F6V2T7;L7MRP2	0.10053	0.127326	44.3547	0.789551	0.433991	0.90204	Treatment vs Condition	PSMD10	A0A5F5PFB2_HORSE;A0A5F5PKA0_HORSE;F6V2T7_HORSE;L7MRP2_HORSE	Proteasome 26S subunit, non-ATPase 10
A0A5F5PFB2;A0A5F5PKA0;F6V2T7;L7MRP2;A0A3Q2KR07	-0.00545852	0.107143	46.1449	-0.0509463	0.959588	0.994781	Treatment vs Condition	PSMD10	A0A3Q2KR07_HORSE;A0A5F5PFB2_HORSE;A0A5F5PKA0_HORSE;F6V2T7_HORSE;L7MRP2_HORSE	Proteasome 26S subunit, non-ATPase 10
A0A5F5PFE5;A0A9L0RAF7;F6XAN2;A0A9L0RES5	0.0862303	0.15869	38.2958	0.543387	0.590012	0.949059	Treatment vs Condition	FAM169A	A0A5F5PFE5_HORSE;A0A9L0RAF7_HORSE;A0A9L0RES5_HORSE;F6XAN2_HORSE	Family with sequence similarity 169 member A
A0A5F5PFF6	-0.153878	0.131939	43.4553	-1.16628	0.249863	0.844663	Treatment vs Condition	ZFP64	A0A5F5PFF6_HORSE	C2H2-type domain-containing protein
A0A5F5PFG6;A0A9L0RPB0;F6R8T8	0.15455	0.114225	46.0549	1.35303	0.18265	0.807278	Treatment vs Condition	ACY1	A0A5F5PFG6_HORSE;A0A9L0RPB0_HORSE;F6R8T8_HORSE	N-acyl-aliphatic-L-amino acid amidohydrolase
A0A5F5PFG7	-0.0247828	0.100994	45.4804	-0.245388	0.80726	0.974664	Treatment vs Condition	PDIA6	A0A5F5PFG7_HORSE	Protein disulfide-isomerase A6
A0A5F5PFK0;F6VBL8	-0.128408	0.127767	45.6929	-1.00502	0.320181	0.876791	Treatment vs Condition	MVK	A0A5F5PFK0_HORSE;F6VBL8_HORSE	Mevalonate kinase
A0A5F5PFL0;F7B164;K9KC59	0.00871952	0.118731	43.8543	0.0734392	0.941791	0.994781	Treatment vs Condition	C25H9orf78	A0A5F5PFL0_HORSE;F7B164_HORSE;K9KC59_HORSE	Chromosome 25 C9orf78 homolog
A0A5F5PFL1;A0A5F5PQA8;A0A5F5PVB1	0.266046	0.104574	40.6269	2.5441	0.0148576	0.496822	Treatment vs Condition	PCM1	A0A5F5PFL1_HORSE;A0A5F5PQA8_HORSE;A0A5F5PVB1_HORSE	Pericentriolar material 1
A0A5F5PFM2;A0A9L0SID0;K9K2V8	-0.0289295	0.108928	47.2958	-0.265585	0.791713	0.971213	Treatment vs Condition	KGD4	A0A5F5PFM2_HORSE;A0A9L0SID0_HORSE;K9K2V8_HORSE	Mitochondrial ribosomal protein S36
A0A5F5PFR1;F6V478;A0A5F5PU13;A0A9L0RAE5	-0.357162	0.158746	46.3467	-2.24989	0.0292456	0.524502	Treatment vs Condition	SEC61A2	A0A5F5PFR1_HORSE;A0A5F5PU13_HORSE;A0A9L0RAE5_HORSE;F6V478_HORSE	SEC61 translocon subunit alpha 2
A0A5F5PFR1;F6V478;A0A5F5PU13;A0A9L0RAE5;F6ZZ67	0.350453	0.115833	45.3369	3.02551	0.00408022	0.383586	Treatment vs Condition	SEC61A1;SEC61A2	A0A5F5PFR1_HORSE;A0A5F5PU13_HORSE;A0A9L0RAE5_HORSE;F6V478_HORSE;F6ZZ67_HORSE	SEC61 translocon subunit alpha 2
A0A5F5PFS2;F7DNF2	0.0748192	0.100057	47.2958	0.747763	0.458305	0.905746	Treatment vs Condition	TMX2	A0A5F5PFS2_HORSE;F7DNF2_HORSE	Thioredoxin-related transmembrane protein 2
A0A5F5PG10;A0A9L0STC5;F7AE84	0.0948649	0.234603	44.2958	0.404364	0.687891	0.969566	Treatment vs Condition	LAMTOR4	A0A5F5PG10_HORSE;A0A9L0STC5_HORSE;F7AE84_HORSE	Ragulator complex protein LAMTOR4
A0A5F5PG10;A0A9L0STC5;F7AE84;A0A9L0RNI1	-0.213789	0.14391	47.2958	-1.48558	0.144026	0.7572	Treatment vs Condition	LAMTOR4	A0A5F5PG10_HORSE;A0A9L0RNI1_HORSE;A0A9L0STC5_HORSE;F7AE84_HORSE	Ragulator complex protein LAMTOR4
A0A5F5PG25	-0.0496066	0.136869	41.2958	-0.362438	0.718873	0.969566	Treatment vs Condition	PLCB3	A0A5F5PG25_HORSE	1-phosphatidylinositol 4,5-bisphosphate phosphodiesterase
A0A5F5PG65;A0A5F5PRE8;A0A9L0RTJ4;F6ZB28	0.177114	0.0948253	47.2958	1.8678	0.0679934	0.617788	Treatment vs Condition	PBXIP1	A0A5F5PG65_HORSE;A0A5F5PRE8_HORSE;A0A9L0RTJ4_HORSE;F6ZB28_HORSE	PBX homeobox interacting protein 1
A0A5F5PG93;A0A9L0QZK9;F7BZV2	0.0332311	0.138587	45.5785	0.239785	0.811572	0.974664	Treatment vs Condition	RDH12	A0A5F5PG93_HORSE;A0A9L0QZK9_HORSE;F7BZV2_HORSE	Retinol dehydrogenase 12
A0A5F5PGK1;A0A5F5PUE1;A0A9L0S4B5;A0A9L0S7D7;A0A9L0TI87;A0A9L0TR79	0.240928	0.0973155	47.2958	2.47575	0.0169315	0.496822	Treatment vs Condition	ALDH16A1	A0A5F5PGK1_HORSE;A0A5F5PUE1_HORSE;A0A9L0S4B5_HORSE;A0A9L0S7D7_HORSE;A0A9L0TI87_HORSE;A0A9L0TR79_HORSE	Aldehyde dehydrogenase family 16 member A1
A0A5F5PGK6;F7B4S7	-0.116673	0.0709542	47.2958	-1.64434	0.106737	0.698367	Treatment vs Condition	PCCB	A0A5F5PGK6_HORSE;F7B4S7_HORSE	Propionyl-CoA carboxylase beta chain, mitochondrial
A0A5F5PGK9;F7AYR2	0.369615	0.112676	45.546	3.28032	0.00199283	0.306335	Treatment vs Condition	RPL10	A0A5F5PGK9_HORSE;F7AYR2_HORSE	Large ribosomal subunit protein uL16
A0A5F5PGL2;F6ZAS0	-0.139989	0.0892335	44.7094	-1.5688	0.123746	0.728746	Treatment vs Condition	HAUS8	A0A5F5PGL2_HORSE;F6ZAS0_HORSE	HAUS augmin like complex subunit 8
A0A5F5PGL6;A0A5F5PTJ9;A0A9L0QYF1	-0.031166	0.0833678	45.66	-0.373837	0.710256	0.969566	Treatment vs Condition	SPECC1L	A0A5F5PGL6_HORSE;A0A5F5PTJ9_HORSE;A0A9L0QYF1_HORSE	Cytospin-A
A0A5F5PGQ0;F7BSH5;A0A3Q2HU63	-0.0609488	0.199291	32.2958	-0.305827	0.761699	0.969566	Treatment vs Condition	DBN1	A0A3Q2HU63_HORSE;A0A5F5PGQ0_HORSE;F7BSH5_HORSE	PDZ and LIM domain protein 7
A0A5F5PGV6;A0A3Q2HJ46	-0.0874157	0.339329	40.9304	-0.257613	0.797996	0.972853	Treatment vs Condition	NUP210L	A0A3Q2HJ46_HORSE;A0A5F5PGV6_HORSE	Tropomyosin 1
A0A5F5PGX0;A0A9L0T547;F6REL2	-0.210836	0.113725	45.9729	-1.85391	0.0701742	0.622442	Treatment vs Condition	EDF1	A0A5F5PGX0_HORSE;A0A9L0T547_HORSE;F6REL2_HORSE	Endothelial differentiation related factor 1
A0A5F5PGZ1;A0A9L0TG87;F6R8P0;A0A3Q2L2Y4;A0A5F5PJ65;A0A9L0SS94;A0A9L0TL48	-0.328137	0.142727	42.2958	-2.29905	0.0265081	0.518459	Treatment vs Condition	SCFD2	A0A3Q2L2Y4_HORSE;A0A5F5PGZ1_HORSE;A0A5F5PJ65_HORSE;A0A9L0SS94_HORSE;A0A9L0TG87_HORSE;A0A9L0TL48_HORSE;F6R8P0_HORSE	Sec1 family domain containing 2
A0A5F5PH27;F6ZUG8	0.503023	0.221172	33.932	2.27435	0.0293865	0.524502	Treatment vs Condition	TMEM214	A0A5F5PH27_HORSE;F6ZUG8_HORSE	Transmembrane protein 214
A0A5F5PH29;A0A9L0S637;A0A9L0T5S4;A0A9L0TNN7;F7AES0	0.139205	0.139286	45.7582	0.99942	0.322847	0.877396	Treatment vs Condition	SLC49A3	A0A5F5PH29_HORSE;A0A9L0S637_HORSE;A0A9L0T5S4_HORSE;A0A9L0TNN7_HORSE;F7AES0_HORSE	ATP synthase subunit e, mitochondrial
A0A5F5PH83;F7CJQ3;F7CAU1;F6R8H3	-0.0616212	0.101422	40.2958	-0.607575	0.546878	0.933296	Treatment vs Condition	ZNF638	A0A5F5PH83_HORSE;F6R8H3_HORSE;F7CAU1_HORSE;F7CJQ3_HORSE	Zinc finger protein 638
A0A5F5PHA6;K9K403	0.101366	0.103396	47.2958	0.980371	0.331892	0.878434	Treatment vs Condition	PPP6C	A0A5F5PHA6_HORSE;K9K403_HORSE	Serine/threonine-protein phosphatase
A0A5F5PHD7;F6RGZ9;A0A3Q2L5Q4	0.0754045	0.0778618	47.2958	0.968441	0.337751	0.878434	Treatment vs Condition	CYFIP2	A0A3Q2L5Q4_HORSE;A0A5F5PHD7_HORSE;F6RGZ9_HORSE	Cytoplasmic FMR1-interacting protein
A0A5F5PHD7;F6RGZ9;A0A3Q2L5Q4;A0A5F5PGJ4	0.0841917	0.107061	45.4487	0.786391	0.43572	0.90204	Treatment vs Condition	CYFIP2	A0A3Q2L5Q4_HORSE;A0A5F5PGJ4_HORSE;A0A5F5PHD7_HORSE;F6RGZ9_HORSE	Cytoplasmic FMR1-interacting protein
A0A5F5PHD7;F6RGZ9;A0A3Q2L5Q4;A0A5F5PGJ4;A0A9L0TLV0;F6SLX2;A0A3Q2H094	0.0960985	0.0851782	45.7411	1.12821	0.265116	0.853305	Treatment vs Condition	CYFIP1;CYFIP2	A0A3Q2H094_HORSE;A0A3Q2L5Q4_HORSE;A0A5F5PGJ4_HORSE;A0A5F5PHD7_HORSE;A0A9L0TLV0_HORSE;F6RGZ9_HORSE;F6SLX2_HORSE	Cytoplasmic FMR1-interacting protein
A0A5F5PHH0;F7E130;A0A5F5PK96	0.154325	0.075414	45.4136	2.04637	0.0465353	0.564427	Treatment vs Condition	GFM2	A0A5F5PHH0_HORSE;A0A5F5PK96_HORSE;F7E130_HORSE	Ribosome-releasing factor 2, mitochondrial
A0A5F5PHP1	-0.11337	0.143833	45.1287	-0.78821	0.434695	0.90204	Treatment vs Condition	SELENOH	A0A5F5PHP1_HORSE	Selenoprotein H
A0A5F5PHP4;F7D3W3	-0.0693375	0.169473	45.5786	-0.409136	0.684356	0.968923	Treatment vs Condition	ECHDC3	A0A5F5PHP4_HORSE;F7D3W3_HORSE	Enoyl-CoA hydratase domain-containing protein 3, mitochondrial
A0A5F5PHQ5;A0A5F5Q2B0;F6QXS3;A0A5F5PGF1	-0.0530672	0.139662	43.2958	-0.379969	0.705826	0.969566	Treatment vs Condition	SF1	A0A5F5PGF1_HORSE;A0A5F5PHQ5_HORSE;A0A5F5Q2B0_HORSE;F6QXS3_HORSE	Splicing factor 1
A0A5F5PHR0;A0A9L0RZR7;A0A9L0SFD5;A0A9L0SY25;A0A9L0SZ24;F7BK80;A0A9L0S9F5;A0A9L0SDL4;A0A9L0T813	-3.86164e-05	0.100484	46.1367	-0.000384303	0.999695	0.999832	Treatment vs Condition	MTX2	A0A5F5PHR0_HORSE;A0A9L0RZR7_HORSE;A0A9L0S9F5_HORSE;A0A9L0SDL4_HORSE;A0A9L0SFD5_HORSE;A0A9L0SY25_HORSE;A0A9L0SZ24_HORSE;A0A9L0T813_HORSE;F7BK80_HORSE	Metaxin 2
A0A5F5PHU9;F6SQ82	-0.0308077	0.0873917	45.8161	-0.352524	0.726062	0.969566	Treatment vs Condition	MUTYH	A0A5F5PHU9_HORSE;F6SQ82_HORSE	MutY DNA glycosylase
A0A5F5PHY0;A0A5F5Q0J0	0.168414	0.135355	45.173	1.24424	0.219829	0.828711	Treatment vs Condition	DERA	A0A5F5PHY0_HORSE;A0A5F5Q0J0_HORSE	deoxyribose-phosphate aldolase
A0A5F5PI06	0.0628385	0.0808503	45.4437	0.777221	0.441056	0.90204	Treatment vs Condition	HSPH1	A0A5F5PI06_HORSE	Heat shock protein 105 kDa
A0A5F5PI08;A0A5F5PYZ4;A0A5F5PS57	-0.293327	0.150372	39.6923	-1.95068	0.0581809	0.595523	Treatment vs Condition	RNF40	A0A5F5PI08_HORSE;A0A5F5PS57_HORSE;A0A5F5PYZ4_HORSE	E3 ubiquitin protein ligase
A0A5F5PI08;A0A5F5PYZ4;A0A9L0SR35;A0A5F5PS57	0.0239286	0.0763474	47.2958	0.313417	0.755342	0.969566	Treatment vs Condition	RNF40	A0A5F5PI08_HORSE;A0A5F5PS57_HORSE;A0A5F5PYZ4_HORSE;A0A9L0SR35_HORSE	E3 ubiquitin protein ligase
A0A5F5PI19	0.183116	0.10286	45.5923	1.78024	0.081701	0.648116	Treatment vs Condition	SEC22B	A0A5F5PI19_HORSE	SEC22 homolog B, vesicle trafficking protein
A0A5F5PI58;F7DWL0	-0.0604929	0.09874	45.6865	-0.612648	0.543147	0.931568	Treatment vs Condition	LOC100054696	A0A5F5PI58_HORSE;F7DWL0_HORSE	DnaJ homolog subfamily A member 1
A0A5F5PI72;A0A5F5PR42;F6QJC7	-0.00966103	0.0783792	47.2958	-0.12326	0.902423	0.986017	Treatment vs Condition	ILF3	A0A5F5PI72_HORSE;A0A5F5PR42_HORSE;F6QJC7_HORSE	Interleukin enhancer binding factor 3
A0A5F5PI72;A0A5F5PR42;F6QJC7;A0A3Q2I487;A0A3Q2I5W1;A0A3Q2I6A9;A0A3Q2I8U9;A0A3Q2KSN9;A0A9L0SX03;A0A9L0T9L3;F6SCU3;K9KC63	-0.0143083	0.114053	45.6042	-0.125453	0.900716	0.986017	Treatment vs Condition	ILF3;STRBP	A0A3Q2I487_HORSE;A0A3Q2I5W1_HORSE;A0A3Q2I6A9_HORSE;A0A3Q2I8U9_HORSE;A0A3Q2KSN9_HORSE;A0A5F5PI72_HORSE;A0A5F5PR42_HORSE;A0A9L0SX03_HORSE;A0A9L0T9L3_HORSE;F6QJC7_HORSE;F6SCU3_HORSE;K9KC63_HORSE	Spermatid perinuclear RNA-binding protein
A0A5F5PI74;A0A9L0RP65;A0A5F5Q2X9;A0A9L0T6S1;A0A9L0TS59;A0A3Q2GSJ0;A0A3Q2GUK9;F6QSE9;A0A9L0RWJ1;A0A9L0TCZ9;A0A3Q2L095;A0A3Q2HUZ0;A0A3Q2H9N1;A0A3Q2I797;A0A3Q2LII2;A0A9L0RFR0;K9K287	0.128266	0.0898428	46.2958	1.42767	0.160097	0.780614	Treatment vs Condition	STK3;STK4	A0A3Q2GSJ0_HORSE;A0A3Q2GUK9_HORSE;A0A3Q2H9N1_HORSE;A0A3Q2HUZ0_HORSE;A0A3Q2I797_HORSE;A0A3Q2L095_HORSE;A0A3Q2LII2_HORSE;A0A5F5PI74_HORSE;A0A5F5Q2X9_HORSE;A0A9L0RFR0_HORSE;A0A9L0RP65_HORSE;A0A9L0RWJ1_HORSE;A0A9L0T6S1_HORSE;A0A9L0TCZ9_HORSE;A0A9L0TS59_HORSE;F6QSE9_HORSE;K9K287_HORSE	Serine/threonine kinase 3
A0A5F5PI89;F6SLA3	-0.0494144	0.0850307	45.4334	-0.581136	0.564021	0.938807	Treatment vs Condition	FKBP3	A0A5F5PI89_HORSE;F6SLA3_HORSE	peptidylprolyl isomerase
A0A5F5PI99;A0A9L0S0C0;A0A9L0TBN1;A0A9L0TP63;A0A9L0RZF7	0.251362	0.0957119	45.6429	2.62624	0.0117114	0.473861	Treatment vs Condition	ZMYM5	A0A5F5PI99_HORSE;A0A9L0RZF7_HORSE;A0A9L0S0C0_HORSE;A0A9L0TBN1_HORSE;A0A9L0TP63_HORSE	Zinc finger MYM-type containing 5
A0A5F5PIA2;A0A9L0SXF1;F7E2X3	0.203868	0.145613	35.8338	1.40006	0.170093	0.786573	Treatment vs Condition	ZNF655	A0A5F5PIA2_HORSE;A0A9L0SXF1_HORSE;F7E2X3_HORSE	Zinc finger protein 655
A0A5F5PIB0;A0A9L0RQ31;F6Y6M1;A0A9L0SI24;A0A5F5PUA5;A0A3Q2LPJ5;A0A9L0TI38;A0A9L0RVL1	0.173652	0.139046	38.6874	1.24889	0.219211	0.828203	Treatment vs Condition	LARP4B	A0A3Q2LPJ5_HORSE;A0A5F5PIB0_HORSE;A0A5F5PUA5_HORSE;A0A9L0RQ31_HORSE;A0A9L0RVL1_HORSE;A0A9L0SI24_HORSE;A0A9L0TI38_HORSE;F6Y6M1_HORSE	La ribonucleoprotein 4B
A0A5F5PIB7;A0A9L0RSX4;A0A9L0T8W7;Q28396	-0.321673	0.263292	45.2958	-1.22173	0.228128	0.831523	Treatment vs Condition	COL2A1	A0A5F5PIB7_HORSE;A0A9L0RSX4_HORSE;A0A9L0T8W7_HORSE;Q28396_HORSE	Collagen type II alpha 1 chain
A0A5F5PIC6;F6XFY1	-0.350148	0.286664	45.4239	-1.22146	0.228215	0.831523	Treatment vs Condition	RCN1	A0A5F5PIC6_HORSE;F6XFY1_HORSE	Reticulocalbin 1
A0A5F5PID2	0.0833175	0.231469	45.7177	0.359951	0.720541	0.969566	Treatment vs Condition		A0A5F5PID2_HORSE	alpha-1,2-Mannosidase
A0A5F5PIH7	0.256872	0.151454	45.3441	1.69603	0.0967364	0.682533	Treatment vs Condition	VAMP3	A0A5F5PIH7_HORSE	Vesicle-associated membrane protein 3
A0A5F5PIH7;A0A5F5PLH1;A0A9L0TAL3;F6ZXM3;A0A9L0THG6;F7DBF8	0.135109	0.1047	47.2958	1.29044	0.20317	0.817834	Treatment vs Condition	VAMP2;VAMP3	A0A5F5PIH7_HORSE;A0A5F5PLH1_HORSE;A0A9L0TAL3_HORSE;A0A9L0THG6_HORSE;F6ZXM3_HORSE;F7DBF8_HORSE	Vesicle-associated membrane protein 3
A0A5F5PIZ1	-0.0495802	0.12537	45.5494	-0.395469	0.694343	0.969566	Treatment vs Condition	NFATC2IP	A0A5F5PIZ1_HORSE	NFATC2-interacting protein
A0A5F5PJ04;A0A3Q2HC47	-0.122692	0.103401	46.757	-1.18657	0.241393	0.843953	Treatment vs Condition	SUB1	A0A3Q2HC47_HORSE;A0A5F5PJ04_HORSE	Activated RNA polymerase II transcriptional coactivator p15
A0A5F5PJ10	-0.033354	0.0874633	45.429	-0.381349	0.704722	0.969566	Treatment vs Condition	DBNL	A0A5F5PJ10_HORSE	Drebrin like
A0A5F5PJ30;A0A9L0R0B7;F6XEV9	0.181102	0.102597	44.5676	1.76519	0.0843831	0.650897	Treatment vs Condition	RCC1L	A0A5F5PJ30_HORSE;A0A9L0R0B7_HORSE;F6XEV9_HORSE	RCC1 like
A0A5F5PJ63	0.00937178	0.0950197	45.3445	0.0986298	0.921867	0.991187	Treatment vs Condition	SUMF2	A0A5F5PJ63_HORSE	Sulfatase modifying factor 2
A0A5F5PJ74	0.0263629	0.0825456	45.4134	0.319374	0.750908	0.969566	Treatment vs Condition	VPS11	A0A5F5PJ74_HORSE	Vacuolar protein sorting-associated protein 11 homolog
A0A5F5PJB5;A0A9L0R7V4	0.12703	0.107772	46.0131	1.17869	0.244582	0.8444	Treatment vs Condition	FAHD2A	A0A5F5PJB5_HORSE;A0A9L0R7V4_HORSE	Fumarylacetoacetate hydrolase domain containing 2A
A0A5F5PJE0	-0.0185427	0.064518	46.0369	-0.287403	0.775094	0.969566	Treatment vs Condition	NPEPPS	A0A5F5PJE0_HORSE	Aminopeptidase
A0A5F5PJF1;A0A9L0RZY3;A0A9L0S578;F6RWR3	0.20432	0.0928695	47.1518	2.20008	0.0327364	0.526244	Treatment vs Condition	PROSER1	A0A5F5PJF1_HORSE;A0A9L0RZY3_HORSE;A0A9L0S578_HORSE;F6RWR3_HORSE	Proline and serine rich 1
A0A5F5PJF2;A0A9L0TU90;F7APL8;K9K9F1	-0.00668532	0.128991	45.5063	-0.0518278	0.958893	0.994781	Treatment vs Condition	ZRANB2	A0A5F5PJF2_HORSE;A0A9L0TU90_HORSE;F7APL8_HORSE;K9K9F1_HORSE	Zinc finger Ran-binding domain-containing protein 2
A0A5F5PJG3;A0A3Q2L1H1;A0A9L0TJF7	-0.727116	0.267521	45.236	-2.71798	0.0092782	0.441753	Treatment vs Condition	LOC111767449	A0A3Q2L1H1_HORSE;A0A5F5PJG3_HORSE;A0A9L0TJF7_HORSE	Uncharacterized protein
A0A5F5PJG7	0.261615	0.146418	45.5193	1.78677	0.0806348	0.648116	Treatment vs Condition	RPL18A	A0A5F5PJG7_HORSE	60S ribosomal protein L18a
A0A5F5PJH1;A0A9L0RX01;A0A9L0SL10;F6RDV9;F6ZL45	-0.0107029	0.0885651	47.2958	-0.120848	0.904324	0.986017	Treatment vs Condition	SGF29	A0A5F5PJH1_HORSE;A0A9L0RX01_HORSE;A0A9L0SL10_HORSE;F6RDV9_HORSE;F6ZL45_HORSE	SAGA complex associated factor 29
A0A5F5PJK0;A0A9L0RU09;A0A9L0SH34;F7D9S6	0.0542579	0.123119	44.4046	0.440696	0.661571	0.96243	Treatment vs Condition	PHYHIPL	A0A5F5PJK0_HORSE;A0A9L0RU09_HORSE;A0A9L0SH34_HORSE;F7D9S6_HORSE	Phytanoyl-CoA 2-hydroxylase interacting protein like
A0A5F5PJM7	0.191398	0.156609	46.401	1.22214	0.227828	0.831523	Treatment vs Condition	MMAB	A0A5F5PJM7_HORSE	Metabolism of cobalamin associated B
A0A5F5PJS3;A0A9L0SM93;F6TKD2	-0.00641958	0.104434	44.9116	-0.06147	0.951258	0.994781	Treatment vs Condition	RFT1	A0A5F5PJS3_HORSE;A0A9L0SM93_HORSE;F6TKD2_HORSE	Protein RFT1 homolog
A0A5F5PJS5;A0A9L0RDQ6;A0A9L0T545;F7DSG8;A0A5F5Q4L6;A0A9L0SEW2;F7DSI3	-0.0912689	0.0704446	47.2958	-1.29561	0.201397	0.814779	Treatment vs Condition	DCLK2	A0A5F5PJS5_HORSE;A0A5F5Q4L6_HORSE;A0A9L0RDQ6_HORSE;A0A9L0SEW2_HORSE;A0A9L0T545_HORSE;F7DSG8_HORSE;F7DSI3_HORSE	non-specific serine/threonine protein kinase
A0A5F5PJT7;A0A5F5PM28;A0A9L0RXS2;A0A3Q2IKY7;F7B6Q9;A0A9L0S632;A0A9L0S7U1	0.0863253	0.0886607	45.5401	0.973658	0.33537	0.878434	Treatment vs Condition	ABL2	A0A3Q2IKY7_HORSE;A0A5F5PJT7_HORSE;A0A5F5PM28_HORSE;A0A9L0RXS2_HORSE;A0A9L0S632_HORSE;A0A9L0S7U1_HORSE;F7B6Q9_HORSE	Tyrosine-protein kinase
A0A5F5PJT7;A0A5F5PM28;A0A9L0RXS2;A0A3Q2IKY7;F7B6Q9;A0A9L0S632;A0A9L0S7U1;A0A3Q2HBN5;A0A3Q2HQ21;F7DR40	-0.0389754	0.150753	45.8775	-0.258539	0.797147	0.972753	Treatment vs Condition	ABL1;ABL2	A0A3Q2HBN5_HORSE;A0A3Q2HQ21_HORSE;A0A3Q2IKY7_HORSE;A0A5F5PJT7_HORSE;A0A5F5PM28_HORSE;A0A9L0RXS2_HORSE;A0A9L0S632_HORSE;A0A9L0S7U1_HORSE;F7B6Q9_HORSE;F7DR40_HORSE	Tyrosine-protein kinase
A0A5F5PJZ0	0.0415606	0.135676	45.5788	0.306323	0.760754	0.969566	Treatment vs Condition	DBI	A0A5F5PJZ0_HORSE	Acyl-CoA-binding protein
A0A5F5PK37;A0A5F5Q3S5;A0A9L0TNY7	0.00347752	0.171487	46.7878	0.0202786	0.983907	0.997083	Treatment vs Condition	MAPK3	A0A5F5PK37_HORSE;A0A5F5Q3S5_HORSE;A0A9L0TNY7_HORSE	Mitogen-activated protein kinase
A0A5F5PK37;A0A5F5Q3S5;F7C0M6	0.0394629	0.133279	45.6968	0.296092	0.768501	0.969566	Treatment vs Condition	MAPK3	A0A5F5PK37_HORSE;A0A5F5Q3S5_HORSE;F7C0M6_HORSE	Mitogen-activated protein kinase
A0A5F5PK37;A0A5F5Q3S5;F7C0M6;A0A9L0TNY7	0.184341	0.120689	45.7841	1.52741	0.133538	0.734748	Treatment vs Condition	MAPK3	A0A5F5PK37_HORSE;A0A5F5Q3S5_HORSE;A0A9L0TNY7_HORSE;F7C0M6_HORSE	Mitogen-activated protein kinase
A0A5F5PK59;A0A3Q2H1Z1;A0A9L0TI75;A0A9L0TS90;F6YXZ0	0.0519746	0.104765	44.455	0.496106	0.622264	0.955542	Treatment vs Condition	BFAR	A0A3Q2H1Z1_HORSE;A0A5F5PK59_HORSE;A0A9L0TI75_HORSE;A0A9L0TS90_HORSE;F6YXZ0_HORSE	Bifunctional apoptosis regulator
A0A5F5PK61;A0A5F5Q464;A0A5K1TUY3;A0A9L0TRG6;F6PQ17	0.038507	0.0984022	45.598	0.391322	0.697382	0.969566	Treatment vs Condition	ITPRID2	A0A5F5PK61_HORSE;A0A5F5Q464_HORSE;A0A5K1TUY3_HORSE;A0A9L0TRG6_HORSE;F6PQ17_HORSE	ITPR interacting domain containing 2
A0A5F5PK74;A0A5F5PKI5;A0A5F5PPS6;F6TQJ9	0.152034	0.0741059	45.5343	2.05158	0.0459883	0.564427	Treatment vs Condition	MYO5B	A0A5F5PK74_HORSE;A0A5F5PKI5_HORSE;A0A5F5PPS6_HORSE;F6TQJ9_HORSE	Myosin VB
A0A5F5PK74;A0A5F5PKI5;A0A5F5PPS6;F6TQJ9;F7AXX3;A0A3Q2KSC6;F7B2Y1	0.184461	0.103475	45.6011	1.78266	0.0812991	0.648116	Treatment vs Condition	MYO5A;MYO5B	A0A3Q2KSC6_HORSE;A0A5F5PK74_HORSE;A0A5F5PKI5_HORSE;A0A5F5PPS6_HORSE;F6TQJ9_HORSE;F7AXX3_HORSE;F7B2Y1_HORSE	Myosin VA
A0A5F5PK83;F6PGW8;F6ZLI4	-0.0898569	0.0932592	45.5865	-0.963517	0.340372	0.878434	Treatment vs Condition	CAPN2	A0A5F5PK83_HORSE;F6PGW8_HORSE;F6ZLI4_HORSE	Calpain-2 catalytic subunit
A0A5F5PKC0;A0A5F5Q2V0;A0A3Q2HWH9	0.360825	0.173633	37.8925	2.07809	0.0445259	0.563499	Treatment vs Condition	PPP1R12B	A0A3Q2HWH9_HORSE;A0A5F5PKC0_HORSE;A0A5F5Q2V0_HORSE	Protein phosphatase 1 regulatory subunit 12B
A0A5F5PKC5;A0A5F5PIZ5	-0.00755259	0.121461	45.0626	-0.0621813	0.950693	0.994781	Treatment vs Condition	TTN	A0A5F5PIZ5_HORSE;A0A5F5PKC5_HORSE	Titin
A0A5F5PKG4	0.0437377	0.109528	45.4539	0.399328	0.691521	0.969566	Treatment vs Condition	TMEM87A	A0A5F5PKG4_HORSE	Transmembrane protein 87A
A0A5F5PKI9;A0A9L0S484;A0A9L0S6L5	-0.0847225	0.0757273	46.6917	-1.11878	0.268955	0.853305	Treatment vs Condition	LTA4H	A0A5F5PKI9_HORSE;A0A9L0S484_HORSE;A0A9L0S6L5_HORSE	Leukotriene A(4) hydrolase
A0A5F5PKJ1	-0.171007	0.109856	44.2958	-1.55664	0.126672	0.732518	Treatment vs Condition	PLEKHA7	A0A5F5PKJ1_HORSE	Pleckstrin homology domain containing A7
A0A5F5PKL2	-0.0390799	0.12149	45.6989	-0.321673	0.749167	0.969566	Treatment vs Condition	ADAP1	A0A5F5PKL2_HORSE	ArfGAP with dual PH domains 1
A0A5F5PKM1;A0A9L0STR6;A0A9L0TPB8;F6YGG8;A0A5F5PZV0;A0A9L0R8X6;A0A9L0RJG3	0.225243	0.166935	31.7944	1.34929	0.186776	0.810921	Treatment vs Condition	ECE1	A0A5F5PKM1_HORSE;A0A5F5PZV0_HORSE;A0A9L0R8X6_HORSE;A0A9L0RJG3_HORSE;A0A9L0STR6_HORSE;A0A9L0TPB8_HORSE;F6YGG8_HORSE	Endothelin-converting enzyme 1
A0A5F5PKP4;A0A5F5Q3C7;A0A9L0RYS0;F6Q0K8	-0.093922	0.103029	46.1482	-0.911607	0.366713	0.886731	Treatment vs Condition	ADISSP	A0A5F5PKP4_HORSE;A0A5F5Q3C7_HORSE;A0A9L0RYS0_HORSE;F6Q0K8_HORSE	Adipose-secreted signaling protein
A0A5F5PKQ6	0.0749347	0.114944	45.409	0.651923	0.517737	0.925304	Treatment vs Condition	EIF4B	A0A5F5PKQ6_HORSE	Eukaryotic translation initiation factor 4B
A0A5F5PKQ6;F6YK14	0.0213942	0.0699683	45.5141	0.30577	0.761174	0.969566	Treatment vs Condition	EIF4B	A0A5F5PKQ6_HORSE;F6YK14_HORSE	Eukaryotic translation initiation factor 4B
A0A5F5PKR4;F6X8T2;A0A9L0RY11	-0.0194471	0.22821	39.4865	-0.0852159	0.93252	0.992475	Treatment vs Condition	CKMT2	A0A5F5PKR4_HORSE;A0A9L0RY11_HORSE;F6X8T2_HORSE	Creatine kinase S-type, mitochondrial
A0A5F5PKU6;A0A9L0R8A9;F7AEV0	-0.114788	0.134133	46.2958	-0.855779	0.396528	0.893923	Treatment vs Condition	CARM1	A0A5F5PKU6_HORSE;A0A9L0R8A9_HORSE;F7AEV0_HORSE	Histone-arginine methyltransferase CARM1
A0A5F5PKV5;F7CI32	0.233032	0.227948	45.4104	1.0223	0.312054	0.873237	Treatment vs Condition	SELENBP1	A0A5F5PKV5_HORSE;F7CI32_HORSE	Methanethiol oxidase
A0A5F5PL31	-0.0112485	0.100339	45.5824	-0.112105	0.911232	0.987955	Treatment vs Condition	LACTB	A0A5F5PL31_HORSE	Lactamase beta
A0A5F5PL48;F7ARQ4;A0A3Q2HM56;A0A5F5PXU0;A0A9L0T6S6	0.100335	0.163409	47.2958	0.614009	0.542152	0.931564	Treatment vs Condition	ABI2	A0A3Q2HM56_HORSE;A0A5F5PL48_HORSE;A0A5F5PXU0_HORSE;A0A9L0T6S6_HORSE;F7ARQ4_HORSE	Abl interactor 2
A0A5F5PL56	0.0927786	0.129666	46.2958	0.715517	0.477883	0.914265	Treatment vs Condition		A0A5F5PL56_HORSE	Translocase of outer mitochondrial membrane 5
A0A5F5PLA1;A0A5F5PVI1;F7DDN1	-0.0374815	0.0998076	45.3466	-0.375538	0.709012	0.969566	Treatment vs Condition	FASN	A0A5F5PLA1_HORSE;A0A5F5PVI1_HORSE;F7DDN1_HORSE	Fatty acid synthase
A0A5F5PLB7;A0A9L0RSF1;F7CDY1	0.0443641	0.0741752	46.4146	0.5981	0.552681	0.934843	Treatment vs Condition	NUP155	A0A5F5PLB7_HORSE;A0A9L0RSF1_HORSE;F7CDY1_HORSE	Nucleoporin 155
A0A5F5PLE5	-0.133571	0.104437	45.6329	-1.27896	0.207377	0.819306	Treatment vs Condition	THYN1	A0A5F5PLE5_HORSE	Thymocyte nuclear protein 1
A0A5F5PLE8;A0A9L0S2Y3;A0A9L0T5L6;F6XL24	-0.00360573	0.106441	45.4846	-0.0338755	0.973125	0.995591	Treatment vs Condition	CNOT9	A0A5F5PLE8_HORSE;A0A9L0S2Y3_HORSE;A0A9L0T5L6_HORSE;F6XL24_HORSE	CCR4-NOT transcription complex subunit 9
A0A5F5PLF7;A0A9L0RU07;F6XVP2	0.479561	0.200996	38.6593	2.38593	0.0220332	0.496822	Treatment vs Condition	SMOC1	A0A5F5PLF7_HORSE;A0A9L0RU07_HORSE;F6XVP2_HORSE	SPARC related modular calcium binding 1
A0A5F5PLG8;A0A9L0TF23;A0A9L0TM97;A0A3Q2HU27;A0A9L0R5V9;A0A9L0T3Q4;A0A9L0T589;F6ZXV3	0.0162829	0.0920962	45.7885	0.176804	0.860442	0.979574	Treatment vs Condition	BZW1	A0A3Q2HU27_HORSE;A0A5F5PLG8_HORSE;A0A9L0R5V9_HORSE;A0A9L0T3Q4_HORSE;A0A9L0T589_HORSE;A0A9L0TF23_HORSE;A0A9L0TM97_HORSE;F6ZXV3_HORSE	Basic leucine zipper and W2 domains 1
A0A5F5PLH6;A0A9L0R0T4;F6UEQ7	0.287873	0.232496	29.4365	1.23819	0.225431	0.831523	Treatment vs Condition	ESPL1	A0A5F5PLH6_HORSE;A0A9L0R0T4_HORSE;F6UEQ7_HORSE	separase
A0A5F5PLH6;A0A9L0R0T4;F6UEQ7;A0A9L0TH80	0.254757	0.0995693	47.2958	2.55859	0.0137694	0.496822	Treatment vs Condition	ESPL1	A0A5F5PLH6_HORSE;A0A9L0R0T4_HORSE;A0A9L0TH80_HORSE;F6UEQ7_HORSE	separase
A0A5F5PLI4	0.0595307	0.128105	45.315	0.464702	0.64437	0.959582	Treatment vs Condition	AGA	A0A5F5PLI4_HORSE	Aspartylglucosaminidase
A0A5F5PLQ1;F6PMJ1;A0A9L0SB00;F6UIM1	0.0306592	0.127876	40.6293	0.239757	0.811724	0.974664	Treatment vs Condition	MTA3	A0A5F5PLQ1_HORSE;A0A9L0SB00_HORSE;F6PMJ1_HORSE;F6UIM1_HORSE	Metastasis associated 1 family member 3
A0A5F5PLQ1;F6PMJ1;A0A9L0SB00;F6UIM1;A0A5F5Q2Q7	-0.0801997	0.108528	45.6983	-0.738977	0.4637	0.910708	Treatment vs Condition	MTA3	A0A5F5PLQ1_HORSE;A0A5F5Q2Q7_HORSE;A0A9L0SB00_HORSE;F6PMJ1_HORSE;F6UIM1_HORSE	Metastasis associated 1 family member 3
A0A5F5PLR0;F7ATU8	0.0626713	0.0942248	45.5862	0.665126	0.509321	0.921371	Treatment vs Condition	EIF3B	A0A5F5PLR0_HORSE;F7ATU8_HORSE	Eukaryotic translation initiation factor 3 subunit B
A0A5F5PLR1;A0A9L0TE66;F6X0L0;A0A9L0S9C0;A0A9L0RTX1	0.101683	0.0758788	45.3908	1.34007	0.186892	0.810921	Treatment vs Condition	REPS1	A0A5F5PLR1_HORSE;A0A9L0RTX1_HORSE;A0A9L0S9C0_HORSE;A0A9L0TE66_HORSE;F6X0L0_HORSE	RALBP1 associated Eps domain containing 1
A0A5F5PLR1;A0A9L0TE66;F6X0L0;A0A9L0S9C0;A0A9L0RTX1;K9KE81	0.0638156	0.163004	42.6779	0.391498	0.697377	0.969566	Treatment vs Condition	REPS1	A0A5F5PLR1_HORSE;A0A9L0RTX1_HORSE;A0A9L0S9C0_HORSE;A0A9L0TE66_HORSE;F6X0L0_HORSE;K9KE81_HORSE	RALBP1 associated Eps domain containing 1
A0A5F5PLR1;A0A9L0TE66;F6X0L0;A0A9L0S9C0;K9KE81	-0.0396029	0.140107	44.4574	-0.282663	0.778747	0.970032	Treatment vs Condition	REPS1	A0A5F5PLR1_HORSE;A0A9L0S9C0_HORSE;A0A9L0TE66_HORSE;F6X0L0_HORSE;K9KE81_HORSE	RALBP1 associated Eps domain containing 1
A0A5F5PLR4	0.0413219	0.0875375	45.5598	0.472048	0.639146	0.958232	Treatment vs Condition	CNP	A0A5F5PLR4_HORSE	2',3'-cyclic-nucleotide 3'-phosphodiesterase
A0A5F5PLT3	0.0858164	0.130337	47.2958	0.658419	0.513461	0.923817	Treatment vs Condition	GMPR2	A0A5F5PLT3_HORSE	GMP reductase
A0A5F5PLT8;A0A9L0R842;A0A9L0RN44;A0A9L0RRU3;A0A9L0TCJ8;A0A9L0SRI6;A0A9L0TB78;A0A9L0TCJ7	0.0634218	0.0824468	45.4187	0.769245	0.44573	0.902308	Treatment vs Condition	SCAMP1	A0A5F5PLT8_HORSE;A0A9L0R842_HORSE;A0A9L0RN44_HORSE;A0A9L0RRU3_HORSE;A0A9L0SRI6_HORSE;A0A9L0TB78_HORSE;A0A9L0TCJ7_HORSE;A0A9L0TCJ8_HORSE	Secretory carrier-associated membrane protein
A0A5F5PLU1;A0A9L0R266;F6QPD5	0.0379889	0.113546	39.5772	0.334567	0.739718	0.969566	Treatment vs Condition	PPP3CB	A0A5F5PLU1_HORSE;A0A9L0R266_HORSE;F6QPD5_HORSE	Serine/threonine-protein phosphatase
A0A5F5PLW7;A0A9L0S0Z1;A0A9L0S2X2;F7AGK2;A0A9L0SIU3;A0A9L0TN62	-0.0549624	0.177752	28.5392	-0.309208	0.759409	0.969566	Treatment vs Condition	ZFR	A0A5F5PLW7_HORSE;A0A9L0S0Z1_HORSE;A0A9L0S2X2_HORSE;A0A9L0SIU3_HORSE;A0A9L0TN62_HORSE;F7AGK2_HORSE	Zinc finger RNA-binding protein
A0A5F5PLY0;A0A9L0R556;F7DIC6	0.151655	0.164542	44.6775	0.921677	0.361648	0.886316	Treatment vs Condition	TK2	A0A5F5PLY0_HORSE;A0A9L0R556_HORSE;F7DIC6_HORSE	Thymidine kinase 2
A0A5F5PLY3;F7BP30	-0.0787677	0.0978511	45.4854	-0.804975	0.425022	0.90204	Treatment vs Condition	GPAT4	A0A5F5PLY3_HORSE;F7BP30_HORSE	Glycerol-3-phosphate acyltransferase 4
A0A5F5PM08;A0A5F5PUI6;A0A5F5PR58;A0A9L0S312	0.113966	0.11509	45.4207	0.990238	0.327304	0.877659	Treatment vs Condition	PTBP1	A0A5F5PM08_HORSE;A0A5F5PR58_HORSE;A0A5F5PUI6_HORSE;A0A9L0S312_HORSE	Polypyrimidine tract-binding protein 1
A0A5F5PM32;A0A9L0SQ17	-0.00288932	0.117476	45.8573	-0.0245949	0.980485	0.995946	Treatment vs Condition	ANO10	A0A5F5PM32_HORSE;A0A9L0SQ17_HORSE	Anoctamin
A0A5F5PM72;A0A9L0R8Q1;A0A9L0R8Q6;A0A9L0TPE9;A0A9L0TRZ9;F6RYM5;K9KG48	0.242889	0.113987	41.5353	2.13085	0.0390671	0.548328	Treatment vs Condition	ALG5	A0A5F5PM72_HORSE;A0A9L0R8Q1_HORSE;A0A9L0R8Q6_HORSE;A0A9L0TPE9_HORSE;A0A9L0TRZ9_HORSE;F6RYM5_HORSE;K9KG48_HORSE	dolichyl-phosphate beta-glucosyltransferase
A0A5F5PM75;A0A9L0RQ07	0.181629	0.0875763	45.6567	2.07395	0.0437521	0.563499	Treatment vs Condition	ATP2C1	A0A5F5PM75_HORSE;A0A9L0RQ07_HORSE	Calcium-transporting ATPase
A0A5F5PM94;A0A9L0RCH5;A0A9L0RF32;A0A9L0RSP1;A0A9L0RY02;A0A9L0S6E3;A0A9L0T5J9;A0A9L0TBV8;F6VTT0	0.127671	0.117577	45.505	1.08585	0.283263	0.858459	Treatment vs Condition	MTMR2	A0A5F5PM94_HORSE;A0A9L0RCH5_HORSE;A0A9L0RF32_HORSE;A0A9L0RSP1_HORSE;A0A9L0RY02_HORSE;A0A9L0S6E3_HORSE;A0A9L0T5J9_HORSE;A0A9L0TBV8_HORSE;F6VTT0_HORSE	Myotubularin-related protein 2
A0A5F5PMA1	0.117188	0.138017	45.5447	0.849088	0.400273	0.893923	Treatment vs Condition	FAM120B	A0A5F5PMA1_HORSE	Family with sequence similarity 120B
A0A5F5PMF8	-0.00681859	0.146788	47.2958	-0.046452	0.963146	0.994781	Treatment vs Condition		A0A5F5PMF8_HORSE	DLG associated protein 5
A0A5F5PMF8;A0A5F5PGW0	0.0749061	0.124113	45.6848	0.603531	0.54914	0.934509	Treatment vs Condition		A0A5F5PGW0_HORSE;A0A5F5PMF8_HORSE	DLG associated protein 5
A0A5F5PMK3;A0A9L0RMA5;A0A9L0T8D4	-0.0702644	0.170241	42.9858	-0.412736	0.681851	0.968812	Treatment vs Condition	YTHDF2	A0A5F5PMK3_HORSE;A0A9L0RMA5_HORSE;A0A9L0T8D4_HORSE	YTH domain-containing family protein
A0A5F5PML7;A0A9L0S1G0;A0A3Q2L9G2;A0A5F5PQ52;A0A9L0R9I4;F6SVH5;K9K493	-0.200592	0.102093	47.2958	-1.9648	0.0553272	0.595523	Treatment vs Condition	MAPRE2	A0A3Q2L9G2_HORSE;A0A5F5PML7_HORSE;A0A5F5PQ52_HORSE;A0A9L0R9I4_HORSE;A0A9L0S1G0_HORSE;F6SVH5_HORSE;K9K493_HORSE	Microtubule-associated protein RP/EB family member 2
A0A5F5PML8;A0A9L0RFB0;F6WS19	0.116141	0.131066	47.2958	0.886121	0.380036	0.893593	Treatment vs Condition	QPCTL	A0A5F5PML8_HORSE;A0A9L0RFB0_HORSE;F6WS19_HORSE	glutaminyl-peptide cyclotransferase
A0A5F5PMP3;A0A5F5PQI6;A0A5F5PWA4;F6Y0D9	-0.100177	0.115779	45.4826	-0.865239	0.391448	0.893923	Treatment vs Condition	CDH1	A0A5F5PMP3_HORSE;A0A5F5PQI6_HORSE;A0A5F5PWA4_HORSE;F6Y0D9_HORSE	Cadherin-1
A0A5F5PMQ2	0.0110273	0.0659194	46.4684	0.167284	0.867872	0.981168	Treatment vs Condition	MCM2	A0A5F5PMQ2_HORSE	DNA replication licensing factor MCM2
A0A5F5PN01;A0A9L0T1U7;F6Q1W3	-0.261526	0.158166	46.4614	-1.65349	0.104973	0.697007	Treatment vs Condition	PCP4L1	A0A5F5PN01_HORSE;A0A9L0T1U7_HORSE;F6Q1W3_HORSE	Purkinje cell protein 4 like 1
A0A5F5PN10;A0A9L0TJS1;A0A5F5PN66;A0A5F5PTK5;F6U567	-0.148079	0.134534	45.6532	-1.10068	0.276804	0.854866	Treatment vs Condition	RNPS1	A0A5F5PN10_HORSE;A0A5F5PN66_HORSE;A0A5F5PTK5_HORSE;A0A9L0TJS1_HORSE;F6U567_HORSE	RNA-binding protein with serine-rich domain 1
A0A5F5PNA8;F7BAA0	-0.200067	0.240997	45.6984	-0.830164	0.410762	0.90065	Treatment vs Condition	GSTO1	A0A5F5PNA8_HORSE;F7BAA0_HORSE	Glutathione S-transferase omega
A0A5F5PNA8;F7BAA0;A0A5F5PEB8	-0.328391	0.223891	44.8046	-1.46675	0.14943	0.757777	Treatment vs Condition	GSTO1	A0A5F5PEB8_HORSE;A0A5F5PNA8_HORSE;F7BAA0_HORSE	Glutathione S-transferase omega
A0A5F5PNE7;A0A9L0SAP7;A0A9L0SBF7;F7AEL2	0.0523541	0.0812034	46.0024	0.644728	0.522306	0.92783	Treatment vs Condition	ABCF2	A0A5F5PNE7_HORSE;A0A9L0SAP7_HORSE;A0A9L0SBF7_HORSE;F7AEL2_HORSE	ATP binding cassette subfamily F member 2
A0A5F5PNG6;A0A5F5PV62;A0A9L0SH45;A0A9L0SW63;F6WPF9	0.114454	0.142178	38.3073	0.805003	0.425786	0.90204	Treatment vs Condition	BTBD10	A0A5F5PNG6_HORSE;A0A5F5PV62_HORSE;A0A9L0SH45_HORSE;A0A9L0SW63_HORSE;F6WPF9_HORSE	BTB domain containing 10
A0A5F5PNG7;A0A9L0RUK0;F6YDW3	0.356947	0.111491	44.2958	3.20159	0.00253015	0.355594	Treatment vs Condition	SPRTN	A0A5F5PNG7_HORSE;A0A9L0RUK0_HORSE;F6YDW3_HORSE	DNA-dependent metalloprotease SPRTN
A0A5F5PNH6;F6TPZ7;F6TQ05	-0.202023	0.108035	47.2958	-1.86998	0.0676839	0.617788	Treatment vs Condition	EPN1	A0A5F5PNH6_HORSE;F6TPZ7_HORSE;F6TQ05_HORSE	Epsin 1
A0A5F5PNJ2;A0A9L0RDU5;A0A9L0RSM8;A0A9L0TBZ9;F6T562	-0.0445187	0.176028	33.9727	-0.252907	0.801864	0.973918	Treatment vs Condition	SNX11	A0A5F5PNJ2_HORSE;A0A9L0RDU5_HORSE;A0A9L0RSM8_HORSE;A0A9L0TBZ9_HORSE;F6T562_HORSE	Sorting nexin 11
A0A5F5PNM4;F6ZR68	0.0967367	0.0757175	45.5305	1.2776	0.207866	0.819306	Treatment vs Condition	CSNK2A2	A0A5F5PNM4_HORSE;F6ZR68_HORSE	Casein kinase 2 alpha 2
A0A5F5PNP3;A0A5F5Q1S8;F7AK40	0.0216785	0.0704855	47.2958	0.307559	0.759768	0.969566	Treatment vs Condition	CUL3	A0A5F5PNP3_HORSE;A0A5F5Q1S8_HORSE;F7AK40_HORSE	Cullin 3
A0A5F5PNT5;A0A9L0RNT7;A0A9L0TT99;F6QI84;K9KAQ4	0.0332291	0.142397	44.5993	0.233355	0.816553	0.974664	Treatment vs Condition	DAP3	A0A5F5PNT5_HORSE;A0A9L0RNT7_HORSE;A0A9L0TT99_HORSE;F6QI84_HORSE;K9KAQ4_HORSE	Small ribosomal subunit protein mS29
A0A5F5PNV1	0.0373858	0.16462	45.6032	0.227104	0.821358	0.975201	Treatment vs Condition		A0A5F5PNV1_HORSE	glutathione transferase
A0A5F5PNV1;A0A9L0RJ89;F7CBR0	0.16663	0.0985116	45.3749	1.69148	0.0976032	0.682945	Treatment vs Condition		A0A5F5PNV1_HORSE;A0A9L0RJ89_HORSE;F7CBR0_HORSE	glutathione transferase
A0A5F5PNY0;A0A9L0RG16;A0A9L0SFQ7;F7BSW4;A0A3Q2I6C1	-0.0394526	0.132451	45.4772	-0.297867	0.767162	0.969566	Treatment vs Condition	SYVN1	A0A3Q2I6C1_HORSE;A0A5F5PNY0_HORSE;A0A9L0RG16_HORSE;A0A9L0SFQ7_HORSE;F7BSW4_HORSE	RING-type E3 ubiquitin transferase
A0A5F5PNY7;A0A5F5PQA7;A0A5F5PZD7;A0A9L0SHY8	-0.087931	0.143262	38.2958	-0.613778	0.542991	0.931568	Treatment vs Condition	FPGS	A0A5F5PNY7_HORSE;A0A5F5PQA7_HORSE;A0A5F5PZD7_HORSE;A0A9L0SHY8_HORSE	Folylpolyglutamate synthase
A0A5F5PP15	0.136075	0.162311	45.1403	0.838356	0.406248	0.897724	Treatment vs Condition	CEP97	A0A5F5PP15_HORSE	Centrosomal protein 97
A0A5F5PP18;A0A9L0R4G2;A0A9L0RSD3;A0A9L0RVW8;A0A9L0SAD2;A0A9L0SP45;A0A9L0SS14;F6QW38	0.171567	0.194097	32.4236	0.883925	0.383244	0.893923	Treatment vs Condition	MTHFD2	A0A5F5PP18_HORSE;A0A9L0R4G2_HORSE;A0A9L0RSD3_HORSE;A0A9L0RVW8_HORSE;A0A9L0SAD2_HORSE;A0A9L0SP45_HORSE;A0A9L0SS14_HORSE;F6QW38_HORSE	methenyltetrahydrofolate cyclohydrolase
A0A5F5PP18;A0A9L0R4G2;A0A9L0RSD3;A0A9L0RVW8;A0A9L0SAD2;A0A9L0SP45;A0A9L0SS14;F6QW38;A0A5F5Q2C1	-0.13101	0.189923	45.3736	-0.689807	0.493829	0.917035	Treatment vs Condition	MTHFD2	A0A5F5PP18_HORSE;A0A5F5Q2C1_HORSE;A0A9L0R4G2_HORSE;A0A9L0RSD3_HORSE;A0A9L0RVW8_HORSE;A0A9L0SAD2_HORSE;A0A9L0SP45_HORSE;A0A9L0SS14_HORSE;F6QW38_HORSE	methenyltetrahydrofolate cyclohydrolase
A0A5F5PP28;A0A9L0S4L0;F6PR82	0.0771549	0.0716485	47.0644	1.07685	0.287035	0.862507	Treatment vs Condition	ACSL1	A0A5F5PP28_HORSE;A0A9L0S4L0_HORSE;F6PR82_HORSE	Long-chain-fatty-acid--CoA ligase
A0A5F5PP28;A0A9L0S4L0;F6PR82;A0A3Q2HPZ2;A0A3Q2HSE7;A0A3Q2I6X4;A0A3Q2KPY3;A0A3Q2LI74;F6VV97	0.0537873	0.251246	44.9994	0.214082	0.83145	0.975808	Treatment vs Condition	ACSL1;ACSL5	A0A3Q2HPZ2_HORSE;A0A3Q2HSE7_HORSE;A0A3Q2I6X4_HORSE;A0A3Q2KPY3_HORSE;A0A3Q2LI74_HORSE;A0A5F5PP28_HORSE;A0A9L0S4L0_HORSE;F6PR82_HORSE;F6VV97_HORSE	Long-chain-fatty-acid--CoA ligase
A0A5F5PP35	0.0997523	0.156297	45.3721	0.638224	0.526536	0.928034	Treatment vs Condition	NUP210L	A0A5F5PP35_HORSE	Nucleoporin 210 like
A0A5F5PP38	0.17509	0.113487	39.2958	1.54282	0.13089	0.734748	Treatment vs Condition	MAPKBP1	A0A5F5PP38_HORSE	Mitogen-activated protein kinase binding protein 1
A0A5F5PP59;F6Q903;Q8MJV1;A0A3Q2HB31;A0A9L0RDD8;A0A3Q2GZ82;F6QLB5;Q8MJV0;A0A9R8NQP3	-0.149293	0.119753	43.3259	-1.24667	0.219215	0.828203	Treatment vs Condition	MYH1;MYH2;MYH6	A0A3Q2GZ82_HORSE;A0A3Q2HB31_HORSE;A0A5F5PP59_HORSE;A0A9L0RDD8_HORSE;A0A9R8NQP3_HORSE;F6Q903_HORSE;F6QLB5_HORSE;MYH1_HORSE;MYH2_HORSE	Myosin-2
A0A5F5PP90;A0A9L0R293;A0A9L0SDD5	0.298295	0.122905	45.4763	2.42704	0.0192448	0.496822	Treatment vs Condition	SLC7A8	A0A5F5PP90_HORSE;A0A9L0R293_HORSE;A0A9L0SDD5_HORSE	Large neutral amino acids transporter small subunit 2
A0A5F5PP93;F6UFU7;A0A3Q2L685	-0.10816	0.166396	39.5976	-0.650013	0.519437	0.926772	Treatment vs Condition	IVD	A0A3Q2L685_HORSE;A0A5F5PP93_HORSE;F6UFU7_HORSE	Isovaleryl-CoA dehydrogenase, mitochondrial
A0A5F5PPA0;F7CYC8	-0.0308877	0.0911055	43.7012	-0.339032	0.73621	0.969566	Treatment vs Condition	ARMC8	A0A5F5PPA0_HORSE;F7CYC8_HORSE	Armadillo repeat-containing protein 8
A0A5F5PPA3;A0A9L0RFU6	-0.161317	0.158479	37.7458	-1.01791	0.315203	0.875494	Treatment vs Condition	IRGQ	A0A5F5PPA3_HORSE;A0A9L0RFU6_HORSE	Immunity related GTPase Q
A0A5F5PPB2	-0.176693	0.122165	45.9657	-1.44635	0.154865	0.769477	Treatment vs Condition	GGCT	A0A5F5PPB2_HORSE	gamma-glutamylcyclotransferase
A0A5F5PPC6;F6V686;K9KC40	0.129026	0.108659	37.852	1.18744	0.242454	0.843953	Treatment vs Condition	ZC3H8	A0A5F5PPC6_HORSE;F6V686_HORSE;K9KC40_HORSE	Zinc finger CCCH-type containing 8
A0A5F5PPD6;F6YBX0;F6YC23	0.290245	0.107988	45.3751	2.68774	0.0100223	0.448179	Treatment vs Condition	RPL31	A0A5F5PPD6_HORSE;F6YBX0_HORSE;F6YC23_HORSE	Large ribosomal subunit protein eL31
A0A5F5PPE4;L7MSX1	-0.153412	0.183349	28.2958	-0.836723	0.409759	0.900226	Treatment vs Condition	GRB2	A0A5F5PPE4_HORSE;L7MSX1_HORSE	Growth factor receptor bound protein 2
A0A5F5PPG0;A0A9L0SHZ6;A0A9L0SXY5;F7AG41	0.108954	0.0924321	45.476	1.17874	0.244632	0.8444	Treatment vs Condition	WDR20	A0A5F5PPG0_HORSE;A0A9L0SHZ6_HORSE;A0A9L0SXY5_HORSE;F7AG41_HORSE	WD repeat domain 20
A0A5F5PPH2;A0A5F5PYV3;A0A9L0R062;A0A9L0S502;A0A9L0TTA4;F6Z3G3	0.0638653	0.0910787	45.421	0.70121	0.486749	0.915261	Treatment vs Condition	RPS24	A0A5F5PPH2_HORSE;A0A5F5PYV3_HORSE;A0A9L0R062_HORSE;A0A9L0S502_HORSE;A0A9L0TTA4_HORSE;F6Z3G3_HORSE	40S ribosomal protein S24
A0A5F5PPK6;A0A3Q2GUD2;A0A9L0SAR5;A0A9L0THX9;A0A9L0RXN2;A0A9L0T8T1;F6VNS1	0.16697	0.0837257	45.5051	1.99425	0.0521363	0.584924	Treatment vs Condition	RMDN2	A0A3Q2GUD2_HORSE;A0A5F5PPK6_HORSE;A0A9L0RXN2_HORSE;A0A9L0SAR5_HORSE;A0A9L0T8T1_HORSE;A0A9L0THX9_HORSE;F6VNS1_HORSE	Regulator of microtubule dynamics protein 2
A0A5F5PPL2;A0A9L0TJ98	-0.0367555	0.127412	46.9306	-0.288479	0.774251	0.969566	Treatment vs Condition	COPS8	A0A5F5PPL2_HORSE;A0A9L0TJ98_HORSE	COP9 signalosome subunit 8
A0A5F5PPL4;A0A9L0TH81;F6TNA9;K9K4Q1	-0.0930127	0.172565	44.4363	-0.539001	0.592576	0.94951	Treatment vs Condition	RCHY1	A0A5F5PPL4_HORSE;A0A9L0TH81_HORSE;F6TNA9_HORSE;K9K4Q1_HORSE	Ring finger and CHY zinc finger domain containing 1
A0A5F5PPL7;A0A9L0R4R6;A0A9L0SIZ9;F6TLC2;F6UVL3	-0.188671	0.20612	39.2334	-0.915349	0.3656	0.886731	Treatment vs Condition	ITGA9	A0A5F5PPL7_HORSE;A0A9L0R4R6_HORSE;A0A9L0SIZ9_HORSE;F6TLC2_HORSE;F6UVL3_HORSE	Integrin subunit alpha 9
A0A5F5PPQ9	-0.166715	0.108066	47.2958	-1.54272	0.129565	0.734748	Treatment vs Condition	GLRX	A0A5F5PPQ9_HORSE	Glutaredoxin-1
A0A5F5PPW1;F7B570	0.0953709	0.201201	44.1495	0.474009	0.637829	0.957655	Treatment vs Condition	ARPC5	A0A5F5PPW1_HORSE;F7B570_HORSE	Actin-related protein 2/3 complex subunit 5
A0A5F5PPX7;F6RVH1	0.114587	0.157886	44.6687	0.725759	0.471772	0.913382	Treatment vs Condition	FKBP8	A0A5F5PPX7_HORSE;F6RVH1_HORSE	peptidylprolyl isomerase
A0A5F5PPX9;A0A9L0QZ69;A0A9L0SK34;H9GZM9;A0A5F5PHV6;A0A5F5PR75	-0.0721712	0.125788	46.2958	-0.573754	0.568911	0.940564	Treatment vs Condition	MAGED2	A0A5F5PHV6_HORSE;A0A5F5PPX9_HORSE;A0A5F5PR75_HORSE;A0A9L0QZ69_HORSE;A0A9L0SK34_HORSE;H9GZM9_HORSE	MAGE family member D2
A0A5F5PQ11;A0A9L0T9S0;A0A9L0TTM4	-0.0626959	0.130558	36.2256	-0.480215	0.633962	0.95683	Treatment vs Condition	PNPO	A0A5F5PQ11_HORSE;A0A9L0T9S0_HORSE;A0A9L0TTM4_HORSE	pyridoxal 5'-phosphate synthase
A0A5F5PQ51	-0.150721	0.2513	41.3369	-0.599765	0.551937	0.934804	Treatment vs Condition	DHDH	A0A5F5PQ51_HORSE	Trans-1,2-dihydrobenzene-1,2-diol dehydrogenase
A0A5F5PQ51;F7C081	0.0429577	0.122921	45.415	0.349473	0.728349	0.969566	Treatment vs Condition	DHDH	A0A5F5PQ51_HORSE;F7C081_HORSE	Trans-1,2-dihydrobenzene-1,2-diol dehydrogenase
A0A5F5PQ67;A0A5F5Q2X1	0.0334535	0.0622598	47.2958	0.53732	0.593566	0.94951	Treatment vs Condition	IARS1	A0A5F5PQ67_HORSE;A0A5F5Q2X1_HORSE	isoleucine--tRNA ligase
A0A5F5PQ85;A0A9L0TI44	0.0259647	0.0947159	45.4841	0.274132	0.785224	0.971213	Treatment vs Condition	PPME1	A0A5F5PQ85_HORSE;A0A9L0TI44_HORSE	Protein phosphatase methylesterase 1
A0A5F5PQ86;A0A5F5Q0P9;A0A9L0S4T2;A0A9L0SQ07;F6WZ99;A0A9L0SFY2	-0.185066	0.24165	37.2958	-0.765843	0.44859	0.903583	Treatment vs Condition	TRAPPC9	A0A5F5PQ86_HORSE;A0A5F5Q0P9_HORSE;A0A9L0S4T2_HORSE;A0A9L0SFY2_HORSE;A0A9L0SQ07_HORSE;F6WZ99_HORSE	Trafficking protein particle complex subunit 9
A0A5F5PQD3;A0A9L0RI01;A0A5F5Q0C1;A0A9L0RIP6;A0A9L0SS46	-0.292706	0.153377	45.466	-1.90841	0.0626637	0.604788	Treatment vs Condition	TATDN3	A0A5F5PQD3_HORSE;A0A5F5Q0C1_HORSE;A0A9L0RI01_HORSE;A0A9L0RIP6_HORSE;A0A9L0SS46_HORSE	TatD DNase domain containing 3
A0A5F5PQE5;A0A5F5Q0L1;F6WQF0;A0A5F5PLQ2;A0A9L0RSR0;F6WPZ3;F6WQ73;A0A5F5PLN0;A0A9L0T4I4	-0.0430932	0.0695696	45.3475	-0.619425	0.538736	0.930861	Treatment vs Condition	PLEC	A0A5F5PLN0_HORSE;A0A5F5PLQ2_HORSE;A0A5F5PQE5_HORSE;A0A5F5Q0L1_HORSE;A0A9L0RSR0_HORSE;A0A9L0T4I4_HORSE;F6WPZ3_HORSE;F6WQ73_HORSE;F6WQF0_HORSE	Plectin
A0A5F5PQE5;A0A5F5Q0L1;F6WQF0;A0A5F5PLQ2;A0A9L0RSR0;F6WPZ3;F6WQ73;A0A5F5PLN0;A0A9L0T4I4;A0A5F5PF61	0.0956249	0.0637197	45.3301	1.50071	0.140364	0.752125	Treatment vs Condition	PLEC	A0A5F5PF61_HORSE;A0A5F5PLN0_HORSE;A0A5F5PLQ2_HORSE;A0A5F5PQE5_HORSE;A0A5F5Q0L1_HORSE;A0A9L0RSR0_HORSE;A0A9L0T4I4_HORSE;F6WPZ3_HORSE;F6WQ73_HORSE;F6WQF0_HORSE	Plectin
A0A5F5PQF9;A0A9L0RJV3;F6PSW1;K9KDA4	-0.055099	0.0774943	45.92	-0.711007	0.480676	0.914739	Treatment vs Condition	STAM2	A0A5F5PQF9_HORSE;A0A9L0RJV3_HORSE;F6PSW1_HORSE;K9KDA4_HORSE	Signal transducing adaptor molecule 2
A0A5F5PQG7	-0.0582773	0.0664946	47.2958	-0.876421	0.385231	0.893923	Treatment vs Condition	RBCK1	A0A5F5PQG7_HORSE	RanBP-type and C3HC4-type zinc finger-containing protein 1
A0A5F5PQR8;F6X4E8;F6X5Q8;A0A5F5PMG5	0.0526532	0.118478	47.0282	0.444412	0.658783	0.96243	Treatment vs Condition	GAK	A0A5F5PMG5_HORSE;A0A5F5PQR8_HORSE;F6X4E8_HORSE;F6X5Q8_HORSE	Cyclin G associated kinase
A0A5F5PQT5	0.100663	0.11761	45.3952	0.855898	0.396549	0.893923	Treatment vs Condition	UAP1	A0A5F5PQT5_HORSE	UDP-N-acetylglucosamine pyrophosphorylase 1
A0A5F5PQT5;K9KAJ2	0.0853871	0.0896139	46.6435	0.952833	0.345586	0.880801	Treatment vs Condition	UAP1	A0A5F5PQT5_HORSE;K9KAJ2_HORSE	UDP-N-acetylglucosamine pyrophosphorylase 1
A0A5F5PQU8;F7CVI2	0.0225448	0.0920948	45.6438	0.2448	0.807709	0.974664	Treatment vs Condition	GOLGA1	A0A5F5PQU8_HORSE;F7CVI2_HORSE	Golgin A1
A0A5F5PQV2;F7AAR6;F6ZGT4	-0.0471179	0.089787	45.357	-0.524775	0.602295	0.951113	Treatment vs Condition	SHC1	A0A5F5PQV2_HORSE;F6ZGT4_HORSE;F7AAR6_HORSE	SHC-transforming protein 1
A0A5F5PQW4;F6S066	-0.00149692	0.11094	45.4756	-0.0134931	0.989293	0.997482	Treatment vs Condition	EDC3	A0A5F5PQW4_HORSE;F6S066_HORSE	Enhancer of mRNA-decapping protein 3
A0A5F5PQX8;A0A5F5PQY7;A0A9L0R7F1;F6ZXY8	-0.220294	0.175642	39.2958	-1.25422	0.217171	0.828203	Treatment vs Condition	SLBP	A0A5F5PQX8_HORSE;A0A5F5PQY7_HORSE;A0A9L0R7F1_HORSE;F6ZXY8_HORSE	Stem-loop binding protein
A0A5F5PR03	0.372258	0.143629	45.5905	2.5918	0.0127839	0.49128	Treatment vs Condition	AK3	A0A5F5PR03_HORSE	GTP:AMP phosphotransferase AK3, mitochondrial
A0A5F5PR20;A0A9L0S922;A0A3Q2GYA8	0.0248889	0.158057	46.2958	0.157468	0.875561	0.982192	Treatment vs Condition	ME2	A0A3Q2GYA8_HORSE;A0A5F5PR20_HORSE;A0A9L0S922_HORSE	Malic enzyme
A0A5F5PR20;A0A9L0S922;A0A3Q2GYA8;A0A3Q2I9Q0	0.101928	0.187943	46.2159	0.542332	0.590195	0.949059	Treatment vs Condition	ME2	A0A3Q2GYA8_HORSE;A0A3Q2I9Q0_HORSE;A0A5F5PR20_HORSE;A0A9L0S922_HORSE	Malic enzyme
A0A5F5PR20;A0A9L0S922;A0A3Q2GYA8;A0A3Q2I9Q0;A0A5F5PHK8	0.0290907	0.148992	47.2958	0.19525	0.846034	0.979209	Treatment vs Condition	ME2	A0A3Q2GYA8_HORSE;A0A3Q2I9Q0_HORSE;A0A5F5PHK8_HORSE;A0A5F5PR20_HORSE;A0A9L0S922_HORSE	Malic enzyme
A0A5F5PR33;A0A9L0T4T5	-0.0597754	0.0807297	46.4173	-0.740438	0.462763	0.910533	Treatment vs Condition	ACTR10	A0A5F5PR33_HORSE;A0A9L0T4T5_HORSE	Actin related protein 10
A0A5F5PR40;A0A9L0R9Y8;F7AGH6	-0.0278338	0.111628	47.1397	-0.249344	0.804178	0.973982	Treatment vs Condition	NAGK	A0A5F5PR40_HORSE;A0A9L0R9Y8_HORSE;F7AGH6_HORSE	N-acetyl-D-glucosamine kinase
A0A5F5PR63;A0A9L0RFL7;A0A9L0RNQ9;A0A9L0T7T2;F6TDI6;K9K9R4	-0.046608	0.104563	45.5325	-0.44574	0.657898	0.96243	Treatment vs Condition	CCDC25	A0A5F5PR63_HORSE;A0A9L0RFL7_HORSE;A0A9L0RNQ9_HORSE;A0A9L0T7T2_HORSE;F6TDI6_HORSE;K9K9R4_HORSE	Coiled-coil domain-containing protein 25
A0A5F5PR89;A0A9L0T3C1;F7CCR9	-0.0517031	0.124444	40.4367	-0.415473	0.679992	0.967877	Treatment vs Condition	MTMR9	A0A5F5PR89_HORSE;A0A9L0T3C1_HORSE;F7CCR9_HORSE	Myotubularin related protein 9
A0A5F5PRE5;A0A5F5Q124;A0A9L0R032;F7AGJ4;A0A9L0S506	0.0777391	0.124773	43.2958	0.623044	0.536524	0.930861	Treatment vs Condition	ACBD6	A0A5F5PRE5_HORSE;A0A5F5Q124_HORSE;A0A9L0R032_HORSE;A0A9L0S506_HORSE;F7AGJ4_HORSE	Acyl-CoA-binding domain-containing protein 6
A0A5F5PRG7;F7A9B0;A0A9L0SJM9;A0A5F5PYY9	0.0906458	0.114881	46.2958	0.789038	0.434112	0.90204	Treatment vs Condition	SEC24D	A0A5F5PRG7_HORSE;A0A5F5PYY9_HORSE;A0A9L0SJM9_HORSE;F7A9B0_HORSE	SEC24 homolog D, COPII coat complex component
A0A5F5PRI7;A0A9L0RY55;A0A9L0S560;A0A9L0TAE3;F6SRL1;K9K3X6	0.166958	0.0869968	45.4096	1.91912	0.0612664	0.604788	Treatment vs Condition	CETN3	A0A5F5PRI7_HORSE;A0A9L0RY55_HORSE;A0A9L0S560_HORSE;A0A9L0TAE3_HORSE;F6SRL1_HORSE;K9K3X6_HORSE	Centrin 3
A0A5F5PRK4	0.0375046	0.0792961	45.383	0.472968	0.638503	0.957655	Treatment vs Condition	PPP6R1	A0A5F5PRK4_HORSE	Protein phosphatase 6 regulatory subunit 1
A0A5F5PRQ8;A0A9L0TGS9;A0A9L0TRK5;F6TW30;A0A9L0TF24	-0.0985138	0.0936126	45.4041	-1.05236	0.298204	0.868328	Treatment vs Condition	SHMT1	A0A5F5PRQ8_HORSE;A0A9L0TF24_HORSE;A0A9L0TGS9_HORSE;A0A9L0TRK5_HORSE;F6TW30_HORSE	Serine hydroxymethyltransferase
A0A5F5PRQ8;A0A9L0TGS9;A0A9L0TRK5;F6TW30;A0A9L0TF24;A0A9L0TLR4	-0.0378501	0.131779	45.3787	-0.287223	0.775249	0.969566	Treatment vs Condition	SHMT1	A0A5F5PRQ8_HORSE;A0A9L0TF24_HORSE;A0A9L0TGS9_HORSE;A0A9L0TLR4_HORSE;A0A9L0TRK5_HORSE;F6TW30_HORSE	Serine hydroxymethyltransferase
A0A5F5PRQ8;A0A9L0TGS9;A0A9L0TRK5;F6TW30;A0A9L0TF24;A0A9L0TLR4;A0A9L0SJC5	-0.0202919	0.11016	45.4103	-0.184204	0.854673	0.979574	Treatment vs Condition	SHMT1	A0A5F5PRQ8_HORSE;A0A9L0SJC5_HORSE;A0A9L0TF24_HORSE;A0A9L0TGS9_HORSE;A0A9L0TLR4_HORSE;A0A9L0TRK5_HORSE;F6TW30_HORSE	Serine hydroxymethyltransferase
A0A5F5PRZ2;A0A9L0S165;A0A9L0TNM7;A0A9L0S442;A0A9L0SN82;A0A9L0SQE9;A0A9L0TQD7;F7DTZ1	0.286107	0.154093	35.1069	1.85671	0.0717589	0.626407	Treatment vs Condition	ARHGEF2	A0A5F5PRZ2_HORSE;A0A9L0S165_HORSE;A0A9L0S442_HORSE;A0A9L0SN82_HORSE;A0A9L0SQE9_HORSE;A0A9L0TNM7_HORSE;A0A9L0TQD7_HORSE;F7DTZ1_HORSE	Rho guanine nucleotide exchange factor 2
A0A5F5PS03;F6TBB2	0.134539	0.188539	45.6242	0.71359	0.479116	0.914265	Treatment vs Condition	ATP5MF	A0A5F5PS03_HORSE;F6TBB2_HORSE	ATP synthase subunit f, mitochondrial
A0A5F5PS44;A0A5F5PFQ8	-0.0249603	0.131927	39.7073	-0.189198	0.850902	0.979574	Treatment vs Condition	DMTN	A0A5F5PFQ8_HORSE;A0A5F5PS44_HORSE	Dematin actin binding protein
A0A5F5PS72	-0.0707593	0.144875	45.4837	-0.488417	0.627601	0.955542	Treatment vs Condition	FAM98C	A0A5F5PS72_HORSE	Family with sequence similarity 98 member C
A0A5F5PSC0;A0A9L0RMM9;A0A9L0R9F5;A0A9L0S704;F6PSX1	0.298214	0.0987404	45.8283	3.02018	0.00412087	0.383586	Treatment vs Condition	RCC1	A0A5F5PSC0_HORSE;A0A9L0R9F5_HORSE;A0A9L0RMM9_HORSE;A0A9L0S704_HORSE;F6PSX1_HORSE	Regulator of chromosome condensation
A0A5F5PSF0;F6YDB4	0.0949787	0.124357	41.6856	0.76376	0.449312	0.903583	Treatment vs Condition	CROT	A0A5F5PSF0_HORSE;F6YDB4_HORSE	Carnitine O-octanoyltransferase
A0A5F5PSF2	-0.0547578	0.0808811	45.5681	-0.677016	0.501819	0.919789	Treatment vs Condition	NASP	A0A5F5PSF2_HORSE	Nuclear autoantigenic sperm protein
A0A5F5PSF2;A0A5F5PQK6	-0.16033	0.0875987	45.5782	-1.83027	0.0737529	0.63285	Treatment vs Condition	NASP	A0A5F5PQK6_HORSE;A0A5F5PSF2_HORSE	Nuclear autoantigenic sperm protein
A0A5F5PSK0;A0A9L0S1Z5;A0A9L0RNS6;A0A9L0RQG1	0.0110066	0.237875	35.2958	0.0462704	0.963356	0.994781	Treatment vs Condition	IGF2BP2	A0A5F5PSK0_HORSE;A0A9L0RNS6_HORSE;A0A9L0RQG1_HORSE;A0A9L0S1Z5_HORSE	Insulin like growth factor 2 mRNA binding protein 2
A0A5F5PSK0;A0A9L0S1Z5;A0A9L0RNS6;A0A9L0RQG1;F6TR20	0.113512	0.127341	45.4865	0.891398	0.377407	0.891246	Treatment vs Condition	IGF2BP2	A0A5F5PSK0_HORSE;A0A9L0RNS6_HORSE;A0A9L0RQG1_HORSE;A0A9L0S1Z5_HORSE;F6TR20_HORSE	Insulin like growth factor 2 mRNA binding protein 2
A0A5F5PSL3;F6WJX8	-0.0827281	0.0888831	45.4773	-0.930751	0.356897	0.882973	Treatment vs Condition	NEDD4L	A0A5F5PSL3_HORSE;F6WJX8_HORSE	E3 ubiquitin-protein ligase
A0A5F5PSL3;F6WJX8;A0A3Q2H2V4;F6RN24;A0A9L0T4M0;F6SIW7	0.0439181	0.102108	43.2958	0.430115	0.669245	0.964404	Treatment vs Condition	NEDD4;NEDD4L	A0A3Q2H2V4_HORSE;A0A5F5PSL3_HORSE;A0A9L0T4M0_HORSE;F6RN24_HORSE;F6SIW7_HORSE;F6WJX8_HORSE	E3 ubiquitin-protein ligase
A0A5F5PSU0;A0A9L0TDX8;F7C5Y4	0.0969975	0.118059	42.6265	0.821602	0.415875	0.90204	Treatment vs Condition	SART3	A0A5F5PSU0_HORSE;A0A9L0TDX8_HORSE;F7C5Y4_HORSE	Spliceosome associated factor 3, U4/U6 recycling protein
A0A5F5PSX8;A0A9L0RU32;A0A9L0T6P6;K9KBV8	0.00418845	0.0923104	45.3076	0.0453735	0.964009	0.994781	Treatment vs Condition	UBFD1	A0A5F5PSX8_HORSE;A0A9L0RU32_HORSE;A0A9L0T6P6_HORSE;K9KBV8_HORSE	Ubiquitin family domain containing 1
A0A5F5PSZ1;A0A5F5Q0J3;A0A9L0S097;A0A9L0SEP1;F6SR05;A0A9L0SF38	0.257441	0.115172	45.4589	2.23528	0.0303548	0.524502	Treatment vs Condition	KIF3A	A0A5F5PSZ1_HORSE;A0A5F5Q0J3_HORSE;A0A9L0S097_HORSE;A0A9L0SEP1_HORSE;A0A9L0SF38_HORSE;F6SR05_HORSE	Kinesin-like protein
A0A5F5PT12;F6XD62;A0A9L0R870;A0A9L0SWG6	0.269566	0.14119	41.2958	1.90924	0.063196	0.604788	Treatment vs Condition	MYNN	A0A5F5PT12_HORSE;A0A9L0R870_HORSE;A0A9L0SWG6_HORSE;F6XD62_HORSE	Myoneurin
A0A5F5PT31;A0A5F5PUZ2	-0.0689083	0.198095	44.7914	-0.347855	0.729578	0.969566	Treatment vs Condition	FSTL1	A0A5F5PT31_HORSE;A0A5F5PUZ2_HORSE	Follistatin-related protein 1
A0A5F5PT34;A0A9L0RK70	0.0826201	0.108414	45.5615	0.762081	0.449939	0.904089	Treatment vs Condition	GYG1	A0A5F5PT34_HORSE;A0A9L0RK70_HORSE	glycogenin glucosyltransferase
A0A5F5PT41;A0A9L0SRJ5;F6U3F1	0.355443	0.12514	45.5043	2.84036	0.00671709	0.436277	Treatment vs Condition	DLD	A0A5F5PT41_HORSE;A0A9L0SRJ5_HORSE;F6U3F1_HORSE	Dihydrolipoyl dehydrogenase
A0A5F5PT41;A0A9L0SRJ5;F6U3F1;L7MSH8	0.359028	0.132697	45.4786	2.70563	0.00956351	0.441753	Treatment vs Condition	DLD	A0A5F5PT41_HORSE;A0A9L0SRJ5_HORSE;F6U3F1_HORSE;L7MSH8_HORSE	Dihydrolipoyl dehydrogenase
A0A5F5PT84;F6ZQE9	0.0211208	0.144149	42.6737	0.14652	0.884201	0.984521	Treatment vs Condition	SLC7A8	A0A5F5PT84_HORSE;F6ZQE9_HORSE	Solute carrier family 7 member 8
A0A5F5PTA5;A0A9L0RFG6	0.237577	0.163017	45.7597	1.45738	0.151841	0.759821	Treatment vs Condition	SLC25A11	A0A5F5PTA5_HORSE;A0A9L0RFG6_HORSE	Mitochondrial 2-oxoglutarate/malate carrier protein
A0A5F5PTA5;A0A9L0RFG6;F7A7B1	0.130779	0.103253	47.2958	1.26659	0.211503	0.822771	Treatment vs Condition	SLC25A11	A0A5F5PTA5_HORSE;A0A9L0RFG6_HORSE;F7A7B1_HORSE	Mitochondrial 2-oxoglutarate/malate carrier protein
A0A5F5PTA8;F7BB00	0.027712	0.127552	29.4668	0.21726	0.829503	0.975808	Treatment vs Condition	STIL	A0A5F5PTA8_HORSE;F7BB00_HORSE	STIL centriolar assembly protein
A0A5F5PTC5	-0.438485	0.27375	45.9488	-1.60177	0.11606	0.709001	Treatment vs Condition		A0A5F5PTC5_HORSE	Paraneoplastic antigen Ma-like C-terminal domain-containing protein
A0A5F5PTC5;A0A9L0SQJ5;A0A9L0R574;A0A9L0TI51	-0.337238	0.195899	41.6638	-1.72149	0.0925802	0.670106	Treatment vs Condition		A0A5F5PTC5_HORSE;A0A9L0R574_HORSE;A0A9L0SQJ5_HORSE;A0A9L0TI51_HORSE	Paraneoplastic antigen Ma-like C-terminal domain-containing protein
A0A5F5PTD9;A0A9L0SGY7;A0A9L0TT32	0.130958	0.15604	45.2958	0.839258	0.405732	0.89739	Treatment vs Condition	TOLLIP	A0A5F5PTD9_HORSE;A0A9L0SGY7_HORSE;A0A9L0TT32_HORSE	Toll interacting protein
A0A5F5PTE4;A0A9L0RHK6	-0.00629406	0.079986	45.4882	-0.0786894	0.937625	0.993361	Treatment vs Condition	AP2S1	A0A5F5PTE4_HORSE;A0A9L0RHK6_HORSE	AP complex subunit sigma
A0A5F5PTI5;A0A9L0R0A7;A0A9L0RBS1;A0A9L0RG53;F6YEG7	0.140375	0.109412	47.2958	1.283	0.205745	0.819306	Treatment vs Condition	NDOR1	A0A5F5PTI5_HORSE;A0A9L0R0A7_HORSE;A0A9L0RBS1_HORSE;A0A9L0RG53_HORSE;F6YEG7_HORSE	NADPH-dependent diflavin oxidoreductase 1
A0A5F5PTR5;A0A5F5PQY5;A0A5F5PW68;F6U1Y4	0.0964521	0.0741721	45.2142	1.30038	0.20006	0.814646	Treatment vs Condition	CUX1	A0A5F5PQY5_HORSE;A0A5F5PTR5_HORSE;A0A5F5PW68_HORSE;F6U1Y4_HORSE	Protein CASP
A0A5F5PTV0;F6RGX7	0.248586	0.153078	44.7664	1.62392	0.111415	0.707161	Treatment vs Condition	AASDHPPT	A0A5F5PTV0_HORSE;F6RGX7_HORSE	L-aminoadipate-semialdehyde dehydrogenase-phosphopantetheinyl transferase
A0A5F5PTW1;F7DUH4;A0A3Q2HKH3	-0.00790191	0.119637	38.5515	-0.0660493	0.94768	0.994781	Treatment vs Condition	UBR5	A0A3Q2HKH3_HORSE;A0A5F5PTW1_HORSE;F7DUH4_HORSE	Ubiquitin protein ligase E3 component n-recognin 5
A0A5F5PTZ1;A0A5F5Q1M9	0.010942	0.126003	47.2958	0.0868393	0.931166	0.992475	Treatment vs Condition	ARFIP1	A0A5F5PTZ1_HORSE;A0A5F5Q1M9_HORSE	ADP ribosylation factor interacting protein 1
A0A5F5PTZ1;A0A5F5Q1M9;A0A9L0T2S9	0.242979	0.0829422	45.4607	2.9295	0.00529275	0.413004	Treatment vs Condition	ARFIP1	A0A5F5PTZ1_HORSE;A0A5F5Q1M9_HORSE;A0A9L0T2S9_HORSE	ADP ribosylation factor interacting protein 1
A0A5F5PTZ6;A0A9L0RB47;A0A9L0RW33;A0A9L0RJI8;A0A9L0RZM8;A0A9L0T9X8;K9K2A6	-0.0583903	0.0972785	45.6034	-0.600238	0.551319	0.934804	Treatment vs Condition	UBE2K	A0A5F5PTZ6_HORSE;A0A9L0RB47_HORSE;A0A9L0RJI8_HORSE;A0A9L0RW33_HORSE;A0A9L0RZM8_HORSE;A0A9L0T9X8_HORSE;K9K2A6_HORSE	E2 ubiquitin-conjugating enzyme
A0A5F5PU06;F6R942;F6RI47	0.58426	0.339776	29.8768	1.71955	0.0958606	0.68043	Treatment vs Condition	A2M	A0A5F5PU06_HORSE;F6R942_HORSE;F6RI47_HORSE	Alpha-2-macroglobulin
A0A5F5PU45	-0.302261	0.217038	38.973	-1.39266	0.171616	0.786747	Treatment vs Condition	TSTD1	A0A5F5PU45_HORSE	Thiosulfate sulfurtransferase like domain containing 1
A0A5F5PU59;A0A9L0SU80;A0A5F5PPD9;A0A5F5PPV5;A0A9L0SZM8;A0A9L0T0V2;A0A9L0THS3;F6ZN71;A0A9L0QXA9	0.155567	0.148623	35.2958	1.04672	0.302344	0.869371	Treatment vs Condition	TBC1D22A	A0A5F5PPD9_HORSE;A0A5F5PPV5_HORSE;A0A5F5PU59_HORSE;A0A9L0QXA9_HORSE;A0A9L0SU80_HORSE;A0A9L0SZM8_HORSE;A0A9L0T0V2_HORSE;A0A9L0THS3_HORSE;F6ZN71_HORSE	TBC1 domain family member 22A
A0A5F5PU83	-0.0846045	0.117774	45.3724	-0.718365	0.476215	0.914265	Treatment vs Condition	EIF3J	A0A5F5PU83_HORSE	Eukaryotic translation initiation factor 3 subunit J
A0A5F5PU83;A0A3Q2GWK9	-0.15656	0.0819345	45.5235	-1.91079	0.0623408	0.604788	Treatment vs Condition	EIF3J	A0A3Q2GWK9_HORSE;A0A5F5PU83_HORSE	Eukaryotic translation initiation factor 3 30 kDa subunit
A0A5F5PUB6;A0A9L0R7Q0;A0A9L0SIW8;F7CQE0;A0A9L0S8U2;K9K496	0.0858865	0.131943	37.943	0.650936	0.51901	0.926392	Treatment vs Condition	POLR1C	A0A5F5PUB6_HORSE;A0A9L0R7Q0_HORSE;A0A9L0S8U2_HORSE;A0A9L0SIW8_HORSE;F7CQE0_HORSE;K9K496_HORSE	DNA-directed RNA polymerases I and III subunit RPAC1
A0A5F5PUE4;F6VHJ9	-0.104854	0.137646	43.2958	-0.761765	0.45033	0.904089	Treatment vs Condition	TMEM168	A0A5F5PUE4_HORSE;F6VHJ9_HORSE	Transmembrane protein 168
A0A5F5PUH5	-0.093141	0.125986	45.4807	-0.739296	0.463526	0.910708	Treatment vs Condition	OTUB1	A0A5F5PUH5_HORSE	ubiquitinyl hydrolase 1
A0A5F5PUL3;A0A5F5Q0E7;A0A9L0RNQ0	-0.00377619	0.122198	47.2958	-0.0309023	0.975477	0.995662	Treatment vs Condition	VTA1	A0A5F5PUL3_HORSE;A0A5F5Q0E7_HORSE;A0A9L0RNQ0_HORSE	Vesicle trafficking 1
A0A5F5PUM3;A0A9L0R7R4;A0A9L0SK71;A0A9L0TD33;F7D287;A0A9L0R2G9;A0A9L0SS42	-0.112356	0.112743	38.2958	-0.996575	0.325227	0.877659	Treatment vs Condition	COG4	A0A5F5PUM3_HORSE;A0A9L0R2G9_HORSE;A0A9L0R7R4_HORSE;A0A9L0SK71_HORSE;A0A9L0SS42_HORSE;A0A9L0TD33_HORSE;F7D287_HORSE	Conserved oligomeric Golgi complex subunit 4
A0A5F5PUN5;A0A9L0RN78;A0A9L0SVV1;F6YZ44;K9K211;A0A3Q2KPT6;A0A9L0SCD4;A0A9L0STE5;A0A9L0TQU0	0.219513	0.0876452	45.3929	2.50456	0.0159177	0.496822	Treatment vs Condition	HNRNPA1	A0A3Q2KPT6_HORSE;A0A5F5PUN5_HORSE;A0A9L0RN78_HORSE;A0A9L0SCD4_HORSE;A0A9L0STE5_HORSE;A0A9L0SVV1_HORSE;A0A9L0TQU0_HORSE;F6YZ44_HORSE;K9K211_HORSE	RRM domain-containing protein
A0A5F5PUN8	-0.0638375	0.12968	39.3722	-0.492271	0.625262	0.955542	Treatment vs Condition	SNRPG	A0A5F5PUN8_HORSE	Small nuclear ribonucleoprotein G
A0A5F5PUS6;A0A9R1SNT7	-0.0369723	0.11106	47.2958	-0.332905	0.740677	0.969566	Treatment vs Condition	DCTN5	A0A5F5PUS6_HORSE;A0A9R1SNT7_HORSE	Dynactin subunit 5
A0A5F5PUT3;F6QCD9	-0.184889	0.186186	26.7913	-0.993037	0.329577	0.877659	Treatment vs Condition	PCYT2	A0A5F5PUT3_HORSE;F6QCD9_HORSE	ethanolamine-phosphate cytidylyltransferase
A0A5F5PUT4;F6PH09	0.0428348	0.147592	46.2958	0.290225	0.77294	0.969566	Treatment vs Condition	UBXN8	A0A5F5PUT4_HORSE;F6PH09_HORSE	UBX domain protein 8
A0A5F5PUT8;A0A9L0RKR3;A0A9L0S9S5;A0A9L0TH54	0.240014	0.157283	27.7516	1.526	0.138327	0.745267	Treatment vs Condition	IDH2	A0A5F5PUT8_HORSE;A0A9L0RKR3_HORSE;A0A9L0S9S5_HORSE;A0A9L0TH54_HORSE	Isocitrate dehydrogenase [NADP]
A0A5F5PUT8;A0A9L0RKR3;A0A9L0S9S5;A0A9L0TH54;F7CLI4	0.195996	0.112309	46.7227	1.74516	0.0875317	0.658362	Treatment vs Condition	IDH2	A0A5F5PUT8_HORSE;A0A9L0RKR3_HORSE;A0A9L0S9S5_HORSE;A0A9L0TH54_HORSE;F7CLI4_HORSE	Isocitrate dehydrogenase [NADP]
A0A5F5PUY6;A0A9L0RYS7;A0A5K1V840	0.120899	0.0614828	46.0368	1.96638	0.0553007	0.595523	Treatment vs Condition	DDX1	A0A5F5PUY6_HORSE;A0A5K1V840_HORSE;A0A9L0RYS7_HORSE	ATP-dependent RNA helicase DDX1
A0A5F5PUZ1;A0A3Q2I4S3;F6S3E5;A0A3Q2HBH2	0.214444	0.0847211	45.3593	2.53117	0.0149026	0.496822	Treatment vs Condition	RDX	A0A3Q2HBH2_HORSE;A0A3Q2I4S3_HORSE;A0A5F5PUZ1_HORSE;F6S3E5_HORSE	Radixin
A0A5F5PUZ1;A0A3Q2I4S3;F6S3E5;A0A3Q2HBH2;A0A3Q2HBI6	0.0302035	0.13631	45.4585	0.22158	0.825633	0.975808	Treatment vs Condition	RDX	A0A3Q2HBH2_HORSE;A0A3Q2HBI6_HORSE;A0A3Q2I4S3_HORSE;A0A5F5PUZ1_HORSE;F6S3E5_HORSE	Radixin
A0A5F5PV09;F7AYT5;A0A3Q2HVP9;A0A5F5PIE5	-0.139189	0.149051	46.8358	-0.933835	0.355179	0.881941	Treatment vs Condition	ACSL4	A0A3Q2HVP9_HORSE;A0A5F5PIE5_HORSE;A0A5F5PV09_HORSE;F7AYT5_HORSE	long-chain-fatty-acid--CoA ligase
A0A5F5PV09;F7AYT5;A0A3Q2HVP9;A0A5F5PIE5;A0A9L0S1X0;A0A9L0TSB0;F6ZH19;K9KDK0;K9KAK2	0.215215	0.194944	44.6303	1.10398	0.275517	0.854206	Treatment vs Condition	ACSL3;ACSL4	A0A3Q2HVP9_HORSE;A0A5F5PIE5_HORSE;A0A5F5PV09_HORSE;A0A9L0S1X0_HORSE;A0A9L0TSB0_HORSE;F6ZH19_HORSE;F7AYT5_HORSE;K9KAK2_HORSE;K9KDK0_HORSE	long-chain-fatty-acid--CoA ligase
A0A5F5PV09;F7AYT5;A0A3Q2HVP9;A0A5F5PIE5;K9KDK0	-0.0287583	0.132222	47.2958	-0.217499	0.828755	0.975808	Treatment vs Condition	ACSL4	A0A3Q2HVP9_HORSE;A0A5F5PIE5_HORSE;A0A5F5PV09_HORSE;F7AYT5_HORSE;K9KDK0_HORSE	long-chain-fatty-acid--CoA ligase
A0A5F5PV10;A0A9L0T7Z9	0.0436704	0.1147	45.4615	0.380736	0.705172	0.969566	Treatment vs Condition	SYTL2	A0A5F5PV10_HORSE;A0A9L0T7Z9_HORSE	Synaptotagmin like 2
A0A5F5PV12	0.284197	0.160751	46.2958	1.76794	0.0836612	0.649193	Treatment vs Condition	TMEM106A	A0A5F5PV12_HORSE	Transmembrane protein 106A
A0A5F5PV20	0.0704127	0.203691	45.9244	0.345685	0.731158	0.969566	Treatment vs Condition	PSME2	A0A5F5PV20_HORSE	Proteasome activator complex subunit 2
A0A5F5PV47	-0.495291	0.186799	37.8624	-2.65146	0.0116382	0.473861	Treatment vs Condition		A0A5F5PV47_HORSE	RING-type E3 ubiquitin transferase
A0A5F5PV70;F6X9N5	-0.115975	0.0632512	47.2958	-1.83356	0.0730164	0.631226	Treatment vs Condition	MRM3	A0A5F5PV70_HORSE;F6X9N5_HORSE	Mitochondrial rRNA methyltransferase 3
A0A5F5PV80;A0A9L0SJQ6;A0A9L0SUU3;F7AFQ8	0.0475375	0.100858	45.7721	0.47133	0.639644	0.958525	Treatment vs Condition	FNTB	A0A5F5PV80_HORSE;A0A9L0SJQ6_HORSE;A0A9L0SUU3_HORSE;F7AFQ8_HORSE	Protein farnesyltransferase subunit beta
A0A5F5PVC1	-0.188705	0.0910176	43.2958	-2.07328	0.0441301	0.563499	Treatment vs Condition		A0A5F5PVC1_HORSE	Nitric oxide synthase 1 adaptor protein
A0A5F5PVD5	0.00683464	0.110436	45.3497	0.0618876	0.950924	0.994781	Treatment vs Condition	SARS2	A0A5F5PVD5_HORSE	serine--tRNA ligase
A0A5F5PVD5;A0A9L0T3Y1	0.0508148	0.0752934	45.4114	0.674891	0.503167	0.919789	Treatment vs Condition	SARS2	A0A5F5PVD5_HORSE;A0A9L0T3Y1_HORSE	serine--tRNA ligase
A0A5F5PVE1	0.111519	0.0916041	46.1707	1.2174	0.229637	0.831523	Treatment vs Condition	TDP1	A0A5F5PVE1_HORSE	Tyrosyl-DNA phosphodiesterase 1
A0A5F5PVE1;K9KF56	0.208503	0.102045	45.6383	2.04325	0.046826	0.564427	Treatment vs Condition	TDP1	A0A5F5PVE1_HORSE;K9KF56_HORSE	Tyrosyl-DNA phosphodiesterase 1
A0A5F5PVF7;F7C0E6	-0.0028539	0.0908353	45.5409	-0.0314184	0.975073	0.995662	Treatment vs Condition	PLS1	A0A5F5PVF7_HORSE;F7C0E6_HORSE	Plastin 1
A0A5F5PVF7;F7C0E6;A0A9L0SZ69;A0A3Q2ICA0;F7AGA5	0.0588467	0.144825	45.4618	0.40633	0.686406	0.969516	Treatment vs Condition	PLS1;PLS3	A0A3Q2ICA0_HORSE;A0A5F5PVF7_HORSE;A0A9L0SZ69_HORSE;F7AGA5_HORSE;F7C0E6_HORSE	Plastin-3
A0A5F5PVH8;F6SA70	-0.0234061	0.070546	47.2958	-0.331784	0.741518	0.969566	Treatment vs Condition	PC	A0A5F5PVH8_HORSE;F6SA70_HORSE	Pyruvate carboxylase
A0A5F5PVJ9;A0A5F5PTP9;F6SH29	0.243804	0.0983082	45.4758	2.48	0.0169057	0.496822	Treatment vs Condition	MYCBP2	A0A5F5PTP9_HORSE;A0A5F5PVJ9_HORSE;F6SH29_HORSE	RCR-type E3 ubiquitin transferase
A0A5F5PVK5;F6SCH8	-0.146989	0.0878456	45.4797	-1.67326	0.101142	0.688326	Treatment vs Condition	TOM1	A0A5F5PVK5_HORSE;F6SCH8_HORSE	Target of myb1 membrane trafficking protein
A0A5F5PVK6;A0A5F5PZB0	0.0132185	0.192685	41.2958	0.0686017	0.945638	0.994781	Treatment vs Condition	VCAN	A0A5F5PVK6_HORSE;A0A5F5PZB0_HORSE	Versican core protein
A0A5F5PVQ9;F6SYP2;A0A3Q2I8A8;A0A9L0SLV8;A0A9L0TQR2	0.0506287	0.145064	34.2958	0.349009	0.729217	0.969566	Treatment vs Condition	RASAL2	A0A3Q2I8A8_HORSE;A0A5F5PVQ9_HORSE;A0A9L0SLV8_HORSE;A0A9L0TQR2_HORSE;F6SYP2_HORSE	RAS protein activator like 2
A0A5F5PVV4	0.125174	0.0741142	46.2016	1.68893	0.0979712	0.683238	Treatment vs Condition	DCTN3	A0A5F5PVV4_HORSE	Dynactin subunit 3
A0A5F5PVW1	0.0740995	0.100602	46.1073	0.73656	0.465122	0.910979	Treatment vs Condition	HDHD5	A0A5F5PVW1_HORSE	Haloacid dehalogenase like hydrolase domain containing 5
A0A5F5PVX9;F7DGV7	-0.145141	0.135652	45.811	-1.06995	0.290246	0.864039	Treatment vs Condition	MIEN1	A0A5F5PVX9_HORSE;F7DGV7_HORSE	Migration and invasion enhancer 1
A0A5F5PW07;F6R0A9;F6UMA1;A0A3Q2HBP7	-0.0402831	0.130714	44.7257	-0.308178	0.759378	0.969566	Treatment vs Condition	DDX39A;DDX39B	A0A3Q2HBP7_HORSE;A0A5F5PW07_HORSE;F6R0A9_HORSE;F6UMA1_HORSE	RNA helicase
A0A5F5PW07;F6R0A9;F6UMA1;A0A3Q2HBP7;A0A9L0TR41	0.0574819	0.121028	44.5673	0.474949	0.637142	0.957655	Treatment vs Condition	DDX39A;DDX39B	A0A3Q2HBP7_HORSE;A0A5F5PW07_HORSE;A0A9L0TR41_HORSE;F6R0A9_HORSE;F6UMA1_HORSE	RNA helicase
A0A5F5PW11	0.0544895	0.0523752	45.6705	1.04037	0.303645	0.869582	Treatment vs Condition	PSMD6	A0A5F5PW11_HORSE	26S proteasome non-ATPase regulatory subunit 6
A0A5F5PW64;A0A5F5PZB3;F6VT39	0.106138	0.209056	42.6404	0.5077	0.61428	0.955215	Treatment vs Condition	SEC16B	A0A5F5PW64_HORSE;A0A5F5PZB3_HORSE;F6VT39_HORSE	Protein transport protein sec16
A0A5F5PW71;A0A5F5PXT6;A0A9L0RKJ5;A0A9L0RQS9	0.0273736	0.0718025	47.2958	0.381234	0.704737	0.969566	Treatment vs Condition	STAT1	A0A5F5PW71_HORSE;A0A5F5PXT6_HORSE;A0A9L0RKJ5_HORSE;A0A9L0RQS9_HORSE	Signal transducer and activator of transcription
A0A5F5PWE8;A0A5F5Q332;A0A9L0RD01;A0A9L0REV8;A0A9L0SV25;A0A9L0TN45;A0A9L0SK86;F6TME2	0.342175	0.140935	45.548	2.42788	0.0191988	0.496822	Treatment vs Condition		A0A5F5PWE8_HORSE;A0A5F5Q332_HORSE;A0A9L0RD01_HORSE;A0A9L0REV8_HORSE;A0A9L0SK86_HORSE;A0A9L0SV25_HORSE;A0A9L0TN45_HORSE;F6TME2_HORSE	Tudor domain-containing protein
A0A5F5PWG0;A0A9L0S5E0;A0A9L0S8B4	0.050705	0.123615	45.5832	0.410187	0.683591	0.968923	Treatment vs Condition	PEX19	A0A5F5PWG0_HORSE;A0A9L0S5E0_HORSE;A0A9L0S8B4_HORSE	Peroxisomal biogenesis factor 19
A0A5F5PWH2;A0A9L0RBC4;A0A9L0RP97;A0A9L0S8W7;F6TUH9;A5YBM9;A0A9L0RR87;A0A9L0SZQ5	-0.207863	0.149098	45.2364	-1.39413	0.170088	0.786573	Treatment vs Condition	RBPMS2	A0A5F5PWH2_HORSE;A0A9L0RBC4_HORSE;A0A9L0RP97_HORSE;A0A9L0RR87_HORSE;A0A9L0S8W7_HORSE;A0A9L0SZQ5_HORSE;A5YBM9_HORSE;F6TUH9_HORSE	RNA binding protein, mRNA processing factor 2
A0A5F5PWH5;A0A9L0SIF2;F6VVU1;A0A5F5PQK1	0.1701	0.176956	41.2958	0.961256	0.342018	0.878434	Treatment vs Condition	MOB1A;MOB1B	A0A5F5PQK1_HORSE;A0A5F5PWH5_HORSE;A0A9L0SIF2_HORSE;F6VVU1_HORSE	MOB kinase activator 1B
A0A5F5PWJ0;A0A3Q2HEF3;A0A5F5PTH0;A0A9L0RD78;A0A9L0SKP0;A0A9L0TPR5;A0A9L0TTT5;F6XC81;A0A9L0S1C9;A0A9L0SPY9	0.0539259	0.146305	42.4943	0.368585	0.714267	0.969566	Treatment vs Condition	NUBPL	A0A3Q2HEF3_HORSE;A0A5F5PTH0_HORSE;A0A5F5PWJ0_HORSE;A0A9L0RD78_HORSE;A0A9L0S1C9_HORSE;A0A9L0SKP0_HORSE;A0A9L0SPY9_HORSE;A0A9L0TPR5_HORSE;A0A9L0TTT5_HORSE;F6XC81_HORSE	NUBP iron-sulfur cluster assembly factor, mitochondrial
A0A5F5PWQ6;A0A5F5PZF0	-0.100771	0.0686816	45.4975	-1.46722	0.149195	0.757371	Treatment vs Condition	DDX19A	A0A5F5PWQ6_HORSE;A0A5F5PZF0_HORSE	RNA helicase
A0A5F5PWU1	0.00646617	0.156341	47.2958	0.0413594	0.967183	0.995101	Treatment vs Condition	PTPA	A0A5F5PWU1_HORSE	Serine/threonine-protein phosphatase 2A activator
A0A5F5PWU1;A0A5F5PWV8	-0.0561745	0.098584	45.5219	-0.569814	0.571605	0.941006	Treatment vs Condition	PTPA	A0A5F5PWU1_HORSE;A0A5F5PWV8_HORSE	Serine/threonine-protein phosphatase 2A activator
A0A5F5PWV0	0.084216	0.111647	45.4607	0.754308	0.454554	0.905182	Treatment vs Condition	SMC1A	A0A5F5PWV0_HORSE	Structural maintenance of chromosomes protein
A0A5F5PWV6;F6U5X2	0.0782205	0.06559	46.7229	1.19257	0.23906	0.841759	Treatment vs Condition	COPS3	A0A5F5PWV6_HORSE;F6U5X2_HORSE	COP9 signalosome complex subunit 3
A0A5F5PWZ1	0.230337	0.0825623	45.371	2.78986	0.00768375	0.441753	Treatment vs Condition	HMMR	A0A5F5PWZ1_HORSE	Hyaluronan mediated motility receptor
A0A5F5PX02;F6ZPF7;A0A3Q2H963;A0A9L0SQ03;K9KEM8	0.102239	0.0984294	45.6249	1.0387	0.304416	0.869582	Treatment vs Condition	UBE2Q2	A0A3Q2H963_HORSE;A0A5F5PX02_HORSE;A0A9L0SQ03_HORSE;F6ZPF7_HORSE;K9KEM8_HORSE	Ubiquitin conjugating enzyme E2 Q2
A0A5F5PX19;A0A9L0S7W3;A0A9L0T2F6	-0.23806	0.187424	31.1317	-1.27016	0.213438	0.826693	Treatment vs Condition	CHRD	A0A5F5PX19_HORSE;A0A9L0S7W3_HORSE;A0A9L0T2F6_HORSE	Chordin
A0A5F5PX36;F6ZN64	0.0120577	0.0982422	45.4358	0.122734	0.902859	0.986017	Treatment vs Condition	HSD17B8	A0A5F5PX36_HORSE;F6ZN64_HORSE	Hydroxysteroid 17-beta dehydrogenase 8
A0A5F5PX92;F6USC4	0.0216758	0.123891	45.9293	0.174958	0.861882	0.979574	Treatment vs Condition	VPS26B	A0A5F5PX92_HORSE;F6USC4_HORSE	VPS26 retromer complex component B
A0A5F5PX92;F6USC4;A0A5F5PNI6	0.110981	0.0986076	45.9544	1.12549	0.266227	0.853305	Treatment vs Condition	VPS26B	A0A5F5PNI6_HORSE;A0A5F5PX92_HORSE;F6USC4_HORSE	VPS26 retromer complex component B
A0A5F5PXA4;F6XF79	0.160289	0.1426	40.2958	1.12404	0.267646	0.853305	Treatment vs Condition	UBXN6	A0A5F5PXA4_HORSE;F6XF79_HORSE	UBX domain protein 6
A0A5F5PXG7;A0A9L0R2D4	-0.113581	0.158426	47.2958	-0.716934	0.476941	0.914265	Treatment vs Condition		A0A5F5PXG7_HORSE;A0A9L0R2D4_HORSE	Parathymosin
A0A5F5PXI5;A0A9L0S936;A0A9L0SCU3	0.0446187	0.189625	44.4641	0.2353	0.815057	0.974664	Treatment vs Condition	CALB2	A0A5F5PXI5_HORSE;A0A9L0S936_HORSE;A0A9L0SCU3_HORSE	Calretinin
A0A5F5PXI5;A0A9L0S936;A0A9L0SCU3;F6SH92	0.0327781	0.123477	46.3145	0.26546	0.791833	0.971213	Treatment vs Condition	CALB2	A0A5F5PXI5_HORSE;A0A9L0S936_HORSE;A0A9L0SCU3_HORSE;F6SH92_HORSE	Calretinin
A0A5F5PXL8;F6YPM0;F6YQ33	0.257797	0.102695	46.109	2.51031	0.0156334	0.496822	Treatment vs Condition	CARMIL1	A0A5F5PXL8_HORSE;F6YPM0_HORSE;F6YQ33_HORSE	Capping protein regulator and myosin 1 linker 1
A0A5F5PXN6;A0A9L0T7S6;F7E0S3	-0.158625	0.160549	38.0489	-0.988019	0.329385	0.877659	Treatment vs Condition	CYLD	A0A5F5PXN6_HORSE;A0A9L0T7S6_HORSE;F7E0S3_HORSE	Ubiquitin carboxyl-terminal hydrolase CYLD
A0A5F5PXP7;A0A3Q2HQI5;A0A5F5PJU9;F7E0W2	-0.0449395	0.0762087	47.2958	-0.58969	0.558206	0.935419	Treatment vs Condition	STK24	A0A3Q2HQI5_HORSE;A0A5F5PJU9_HORSE;A0A5F5PXP7_HORSE;F7E0W2_HORSE	non-specific serine/threonine protein kinase
A0A5F5PXP7;A0A3Q2HQI5;A0A5F5PJU9;F7E0W2;A0A9L0R5Z4;F7BNN7;A0A5F5PWD5;A0A9L0S171	0.112557	0.137779	43.9634	0.816937	0.418369	0.90204	Treatment vs Condition	STK24;STK26	A0A3Q2HQI5_HORSE;A0A5F5PJU9_HORSE;A0A5F5PWD5_HORSE;A0A5F5PXP7_HORSE;A0A9L0R5Z4_HORSE;A0A9L0S171_HORSE;F7BNN7_HORSE;F7E0W2_HORSE	non-specific serine/threonine protein kinase
A0A5F5PXP7;A0A3Q2HQI5;A0A5F5PJU9;F7E0W2;A0A9L0R5Z4;F7BNN7;A0A5F5PWD5;A0A9L0S171;A0A3Q2I8R0;A0A9L0SA53	-0.0648501	0.191168	38.9707	-0.33923	0.736258	0.969566	Treatment vs Condition	STK24;STK25;STK26	A0A3Q2HQI5_HORSE;A0A3Q2I8R0_HORSE;A0A5F5PJU9_HORSE;A0A5F5PWD5_HORSE;A0A5F5PXP7_HORSE;A0A9L0R5Z4_HORSE;A0A9L0S171_HORSE;A0A9L0SA53_HORSE;F7BNN7_HORSE;F7E0W2_HORSE	non-specific serine/threonine protein kinase
A0A5F5PXS6;F7BY80	0.1861	0.118007	45.6982	1.57702	0.12169	0.725741	Treatment vs Condition	HYI	A0A5F5PXS6_HORSE;F7BY80_HORSE	Putative hydroxypyruvate isomerase
A0A5F5PXS8;A0A9L0TG02;F7CR94;F7DDU2;A0A3Q2H0L1	-0.265394	0.116506	41.2958	-2.27795	0.0279721	0.524502	Treatment vs Condition	ANKRD17	A0A3Q2H0L1_HORSE;A0A5F5PXS8_HORSE;A0A9L0TG02_HORSE;F7CR94_HORSE;F7DDU2_HORSE	Ankyrin repeat domain 17
A0A5F5PXW6;F6XAS0	0.105203	0.111022	47.2958	0.94759	0.348155	0.881311	Treatment vs Condition	ARAF	A0A5F5PXW6_HORSE;F6XAS0_HORSE	non-specific serine/threonine protein kinase
A0A5F5PXW6;F6XAS0;A0A3Q2H5J3;A0A3Q2L1N8;A0A9L0RIN2;A0A9L0T7Z4;A0A9L0TIM2;A0A9L0TMZ5;F6RRT4;A0A9L0RB56;A0A9L0RXY1;A0A3Q2I804;A0A5F5PZU2;A0A9L0R078;F6QHE2	0.435757	0.169011	41.4283	2.57828	0.0135784	0.496822	Treatment vs Condition	ARAF;BRAF;RAF1	A0A3Q2H5J3_HORSE;A0A3Q2I804_HORSE;A0A3Q2L1N8_HORSE;A0A5F5PXW6_HORSE;A0A5F5PZU2_HORSE;A0A9L0R078_HORSE;A0A9L0RB56_HORSE;A0A9L0RIN2_HORSE;A0A9L0RXY1_HORSE;A0A9L0T7Z4_HORSE;A0A9L0TIM2_HORSE;A0A9L0TMZ5_HORSE;F6QHE2_HORSE;F6RRT4_HORSE;F6XAS0_HORSE	non-specific serine/threonine protein kinase
A0A5F5PXZ4;A0A5F5Q080;F6ZIS4	0.440404	0.108752	47.2958	4.04962	0.000189239	0.132981	Treatment vs Condition	SKP2	A0A5F5PXZ4_HORSE;A0A5F5Q080_HORSE;F6ZIS4_HORSE	S-phase kinase associated protein 2
A0A5F5PY17;F7BXK0	-0.110889	0.107387	45.6817	-1.03261	0.307222	0.870821	Treatment vs Condition	CCDC117	A0A5F5PY17_HORSE;F7BXK0_HORSE	Coiled-coil domain containing 117
A0A5F5PY50	0.13749	0.0804757	45.3847	1.70847	0.0943815	0.678128	Treatment vs Condition	LOC100062210	A0A5F5PY50_HORSE	FAM21/CAPZIP domain-containing protein
A0A5F5PY53;F6RGN2	0.0807763	0.106463	46.3077	0.758723	0.451863	0.904763	Treatment vs Condition	FABP5	A0A5F5PY53_HORSE;F6RGN2_HORSE	Fatty acid-binding protein 5
A0A5F5PY66	0.0105021	0.0702625	45.3807	0.149469	0.881846	0.984169	Treatment vs Condition	AP1M1	A0A5F5PY66_HORSE	AP-1 complex subunit mu-1
A0A5F5PY70;A0A9L0SYG8;K9KBY4	0.135722	0.198392	45.7808	0.68411	0.497354	0.917464	Treatment vs Condition	HINT1	A0A5F5PY70_HORSE;A0A9L0SYG8_HORSE;K9KBY4_HORSE	Adenosine 5'-monophosphoramidase HINT1
A0A5F5PY75	-0.112689	0.0899523	45.6591	-1.25277	0.216669	0.828088	Treatment vs Condition	VIPAS39	A0A5F5PY75_HORSE	Spermatogenesis-defective protein 39 homolog
A0A5F5PYA3;F6X8H5	0.0183691	0.100259	45.6456	0.183217	0.855439	0.979574	Treatment vs Condition	PTPN9	A0A5F5PYA3_HORSE;F6X8H5_HORSE	Protein tyrosine phosphatase non-receptor type 9
A0A5F5PYC7;A0A9L0R994;A0A9L0RH51;A0A9L0S452;A0A9L0SLP9;A0A9L0T1A0;F7DSB5;A0A9L0RBG9	-0.120193	0.138983	38.1538	-0.864807	0.39255	0.893923	Treatment vs Condition	CWC27	A0A5F5PYC7_HORSE;A0A9L0R994_HORSE;A0A9L0RBG9_HORSE;A0A9L0RH51_HORSE;A0A9L0S452_HORSE;A0A9L0SLP9_HORSE;A0A9L0T1A0_HORSE;F7DSB5_HORSE	Spliceosome-associated protein CWC27 homolog
A0A5F5PYF1	-0.0433861	0.117723	45.4782	-0.368543	0.714178	0.969566	Treatment vs Condition	YWHAE	A0A5F5PYF1_HORSE	14-3-3 protein epsilon
A0A5F5PYF1;F6XA04	0.116434	0.0717595	45.6322	1.62256	0.111573	0.707161	Treatment vs Condition	YWHAE	A0A5F5PYF1_HORSE;F6XA04_HORSE	14-3-3 protein epsilon
A0A5F5PYG4;A0A9L0R468;F7AE75;A0A5F5PL09;A0A9L0SQT9	0.133543	0.10794	45.4952	1.23721	0.222359	0.831523	Treatment vs Condition	SMARCA5	A0A5F5PL09_HORSE;A0A5F5PYG4_HORSE;A0A9L0R468_HORSE;A0A9L0SQT9_HORSE;F7AE75_HORSE	SWI/SNF related, matrix associated, actin dependent regulator of chromatin, subfamily a, member 5
A0A5F5PYG4;A0A9L0R468;F7AE75;A0A5F5PL09;A0A9L0SQT9;A0A3Q2LT85;A0A9L0RFG7;A0A9L0S2Q0;A0A9L0SBM3;A0A9L0TRR2;F6SMK7;A0A9L0T909	0.0767743	0.10484	44.5207	0.732301	0.467822	0.912354	Treatment vs Condition	SMARCA1;SMARCA5	A0A3Q2LT85_HORSE;A0A5F5PL09_HORSE;A0A5F5PYG4_HORSE;A0A9L0R468_HORSE;A0A9L0RFG7_HORSE;A0A9L0S2Q0_HORSE;A0A9L0SBM3_HORSE;A0A9L0SQT9_HORSE;A0A9L0T909_HORSE;A0A9L0TRR2_HORSE;F6SMK7_HORSE;F7AE75_HORSE	SWI/SNF related, matrix associated, actin dependent regulator of chromatin, subfamily a, member 1
A0A5F5PYH5	-0.210309	0.0968538	45.1152	-2.17141	0.0351981	0.527563	Treatment vs Condition	SEH1L	A0A5F5PYH5_HORSE	SEH1 like nucleoporin
A0A5F5PYL8;A0A9L0SMI1;F6R0H0	-0.400661	0.153299	46.0654	-2.61359	0.0120635	0.477509	Treatment vs Condition	UCHL5	A0A5F5PYL8_HORSE;A0A9L0SMI1_HORSE;F6R0H0_HORSE	Ubiquitin carboxyl-terminal hydrolase
A0A5F5PYQ1;F6XX28	0.0391701	0.0817439	45.923	0.479181	0.634084	0.95683	Treatment vs Condition	AARS1	A0A5F5PYQ1_HORSE;F6XX28_HORSE	Alanine--tRNA ligase
A0A5F5PYS3;A0A9L0SAG5;F6WDG1	0.125313	0.126664	45.9335	0.989334	0.327683	0.877659	Treatment vs Condition	TMEM245	A0A5F5PYS3_HORSE;A0A9L0SAG5_HORSE;F6WDG1_HORSE	Transmembrane protein 245
A0A5F5PYS6;A5YBN0;F6PMX5	-0.20414	0.160973	47.2958	-1.26817	0.210946	0.822771	Treatment vs Condition	RPS27L	A0A5F5PYS6_HORSE;A5YBN0_HORSE;F6PMX5_HORSE	40S ribosomal protein S27
A0A5F5PYU3;A0A9L0QZ48;A0A9L0S8L0;K9KGN5	0.0763286	0.0943006	46.7185	0.809418	0.422378	0.90204	Treatment vs Condition	COPS6	A0A5F5PYU3_HORSE;A0A9L0QZ48_HORSE;A0A9L0S8L0_HORSE;K9KGN5_HORSE	COP9 signalosome complex subunit 6
A0A5F5PYU9;A0A9L0R6T7;F6WHP7	-0.00946472	0.0775817	45.6416	-0.121997	0.903437	0.986017	Treatment vs Condition	PDAP1	A0A5F5PYU9_HORSE;A0A9L0R6T7_HORSE;F6WHP7_HORSE	PDGFA associated protein 1
A0A5F5PYY1;F7BRQ1	0.0701152	0.101143	45.383	0.693226	0.4917	0.916607	Treatment vs Condition	UBQLN1	A0A5F5PYY1_HORSE;F7BRQ1_HORSE	Ubiquilin 1
A0A5F5PYY1;F7BRQ1;A0A9L0RF00	0.0448784	0.121605	45.9019	0.36905	0.713788	0.969566	Treatment vs Condition	UBQLN1;UBQLN2	A0A5F5PYY1_HORSE;A0A9L0RF00_HORSE;F7BRQ1_HORSE	Ubiquilin 1
A0A5F5PYY3	-0.0357879	0.111663	45.4432	-0.320499	0.750059	0.969566	Treatment vs Condition	DUSP3	A0A5F5PYY3_HORSE	Dual specificity protein phosphatase
A0A5F5PZ03;A0A9R1SKX5;B3IVM0;B3IVM2	-0.0480531	0.206275	45.4081	-0.232956	0.816842	0.974664	Treatment vs Condition	PKM	A0A5F5PZ03_HORSE;A0A9R1SKX5_HORSE;B3IVM0_HORSE;B3IVM2_HORSE	Pyruvate kinase
A0A5F5PZ64;F7DB95	0.0161881	0.10364	45.7573	0.156196	0.876565	0.982192	Treatment vs Condition	DNMBP	A0A5F5PZ64_HORSE;F7DB95_HORSE	Dynamin-binding protein
A0A5F5PZ86;A0A9L0S7Z8	0.296163	0.178294	45.9333	1.66109	0.103507	0.69407	Treatment vs Condition	RPL35	A0A5F5PZ86_HORSE;A0A9L0S7Z8_HORSE	Large ribosomal subunit protein uL29
A0A5F5PZC3;F6RYA7	-0.20373	0.108617	45.6726	-1.87567	0.067101	0.617788	Treatment vs Condition	RAD23A	A0A5F5PZC3_HORSE;F6RYA7_HORSE	UV excision repair protein RAD23
A0A5F5PZC3;F6RYA7;A0A3Q2KY09;A0A9L0TKK1;A0A9L0TNY8;A0A9L0RPI3	0.0409457	0.230453	45.6296	0.177675	0.859765	0.979574	Treatment vs Condition	LOC111772206;RAD23A;RAD23B	A0A3Q2KY09_HORSE;A0A5F5PZC3_HORSE;A0A9L0RPI3_HORSE;A0A9L0TKK1_HORSE;A0A9L0TNY8_HORSE;F6RYA7_HORSE	UV excision repair protein RAD23
A0A5F5PZE4	0.0172475	0.0990696	46.951	0.174095	0.862539	0.979963	Treatment vs Condition	MAIP1	A0A5F5PZE4_HORSE	Matrix AAA peptidase interacting protein 1
A0A5F5PZG3;A0A9L0SYU9;F6Y761	-0.205517	0.132092	43.3909	-1.55587	0.127004	0.732518	Treatment vs Condition	LAMTOR5	A0A5F5PZG3_HORSE;A0A9L0SYU9_HORSE;F6Y761_HORSE	Ragulator complex protein LAMTOR5
A0A5F5PZG7;A0A9L0T3U6;F6TIQ3	0.0878362	0.177338	39.6101	0.495304	0.623123	0.955542	Treatment vs Condition	PELP1	A0A5F5PZG7_HORSE;A0A9L0T3U6_HORSE;F6TIQ3_HORSE	Proline, glutamate and leucine rich protein 1
A0A5F5PZI8;F7APA1;A0A9L0SBA6	0.0496299	0.0944473	45.53	0.525478	0.601801	0.951113	Treatment vs Condition	SRRM2	A0A5F5PZI8_HORSE;A0A9L0SBA6_HORSE;F7APA1_HORSE	Serine/arginine repetitive matrix 2
A0A5F5PZJ3	0.0350117	0.153759	44.4681	0.227705	0.82092	0.975152	Treatment vs Condition		A0A5F5PZJ3_HORSE	alpha-1,2-Mannosidase
A0A5F5PZL0	-0.0957098	0.0973661	45.6881	-0.982989	0.33079	0.877659	Treatment vs Condition	COMMD5	A0A5F5PZL0_HORSE	COMM domain-containing protein 5
A0A5F5PZM4	0.0730647	0.0966958	47.2958	0.755613	0.453628	0.904763	Treatment vs Condition	OGA	A0A5F5PZM4_HORSE	O-GlcNAcase
A0A5F5PZM4;F7A9P2	-0.00246783	0.0924751	47.2958	-0.0266864	0.978822	0.995843	Treatment vs Condition	OGA	A0A5F5PZM4_HORSE;F7A9P2_HORSE	O-GlcNAcase
A0A5F5PZM7;A0A9L0QYJ8;A0A9L0R1U2;A0A9L0RE50;A0A9L0RUP3;A0A9L0RV66;A0A9L0RV72;A0A9L0S971;A0A9L0T0C0;F7CT52	0.0889837	0.114994	45.6223	0.773808	0.443036	0.90204	Treatment vs Condition	TM9SF4	A0A5F5PZM7_HORSE;A0A9L0QYJ8_HORSE;A0A9L0R1U2_HORSE;A0A9L0RE50_HORSE;A0A9L0RUP3_HORSE;A0A9L0RV66_HORSE;A0A9L0RV72_HORSE;A0A9L0S971_HORSE;A0A9L0T0C0_HORSE;F7CT52_HORSE	Transmembrane 9 superfamily member
A0A5F5PZN7;F7CV19	-0.131053	0.145928	43.1835	-0.898072	0.374127	0.887544	Treatment vs Condition	BNIP1	A0A5F5PZN7_HORSE;F7CV19_HORSE	BCL2 interacting protein 1
A0A5F5PZP6;F6ZYM8	0.224086	0.119293	45.6498	1.87845	0.066715	0.617788	Treatment vs Condition	POC5	A0A5F5PZP6_HORSE;F6ZYM8_HORSE	Centrosomal protein POC5
A0A5F5PZP9;F6R2N8	-0.0658059	0.177271	39.2958	-0.371216	0.712471	0.969566	Treatment vs Condition	CYHR1	A0A5F5PZP9_HORSE;F6R2N8_HORSE	Cysteine and histidine rich 1
A0A5F5PZQ6;F7D2J2	0.130145	0.0919378	45.8303	1.41557	0.16366	0.783304	Treatment vs Condition	SRPRA	A0A5F5PZQ6_HORSE;F7D2J2_HORSE	SRP receptor subunit alpha
A0A5F5PZS2	-0.0562025	0.138875	45.7858	-0.404699	0.687583	0.969566	Treatment vs Condition	KCTD12	A0A5F5PZS2_HORSE	Potassium channel tetramerization domain containing 12
A0A5F5PZS9;F6QL56;K9K3N4	0.17252	0.0965846	45.3879	1.78621	0.0807468	0.648116	Treatment vs Condition	TRA2B	A0A5F5PZS9_HORSE;F6QL56_HORSE;K9K3N4_HORSE	Transformer 2 beta homolog
A0A5F5PZT3;F7BJD8;A0A3Q2IE10;A0A5F5PH45;A0A5F5PPS9	0.403883	0.229466	27.3097	1.7601	0.0895885	0.662686	Treatment vs Condition	LOC111775633	A0A3Q2IE10_HORSE;A0A5F5PH45_HORSE;A0A5F5PPS9_HORSE;A0A5F5PZT3_HORSE;F7BJD8_HORSE	Pro-cathepsin H
A0A5F5PZX9	-0.0145777	0.0675274	45.8147	-0.215878	0.830041	0.975808	Treatment vs Condition	DNAJC11	A0A5F5PZX9_HORSE	DnaJ heat shock protein family (Hsp40) member C11
A0A5F5PZY4	0.16202	0.0812635	45.4269	1.99376	0.052202	0.584924	Treatment vs Condition	NUMA1	A0A5F5PZY4_HORSE	Nuclear mitotic apparatus protein 1
A0A5F5PZY6;F6Z6W9;A0A5F5PUQ1;F6WMW3	0.152678	0.168223	45.5698	0.907595	0.368867	0.886731	Treatment vs Condition	PPIP5K2	A0A5F5PUQ1_HORSE;A0A5F5PZY6_HORSE;F6WMW3_HORSE;F6Z6W9_HORSE	Inositol hexakisphosphate and diphosphoinositol-pentakisphosphate kinase
A0A5F5PZY6;F6Z6W9;A0A5F5PUQ1;F6WMW3;A0A9L0TBJ0;A0A9L0TFA1;A0A9L0RSJ2;A0A9L0SJ28	0.114687	0.0904139	45.5481	1.26847	0.211075	0.822771	Treatment vs Condition	PPIP5K2	A0A5F5PUQ1_HORSE;A0A5F5PZY6_HORSE;A0A9L0RSJ2_HORSE;A0A9L0SJ28_HORSE;A0A9L0TBJ0_HORSE;A0A9L0TFA1_HORSE;F6WMW3_HORSE;F6Z6W9_HORSE	Inositol hexakisphosphate and diphosphoinositol-pentakisphosphate kinase
A0A5F5PZY6;F6Z6W9;A0A5F5PUQ1;F6WMW3;A0A9L0TBJ0;A0A9L0TFA1;A0A9L0RSJ2;A0A9L0SJ28;A0A3Q2HGI5;A0A5F5Q093;A0A9L0RTI0;A0A9L0RX28;A0A9L0SID7;A0A9L0T224;A0A9L0TES8;F6Z6P2;F7AID0;A0A9L0SKW8	0.108926	0.0950336	45.4708	1.14618	0.257716	0.850356	Treatment vs Condition	PPIP5K1;PPIP5K2	A0A3Q2HGI5_HORSE;A0A5F5PUQ1_HORSE;A0A5F5PZY6_HORSE;A0A5F5Q093_HORSE;A0A9L0RSJ2_HORSE;A0A9L0RTI0_HORSE;A0A9L0RX28_HORSE;A0A9L0SID7_HORSE;A0A9L0SJ28_HORSE;A0A9L0SKW8_HORSE;A0A9L0T224_HORSE;A0A9L0TBJ0_HORSE;A0A9L0TES8_HORSE;A0A9L0TFA1_HORSE;F6WMW3_HORSE;F6Z6P2_HORSE;F6Z6W9_HORSE;F7AID0_HORSE	Inositol hexakisphosphate and diphosphoinositol-pentakisphosphate kinase
A0A5F5PZY7;A0A9L0RBS7;A0A9L0RVV9;A0A9L0TMN8	-0.0612728	0.13289	44.3342	-0.461079	0.646996	0.959582	Treatment vs Condition	HVCN1	A0A5F5PZY7_HORSE;A0A9L0RBS7_HORSE;A0A9L0RVV9_HORSE;A0A9L0TMN8_HORSE	Voltage-gated hydrogen channel 1
A0A5F5Q043;A0A5F5Q2F4;A0A3Q2HRD6;A0A9L0SYX3	0.169799	0.120406	45.9745	1.41022	0.165206	0.783304	Treatment vs Condition	GCAT;LOC111771135	A0A3Q2HRD6_HORSE;A0A5F5Q043_HORSE;A0A5F5Q2F4_HORSE;A0A9L0SYX3_HORSE	Aminotransferase class I/classII domain-containing protein
A0A5F5Q054;A0A9L0SN34;A0A9L0SUH9;A0A9L0R9G7	-0.0355753	0.203233	45.4446	-0.175047	0.86182	0.979574	Treatment vs Condition	ITGA6	A0A5F5Q054_HORSE;A0A9L0R9G7_HORSE;A0A9L0SN34_HORSE;A0A9L0SUH9_HORSE	Integrin subunit alpha 6
A0A5F5Q056	0.0683598	0.164613	46.0885	0.415276	0.679867	0.967877	Treatment vs Condition	TMA7	A0A5F5Q056_HORSE	Translation machinery associated 7 homolog
A0A5F5Q068;F7CD67	0.111363	0.14221	47.2958	0.783092	0.437477	0.90204	Treatment vs Condition	SEPHS1	A0A5F5Q068_HORSE;F7CD67_HORSE	Selenide, water dikinase 1
A0A5F5Q070;F6S4S4;P00170	-0.0385214	0.0868941	45.6414	-0.443314	0.659633	0.96243	Treatment vs Condition	CYB5A	A0A5F5Q070_HORSE;CYB5_HORSE;F6S4S4_HORSE	Cytochrome b5
A0A5F5Q070;F6S4S4;P00170;cRAP-P00167	-0.136047	0.144073	45.3372	-0.944295	0.350024	0.881311	Treatment vs Condition	CYB5A;cRAP-CYB5A	A0A5F5Q070_HORSE;CYB5_HORSE;F6S4S4_HORSE;cRAP-CYB5_HUMAN	Cytochrome b5
A0A5F5Q0G4	-0.219736	0.146664	45.3732	-1.49822	0.141	0.75312	Treatment vs Condition	COX5A	A0A5F5Q0G4_HORSE	Cytochrome c oxidase subunit 5A, mitochondrial
A0A5F5Q0G4;A0A5F5Q1P8	0.0299695	0.108068	45.3877	0.277321	0.782793	0.971137	Treatment vs Condition	COX5A	A0A5F5Q0G4_HORSE;A0A5F5Q1P8_HORSE	Cytochrome c oxidase subunit 5A, mitochondrial
A0A5F5Q0K0;F6XEM6;A0A5F5PJ56;A0A5F5PEC2	-0.0503874	0.0810578	45.3745	-0.621623	0.5373	0.930861	Treatment vs Condition	FDXR	A0A5F5PEC2_HORSE;A0A5F5PJ56_HORSE;A0A5F5Q0K0_HORSE;F6XEM6_HORSE	NADPH:adrenodoxin oxidoreductase, mitochondrial
A0A5F5Q0K9;A0A9L0RT19;A0A9L0T124;A0A9L0TFQ3;A0A9L0TIZ9;F6ZBH7	-0.0934184	0.132468	45.636	-0.705216	0.48426	0.914882	Treatment vs Condition	SIL1	A0A5F5Q0K9_HORSE;A0A9L0RT19_HORSE;A0A9L0T124_HORSE;A0A9L0TFQ3_HORSE;A0A9L0TIZ9_HORSE;F6ZBH7_HORSE	Nucleotide exchange factor SIL1
A0A5F5Q0Q3;A0A9L0TM08;F6Y132;A0A3Q2HL84;A0A3Q2H8T6;A0A3Q2HAA3;A0A3Q2HWU5;A0A3Q2ICB6;A0A5F5PFS9;A0A5F5PKH3;A0A5F5PSA5;A0A5F5PTR8;A0A9L0RJ35;F6R294	0.382766	0.135843	47.2958	2.81771	0.00703809	0.436277	Treatment vs Condition	MAPK10;MAPK9	A0A3Q2H8T6_HORSE;A0A3Q2HAA3_HORSE;A0A3Q2HL84_HORSE;A0A3Q2HWU5_HORSE;A0A3Q2ICB6_HORSE;A0A5F5PFS9_HORSE;A0A5F5PKH3_HORSE;A0A5F5PSA5_HORSE;A0A5F5PTR8_HORSE;A0A5F5Q0Q3_HORSE;A0A9L0RJ35_HORSE;A0A9L0TM08_HORSE;F6R294_HORSE;F6Y132_HORSE	Stress-activated protein kinase JNK
A0A5F5Q0Q7;F6V2A7	0.080478	0.0712648	46.1181	1.12928	0.264619	0.853305	Treatment vs Condition	PADI4	A0A5F5Q0Q7_HORSE;F6V2A7_HORSE	protein-arginine deiminase
A0A5F5Q0R9;A0A9L0T2Y7;F6W1P9;A0A9L0TES4;A0A5F5PU98;A0A9L0R5W7;A0A9L0RFZ6;A0A9L0THJ5	-0.00742314	0.129246	46.2958	-0.0574341	0.954447	0.994781	Treatment vs Condition	EXT2	A0A5F5PU98_HORSE;A0A5F5Q0R9_HORSE;A0A9L0R5W7_HORSE;A0A9L0RFZ6_HORSE;A0A9L0T2Y7_HORSE;A0A9L0TES4_HORSE;A0A9L0THJ5_HORSE;F6W1P9_HORSE	Exostosin glycosyltransferase 2
A0A5F5Q0W7;A0A9L0QYC5;A0A9L0T1V7;F6ZW31	0.24035	0.0992641	45.5246	2.42132	0.0195097	0.496822	Treatment vs Condition	VAMP4	A0A5F5Q0W7_HORSE;A0A9L0QYC5_HORSE;A0A9L0T1V7_HORSE;F6ZW31_HORSE	Vesicle associated membrane protein 4
A0A5F5Q0X1;F7AV40;K9K4D1	0.12714	0.126059	45.002	1.00858	0.318571	0.876791	Treatment vs Condition	LACTB2	A0A5F5Q0X1_HORSE;F7AV40_HORSE;K9K4D1_HORSE	Translocating chain-associated membrane protein 1
A0A5F5Q0X6;A0A5F5Q3N5;A0A9L0RQU0	0.0630677	0.0833781	47.2958	0.756407	0.453157	0.904763	Treatment vs Condition	ELP2	A0A5F5Q0X6_HORSE;A0A5F5Q3N5_HORSE;A0A9L0RQU0_HORSE	Elongator complex protein 2
A0A5F5Q136	0.0763245	0.0839271	45.397	0.909414	0.367935	0.886731	Treatment vs Condition	CCT6A	A0A5F5Q136_HORSE	T-complex protein 1 subunit zeta
A0A5F5Q136;F7CG77	0.175345	0.110715	45.3669	1.58375	0.120198	0.718678	Treatment vs Condition	CCT6A	A0A5F5Q136_HORSE;F7CG77_HORSE	T-complex protein 1 subunit zeta
A0A5F5Q136;F7CG77;A0A5F5PMG6;A0A9L0R804;A0A9L0TN92;F6YEJ0;A0A9L0SVH2	0.00882146	0.143289	45.7844	0.0615643	0.951178	0.994781	Treatment vs Condition	CCT6A;CCT6B	A0A5F5PMG6_HORSE;A0A5F5Q136_HORSE;A0A9L0R804_HORSE;A0A9L0SVH2_HORSE;A0A9L0TN92_HORSE;F6YEJ0_HORSE;F7CG77_HORSE	Chaperonin containing TCP1 subunit 6B
A0A5F5Q168;F7E174;A0A5F5PZK8;A0A5F5Q3H3	0.018642	0.100281	46.4999	0.185898	0.853333	0.979574	Treatment vs Condition	SRP72	A0A5F5PZK8_HORSE;A0A5F5Q168_HORSE;A0A5F5Q3H3_HORSE;F7E174_HORSE	Signal recognition particle subunit SRP72
A0A5F5Q172;F6Y739	0.257903	0.216856	45.5007	1.18928	0.240498	0.843673	Treatment vs Condition	RPS2	A0A5F5Q172_HORSE;F6Y739_HORSE	Small ribosomal subunit protein uS5
A0A5F5Q172;F6Y739;A0A3Q2HW53	0.0668392	0.11506	45.3611	0.580908	0.564178	0.938807	Treatment vs Condition	RPS2	A0A3Q2HW53_HORSE;A0A5F5Q172_HORSE;F6Y739_HORSE	Small ribosomal subunit protein uS5 C-terminal domain-containing protein
A0A5F5Q179	-0.0394388	0.167332	43.6034	-0.235692	0.814775	0.974664	Treatment vs Condition	TCP1	A0A5F5Q179_HORSE	T-complex protein 1 subunit alpha
A0A5F5Q194;A0A9L0R6J8;F6TSL6;K9KAH7	0.162012	0.148174	41.6696	1.09339	0.280503	0.857309	Treatment vs Condition	LIAS	A0A5F5Q194_HORSE;A0A9L0R6J8_HORSE;F6TSL6_HORSE;K9KAH7_HORSE	Lipoyl synthase, mitochondrial
A0A5F5Q196;A0A9L0RL26;F6ZQ56;A0A5F5PGD5;A0A5F5PMH8;K9K3P3	0.0669054	0.109828	45.3585	0.609186	0.545441	0.932656	Treatment vs Condition	PTGES3	A0A5F5PGD5_HORSE;A0A5F5PMH8_HORSE;A0A5F5Q196_HORSE;A0A9L0RL26_HORSE;F6ZQ56_HORSE;K9K3P3_HORSE	Prostaglandin E synthase 3
A0A5F5Q1A5;A0A9L0S1C3;F6UWT0;A0A5F5PN57;A0A5F5Q2N2;A0A9L0RBI5;A0A9L0T0G0	0.359645	0.0848453	45.873	4.23883	0.000107405	0.132081	Treatment vs Condition	PPP1R12A	A0A5F5PN57_HORSE;A0A5F5Q1A5_HORSE;A0A5F5Q2N2_HORSE;A0A9L0RBI5_HORSE;A0A9L0S1C3_HORSE;A0A9L0T0G0_HORSE;F6UWT0_HORSE	Protein phosphatase 1 regulatory subunit
A0A5F5Q1A5;A0A9L0S1C3;F6UWT0;A0A5F5PN57;A0A9L0RBI5;A0A9L0T0G0	0.428459	0.120966	45.3749	3.54199	0.00093212	0.252141	Treatment vs Condition	PPP1R12A	A0A5F5PN57_HORSE;A0A5F5Q1A5_HORSE;A0A9L0RBI5_HORSE;A0A9L0S1C3_HORSE;A0A9L0T0G0_HORSE;F6UWT0_HORSE	Protein phosphatase 1 regulatory subunit
A0A5F5Q1B8;A0A5F5Q1U6	-0.0198178	0.104484	45.8503	-0.189673	0.850403	0.979574	Treatment vs Condition	RNASEK	A0A5F5Q1B8_HORSE;A0A5F5Q1U6_HORSE	Chromosome 17 open reading frame 49
A0A5F5Q1D2;F6R3R6	0.162664	0.15283	37.2958	1.06435	0.294013	0.864503	Treatment vs Condition	USP30	A0A5F5Q1D2_HORSE;F6R3R6_HORSE	Ubiquitin carboxyl-terminal hydrolase
A0A5F5Q1J0	0.289569	0.140553	44.386	2.0602	0.0452709	0.564427	Treatment vs Condition	GSPT2	A0A5F5Q1J0_HORSE	G1 to S phase transition 2
[truncated: 3,103 more rows]
